# Supplementary material for: Differential aging‐related changes in neurophysiology and gene expression in IB4‐positive and IB4‐negative nociceptive neurons
Source: Aging Cell. 2018 Jun 25;17(4):e12795. doi: 10.1111/acel.12795 (PMC6052481; doi:10.1111/acel.12795)
Supplement: Supplementary file 4 [file ACEL-17-na-s004.xlsx]

## Sheet: IB4_negative_raw
		1 month				8 months				18 months
EnsemblID	GeneName	R1	R2	R3	R4	R1	R2	R3	R4	R1	R2	R3	R4	1v8-DESeq	1v8-edgeR	8v18-DESeq	8v18-edgeR	1v18-DESeq	1v18-edgeR
ENSMUSG00000000001	Gnai3	4499	3303	3775	3215	3958	4112	3378	3811	3989	2865	4776	3317	NA	0.837817	NA	0.508785	NA	0.700583
ENSMUSG00000000003	Pbsn	0	0	1	0	0	0	0	0	0	0	0	0	NA	1	NA	1	NA	1
ENSMUSG00000000028	Cdc45	131	169	63	76	187	13	122	178	337	23	145	95	1	0.737392	1	0.986672	1	0.709817
ENSMUSG00000000031	H19	0	0	17	0	0	0	0	0	0	0	0	0	1	0.135587	NA	1	1	0.147382
ENSMUSG00000000037	Scml2	4	3	9	1	0	8	38	0	14	2	0	3	1	0.326808	1	0.419866	1	1
ENSMUSG00000000049	Apoh	85	33	38	170	87	31	23	22	239	10	20	9	0.860363	0.146002	1	0.672231	1	0.505744
ENSMUSG00000000056	Narf	2167	1281	1652	540	1080	1642	1607	1174	1404	1653	1429	1084	1	0.939155	1	0.813544	1	0.915329
ENSMUSG00000000058	Cav2	524	559	561	896	662	486	646	343	1280	372	280	276	1	0.391823	1	0.753241	1	0.357753
ENSMUSG00000000078	Klf6	26306	17487	20568	8417	17397	20841	19705	18540	15279	21020	23685	16028	1	0.552812	1	0.654302	1	0.893329
ENSMUSG00000000085	Scmh1	842	851	866	460	668	937	844	699	955	817	964	493	1	0.811984	1	0.763983	1	0.956366
ENSMUSG00000000088	Cox5a	4787	3415	3267	2384	3439	3693	3282	3538	3799	3164	4239	2382	1	0.865006	1	0.389491	1	0.578512
ENSMUSG00000000093	Tbx2	133	86	109	21	94	120	144	53	66	51	160	40	1	0.590728	1	0.370206	1	0.724104
ENSMUSG00000000094	Tbx4	0	0	0	2	0	4	0	0	92	0	0	14	NA	1	0.354643	0.0423956	0.238397	0.0262575
ENSMUSG00000000103	Zfy2	2	7	1	12	8	23	28	0	11	0	6	8	1	0.34473	1	0.345676	1	0.965846
ENSMUSG00000000120	Ngfr	990	991	1215	113	1072	1023	1161	1171	414	1015	1183	777	0.64387	0.260411	0.758868	0.20664	1	0.930614
ENSMUSG00000000125	Wnt3	44	28	45	0	15	22	127	36	0	118	48	31	1	0.366108	1	0.968606	1	0.501261
ENSMUSG00000000126	Wnt9a	1117	777	875	585	854	1109	1050	764	793	830	1086	827	1	0.4735	1	0.569454	1	0.954515
ENSMUSG00000000127	Fer	950	741	664	812	693	401	737	505	669	968	1264	570	0.755628	0.164421	0.908403	0.231599	1	0.987902
ENSMUSG00000000131	Xpo6	3418	3945	3792	2520	3301	3866	3714	3124	3552	3758	5304	2388	1	0.905301	1	0.894973	1	0.997992
ENSMUSG00000000134	Tfe3	3493	3119	3066	2740	2310	3479	3559	2678	2875	3017	4151	2580	1	0.7122	1	0.920183	1	0.71273
ENSMUSG00000000142	Axin2	6	3	2	6	30	19	4	9	68	4	14	2	1	0.0775281	1	0.892776	1	0.0909701
ENSMUSG00000000148	Brat1	2740	3061	3406	1874	1891	2683	2584	1934	2730	2219	3294	2608	1	0.160764	1	0.433275	1	0.66328
ENSMUSG00000000149	Gna12	3850	3746	3274	2520	2453	3175	3130	2406	2894	2829	4017	2364	1	0.145448	1	0.949555	1	0.281506
ENSMUSG00000000154	Slc22a18	94	91	84	269	146	303	70	379	1468	286	564	362	0.593425	0.379022	0.000186644	0.0146472	7.28023e-08	0.00166676
ENSMUSG00000000157	Itgb2l	0	0	0	4	0	0	0	0	0	0	0	0	NA	0.484404	NA	1	NA	0.474803
ENSMUSG00000000159	Igsf5	0	0	0	0	0	0	0	0	0	0	0	0	NA	1	NA	1	NA	1
ENSMUSG00000000167	Pih1d2	55	114	88	62	85	109	151	43	69	71	77	75	1	0.663067	1	0.432361	1	0.706372
ENSMUSG00000000168	Dlat	4650	3272	4202	2638	3916	4085	3803	4391	3693	4156	4829	2996	1	0.403863	1	0.446058	1	0.991964
ENSMUSG00000000171	Sdhd	4014	3424	3585	2289	2881	3708	3126	3582	3396	2603	4752	2647	1	0.987428	1	0.613999	1	0.691081
ENSMUSG00000000182	Fgf23	10	7	0	0	0	0	10	14	0	2	4	0	1	0.740225	1	0.294327	1	0.459399
ENSMUSG00000000183	Fgf6	0	0	0	0	0	0	0	0	0	0	0	0	NA	1	NA	1	NA	1
ENSMUSG00000000184	Ccnd2	127	41	92	49	17	79	49	51	463	10	84	79	1	0.2814	0.172013	0.0855783	1	0.301034
ENSMUSG00000000194	Gpr107	2781	2220	2184	1600	2016	2514	2452	1908	2333	2754	2737	1563	1	0.911781	1	0.902211	1	0.999264
ENSMUSG00000000197	Nalcn	284	208	141	125	87	362	239	74	229	153	212	117	1	0.994168	1	0.731831	1	0.684746
ENSMUSG00000000202	Btbd17	12	0	0	0	0	0	0	0	0	17	4	18	1	0.238019	0.827607	0.00587901	1	0.278299
ENSMUSG00000000204	Slfn4	0	0	2	4	3	14	8	0	0	0	10	18	1	0.319124	1	0.878678	1	0.322626
ENSMUSG00000000214	Th	15096	12410	10881	195	16770	18688	19125	12896	1101	15553	40626	15572	7.9621e-05	0.135057	1	0.981162	0.0439278	0.252803
ENSMUSG00000000215	Ins2	0	0	5	0	0	0	2	0	12	0	0	0	1	0.80039	1	0.546757	1	0.791166
ENSMUSG00000000216	Scnn1g	1	0	0	0	0	0	21	0	0	0	0	0	1	0.19347	1	0.124479	NA	1
ENSMUSG00000000223	Drp2	510	301	685	119	714	439	415	811	255	835	1031	703	0.467385	0.154383	1	0.688365	0.730411	0.123635
ENSMUSG00000000244	Tspan32	0	3	0	9	0	0	0	0	0	0	0	0	1	0.110716	NA	1	1	0.113772
ENSMUSG00000000247	Lhx2	0	0	18	3	0	9	0	0	1	4	2	0	1	0.58597	1	1	1	0.364664
ENSMUSG00000000248	Clec2g	1	4	0	1	6	18	10	24	0	0	1	33	0.863057	0.00691816	1	0.776124	1	0.187172
ENSMUSG00000000253	Gmpr	678	395	505	383	445	516	764	658	728	556	1016	371	1	0.351559	1	0.989382	1	0.406079
ENSMUSG00000000263	Glra1	0	0	0	0	2	1	1	6	0	0	2	0	1	0.0601558	1	0.307108	NA	0.713438
ENSMUSG00000000266	Mid2	1078	1032	1051	676	994	847	1008	941	1188	744	1302	448	1	0.975226	1	0.471499	1	0.494811
ENSMUSG00000000275	Trim25	237	130	171	756	38	258	126	74	872	26	161	56	0.00180036	0.0208197	0.335912	0.282414	1	0.435268
ENSMUSG00000000276	Dgke	1131	787	986	764	811	1120	921	1043	960	1338	1428	854	1	0.756586	1	0.61163	1	0.468282
ENSMUSG00000000278	Scpep1	5017	4184	4775	4648	3725	4945	4476	5783	7142	5190	6878	3462	1	0.948387	1	0.527751	1	0.604922
ENSMUSG00000000282	Mnt	1050	824	834	624	869	1038	624	860	1126	802	1091	605	1	0.922627	1	0.914279	1	0.998853
ENSMUSG00000000290	Itgb2	0	0	31	0	2	3	0	4	0	0	0	0	1	0.407083	1	0.103322	1	0.0658329
ENSMUSG00000000295	Hddc2	393	200	253	214	213	528	256	387	935	258	199	122	1	0.346104	1	0.910355	1	0.569704
ENSMUSG00000000296	Tpd52l1	7	11	22	32	14	27	2	25	32	38	58	33	1	0.790883	1	0.160155	1	0.247434
ENSMUSG00000000301	Pemt	236	198	156	153	272	222	211	208	471	231	296	131	1	0.438069	1	0.794209	1	0.365071
ENSMUSG00000000303	Cdh1	3674	3946	3507	4836	4655	5031	5195	3785	5249	5039	9787	5074	1	0.487457	0.988553	0.156657	0.69082	0.0879476
ENSMUSG00000000305	Cdh4	1325	565	1109	284	556	722	537	193	654	619	1146	759	0.11246	0.139188	0.653721	0.162895	1	0.900943
ENSMUSG00000000308	Ckmt1	2722	2330	2330	173	1687	1484	2537	1796	362	1367	3014	1357	1	0.845842	0.912006	0.364373	1	0.609045
ENSMUSG00000000317	Bcl6b	0	0	5	0	0	0	0	0	0	0	0	0	1	0.430452	NA	1	1	0.428722
ENSMUSG00000000318	Clec10a	0	0	0	0	0	0	0	0	2	0	0	0	NA	1	NA	0.714459	NA	0.712392
ENSMUSG00000000320	Alox12	0	10	0	0	0	0	9	0	10	4	10	0	1	1	1	0.598869	1	0.642536
ENSMUSG00000000325	Arvcf	5436	5436	5627	3415	4595	5052	4906	5252	5634	5898	6587	4700	1	0.974376	1	0.551006	1	0.615876
ENSMUSG00000000326	Comt	5292	3571	4223	2270	3650	4967	4308	4678	4039	4312	4937	3568	1	0.226701	1	0.454421	1	0.727864
ENSMUSG00000000339	Rtca	1696	1382	1431	1307	1160	1429	1303	1065	2654	1310	1524	917	1	0.259662	1	0.431506	1	0.931443
ENSMUSG00000000340	Dbt	173	164	175	135	119	120	161	246	326	127	116	85	1	0.97974	1	0.774027	1	0.763716
ENSMUSG00000000346	Dazap2	9635	7656	6901	8221	7708	8812	8044	7674	12928	7960	9103	6443	1	0.834089	1	0.782559	1	0.925222
ENSMUSG00000000355	Mcts1	1772	1353	1025	854	1235	1182	1008	1159	1684	1031	1243	987	1	0.674261	1	0.976285	1	0.729884
ENSMUSG00000000359	Rem1	0	0	0	0	0	0	0	0	0	0	0	0	NA	1	NA	1	NA	1
ENSMUSG00000000365	Rnf17	3	10	0	9	0	38	8	35	8	13	5	15	1	0.201045	1	0.449936	1	0.538639
ENSMUSG00000000374	Trappc10	1206	735	870	661	469	1104	850	805	1002	762	914	583	1	0.698973	1	0.787885	1	0.539773
ENSMUSG00000000378	Ccm2	4417	3812	3908	2891	3357	3923	3245	4135	5096	3915	5210	3162	1	0.819066	1	0.492985	1	0.660247
ENSMUSG00000000381	Wap	0	0	0	0	0	0	0	0	4	0	0	0	NA	1	NA	0.583622	NA	0.580242
ENSMUSG00000000384	Tbrg4	562	371	537	449	335	604	379	603	1051	555	638	368	1	0.929447	1	0.416479	1	0.462956
ENSMUSG00000000385	Tmprss2	0	0	0	0	0	0	0	0	0	0	0	0	NA	1	NA	1	NA	1
ENSMUSG00000000386	Mx1	8	16	0	30	0	0	0	10	0	3	46	0	1	0.150491	1	0.39085	1	0.71732
ENSMUSG00000000392	Fap	10	24	0	5	4	5	21	2	23	2	4	1	1	0.839458	1	0.782239	1	0.64054
ENSMUSG00000000394	Gcg	7	0	0	0	0	0	0	0	0	0	1	1	1	0.370104	NA	0.626319	1	0.673881
ENSMUSG00000000399	Ndufa9	5222	4029	4186	3020	3466	3965	4167	4393	5207	4121	5446	2874	1	0.845718	1	0.956008	1	0.939649
ENSMUSG00000000402	Egfl6	0	0	0	0	0	0	7	10	12	0	1	29	1	0.0716757	1	0.443574	0.948895	0.00784132
ENSMUSG00000000409	Lck	119	248	161	113	126	134	97	105	140	177	122	45	1	0.282267	1	0.900054	1	0.322025
ENSMUSG00000000411	Tssk3	0	0	11	0	0	0	12	9	5	3	0	0	1	0.703673	1	0.453598	1	0.841469
ENSMUSG00000000416	Cttnbp2	428	416	253	32	146	338	254	376	131	187	264	186	1	0.927307	1	0.229741	1	0.400588
ENSMUSG00000000420	Galnt1	1109	802	898	1158	771	1499	924	716	1823	934	1058	642	1	0.767581	1	0.866328	1	0.94348
ENSMUSG00000000435	Myf5	0	5	0	0	0	0	3	0	0	0	0	0	1	0.912578	NA	0.601614	1	0.434606
ENSMUSG00000000439	Mkrn2	1349	846	1191	804	1004	1499	1067	1014	1141	1111	1155	808	1	0.606314	1	0.432385	1	0.791909
ENSMUSG00000000440	Pparg	229	70	174	133	71	101	119	59	297	119	217	179	0.810736	0.119412	0.423271	0.0352175	1	0.543369
ENSMUSG00000000441	Raf1	6308	5164	6079	3715	4675	5749	4974	5240	6018	5162	6872	4294	1	0.813627	1	0.968537	1	0.902957
ENSMUSG00000000486	2018-09-01	15	22	10	26	17	40	41	10	12	16	12	10	1	0.552915	1	0.160611	1	0.421582
ENSMUSG00000000489	Pdgfb	35	105	136	6	54	46	71	52	153	28	13	38	1	0.695166	1	0.869705	1	0.657406
ENSMUSG00000000530	Acvrl1	37	0	53	20	0	0	11	0	50	3	1	0	0.3014	0.0503385	1	0.382954	1	0.383693
ENSMUSG00000000531	Grasp	108	18	89	25	58	99	81	15	22	0	84	3	1	0.84866	1	0.170975	1	0.220934
ENSMUSG00000000532	Acvr1b	330	189	282	226	150	270	204	187	372	300	397	129	1	0.354557	1	0.362035	1	0.900987
ENSMUSG00000000538	Tom1l2	10336	10478	11225	7463	8992	11557	10132	8646	9149	9308	10736	6902	1	0.905552	1	0.217824	1	0.265809
ENSMUSG00000000544	Gpa33	4	0	0	1	0	0	0	0	0	0	0	0	1	0.309074	NA	1	1	0.31259
ENSMUSG00000000552	Zfp385a	274	121	238	50	256	324	246	233	79	250	328	182	0.744237	0.133901	1	0.44162	1	0.610284
ENSMUSG00000000555	Itga5	622	843	1000	1883	1127	1169	1064	1021	2240	1677	658	836	1	0.741246	1	0.589865	1	0.876519
ENSMUSG00000000560	Gabra2	790	504	377	345	433	256	446	149	376	592	619	464	0.36854	0.155908	0.84271	0.208045	1	0.986038
ENSMUSG00000000561	Wdr77	3678	2332	2983	1636	2488	2718	2328	2407	2458	2889	2830	2215	1	0.73326	1	0.939169	1	0.757277
ENSMUSG00000000562	Adora3	0	0	1	0	1	2	22	0	31	0	8	0	1	0.0639475	1	0.890011	1	0.0591926
ENSMUSG00000000563	Atp5f1	11635	8747	9837	5608	8422	9052	9164	9425	10859	8058	10884	6827	1	0.84427	1	0.569864	1	0.780583
ENSMUSG00000000567	Sox9	2894	1882	1610	581	2633	2714	1662	2403	600	2283	2181	1393	0.385243	0.0875265	0.12283	0.100241	1	0.843922
ENSMUSG00000000568	Hnrnpd	1368	727	930	889	866	892	765	993	1577	849	921	632	1	0.558931	1	0.910511	1	0.735959
ENSMUSG00000000579	Dynlt1c	135	94	88	100	117	158	125	98	120	79	95	90	1	0.602551	1	0.365085	1	0.684974
ENSMUSG00000000581	C1d	1747	1595	1250	1496	1435	1297	1225	1405	3001	1404	1552	1079	1	0.379371	1	0.390488	1	0.899825
ENSMUSG00000000594	Gm2a	237	150	219	114	191	339	176	312	198	217	264	139	1	0.21378	1	0.359221	1	0.836833
ENSMUSG00000000600	Krit1	1077	857	868	728	940	1159	854	1080	953	1709	1578	1216	1	0.453241	1	0.209838	1	0.0829088
ENSMUSG00000000605	Clcn4-2	9277	6761	7694	6077	6739	7895	6928	6208	8565	7137	8637	5892	1	0.511777	1	0.92267	1	0.687364
ENSMUSG00000000606	Vmn2r88	1	0	3	2	0	1	1	2	28	0	3	15	1	0.860177	1	0.0477444	1	0.10183
ENSMUSG00000000617	Grm6	0	0	0	0	0	0	0	0	0	0	0	0	NA	1	NA	1	NA	1
ENSMUSG00000000627	Sema4f	6030	5788	5956	2586	4452	6149	5673	5856	5662	3580	7170	4649	1	0.480798	1	0.393568	1	0.915987
ENSMUSG00000000628	Hk2	236	235	336	303	462	461	759	587	300	741	1371	263	0.00592584	0.00830891	1	0.882847	0.0306408	0.0415963
ENSMUSG00000000631	Myo18a	4563	4964	5824	1246	3116	6109	4792	4532	2266	4917	4229	3632	1	0.525055	0.738999	0.24033	1	0.709193
ENSMUSG00000000632	Sez6	1565	1288	1422	133	726	1821	1000	1063	788	1218	1072	890	1	0.786313	1	0.443729	1	0.800049
ENSMUSG00000000673	Haao	0	0	0	1	0	2	8	0	0	10	9	0	1	0.305131	1	0.718068	1	0.148298
ENSMUSG00000000682	Cd52	12	0	0	2	0	0	0	0	13	0	0	0	1	0.129385	1	0.239954	1	0.96071
ENSMUSG00000000686	Abhd15	26	26	43	2	11	36	29	4	1	13	4	6	1	0.805232	1	0.128136	1	0.0822231
ENSMUSG00000000690	Hoxb6	144	95	106	36	58	44	20	93	15	56	54	66	1	0.213121	1	0.833514	1	0.187507
ENSMUSG00000000693	Loxl3	11	19	44	0	1	1	1	17	90	5	5	0	1	0.185152	1	0.210032	1	0.905909
ENSMUSG00000000701	Tcl1b5	0	0	0	0	0	0	0	0	0	5	0	0	NA	1	1	0.444555	1	0.438269
ENSMUSG00000000706	Btn1a1	0	1	12	0	0	0	0	0	0	0	6	0	1	0.119931	1	0.432938	1	0.636364
ENSMUSG00000000708	Kat2b	559	336	458	166	371	390	176	238	423	403	308	231	1	0.445453	1	0.802133	1	0.650725
ENSMUSG00000000711	Rab5b	2143	1597	1877	1311	1260	2436	2062	2013	2364	1845	2213	1489	1	0.479125	1	0.752325	1	0.721013
ENSMUSG00000000724	Cryba1	14	0	0	0	0	14	0	0	2	0	0	0	1	0.964819	1	0.452405	1	0.461974
ENSMUSG00000000730	Dnmt3l	6	22	8	1	28	42	13	6	40	38	31	15	1	0.193049	1	0.67254	1	0.0794032
ENSMUSG00000000731	Aire	0	6	31	2	0	7	0	2	10	0	17	6	1	0.193657	1	0.331702	1	0.795692
ENSMUSG00000000732	Icosl	27	95	0	38	10	3	8	0	13	0	135	69	0.141015	0.0220289	0.105235	0.0214671	1	0.837273
ENSMUSG00000000738	Spg7	2534	1664	2018	1571	1721	2195	1815	1712	2466	2099	1832	1314	1	0.734475	1	0.797733	1	0.645953
ENSMUSG00000000739	Sult5a1	0	1	0	0	0	0	0	0	0	0	0	0	NA	1	NA	1	NA	1
ENSMUSG00000000740	Rpl13	8839	6385	6356	5672	6437	8127	6131	6782	11329	6830	9409	4835	1	0.975045	1	0.620638	1	0.627129
ENSMUSG00000000743	Chmp1a	5905	4413	4587	4048	4421	6040	5145	5378	6513	4730	5209	3476	1	0.424689	1	0.298586	1	0.819768
ENSMUSG00000000751	Rpa1	2202	2380	1840	1536	1446	1898	2037	2182	2517	2065	1990	1533	1	0.692423	1	0.98828	1	0.748895
ENSMUSG00000000753	Serpinf1	9475	6179	9083	4186	7819	8650	8896	9195	6047	8717	10787	5962	1	0.123692	1	0.270182	1	0.812554
ENSMUSG00000000759	Tubgcp3	2133	2365	2159	1264	2219	2505	1951	2233	2178	2810	1901	1836	1	0.404331	1	0.687861	1	0.776666
ENSMUSG00000000766	Oprm1	16	43	35	119	12	85	72	32	142	0	76	92	1	0.689273	1	0.592492	1	0.821617
ENSMUSG00000000776	Polr3d	1558	1134	1411	963	1399	1276	1015	1334	1303	1313	985	1050	1	0.988614	1	0.507493	1	0.53845
ENSMUSG00000000782	Tcf7	8	2	80	0	19	19	0	0	221	89	61	42	1	0.459673	0.00267214	0.00430544	0.191798	0.073476
ENSMUSG00000000787	Ddx3x	10319	7266	7753	5956	6291	6698	6327	6764	10674	5189	7580	4945	1	0.116455	1	0.918414	1	0.241143
ENSMUSG00000000791	Il12rb1	1	9	3	0	0	0	6	0	0	17	16	0	1	0.649196	1	0.323771	1	0.515231
ENSMUSG00000000792	Slc5a5	210	150	173	21	40	47	132	108	3	20	139	98	0.944743	0.30862	1	0.691219	0.862594	0.268615
ENSMUSG00000000794	Kcnn3	15	0	10	0	0	30	42	23	0	17	0	0	1	0.143573	1	0.158493	1	0.868573
ENSMUSG00000000804	Usp32	2004	1675	1761	1411	1348	1790	1524	1056	2213	1295	1836	1253	1	0.214108	1	0.725804	1	0.490745
ENSMUSG00000000805	Car4	0	0	5	2	0	33	1	2	0	0	0	0	1	0.243781	1	0.0199744	1	0.205126
ENSMUSG00000000811	Txnrd3	818	611	437	502	607	608	740	683	420	440	833	493	1	0.585544	1	0.295159	1	0.599149
ENSMUSG00000000817	Fasl	1	1	0	14	0	0	6	16	0	4	0	3	1	0.970035	1	0.497244	1	0.546985
ENSMUSG00000000823	Znf512b	951	914	1023	415	947	1441	1161	791	678	1287	1019	1100	0.751332	0.15595	1	0.756508	1	0.419469
ENSMUSG00000000826	Dnajc5	8757	6899	8702	5434	6315	7911	7165	6015	7754	6830	9315	5570	1	0.469787	1	0.981083	1	0.572229
ENSMUSG00000000827	Tpd52l2	7159	5291	5613	4531	4346	5578	4900	5793	6861	4956	6379	4264	1	0.418592	1	0.951633	1	0.573074
ENSMUSG00000000838	Fmr1	1681	971	952	906	1149	1078	1050	792	817	1600	1252	979	1	0.616063	1	0.696572	1	0.999104
ENSMUSG00000000861	Bcl11a	63	120	66	20	59	98	44	2	28	79	102	79	1	0.628525	1	0.575314	1	0.899541
ENSMUSG00000000869	Il4	149	98	139	86	142	125	97	88	145	85	141	80	1	0.921021	1	0.782884	1	0.717582
ENSMUSG00000000876	Pxmp4	265	281	204	114	79	124	200	184	195	202	242	195	1	0.24715	1	0.391416	1	0.839035
ENSMUSG00000000881	Dlg3	124	78	43	25	70	35	78	55	20	0	192	104	1	0.897062	1	0.775793	1	0.830527
ENSMUSG00000000884	Gnb1l	85	54	51	48	59	112	131	114	58	54	119	68	1	0.101429	1	0.322357	1	0.686051
ENSMUSG00000000889	Dbh	0	0	0	4	0	0	10	0	0	0	1	16	1	0.805111	1	0.746233	1	0.472667
ENSMUSG00000000901	Mmp11	140	160	115	60	89	90	138	182	137	151	212	160	1	0.838854	1	0.537837	1	0.413224
ENSMUSG00000000902	Smarcb1	3767	2395	3196	2415	2522	3597	2868	3091	3462	3340	3505	2370	1	0.872874	1	0.892152	1	0.968019
ENSMUSG00000000903	Vpreb3	0	0	0	4	0	0	0	0	0	0	0	0	NA	0.484329	NA	1	NA	0.474745
ENSMUSG00000000915	Hip1r	1411	1271	1622	1008	1211	1153	1616	1343	1248	1309	1607	1395	1	0.992109	1	0.968099	1	0.993611
ENSMUSG00000000916	Nsun5	514	510	594	375	446	572	487	569	796	487	641	432	1	0.881806	1	0.851793	1	0.751121
ENSMUSG00000000934	Top1mt	451	377	293	95	287	456	370	381	184	433	606	238	1	0.397744	1	0.77415	1	0.672345
ENSMUSG00000000938	Hoxa10	286	91	164	88	98	173	245	169	504	312	642	324	1	0.707793	0.0152028	0.0054503	0.0174794	0.002839
ENSMUSG00000000942	Hoxa4	90	59	67	28	65	73	56	33	93	57	62	60	1	0.925146	1	0.787058	1	0.851721
ENSMUSG00000000948	Snrpn	146	132	49	42	139	58	79	60	81	90	95	70	1	0.931106	1	0.843046	1	0.787751
ENSMUSG00000000957	Mmp14	93	29	127	5	0	46	48	38	5	0	0	0	1	0.389668	0.10316	0.00311234	0.000287144	2.67976e-05
ENSMUSG00000000958	Slc7a7	1947	2030	1722	1613	2246	2711	2052	2107	2667	2163	2480	1820	0.860878	0.150279	1	0.634935	1	0.421408
ENSMUSG00000000959	Oxa1l	1248	780	901	567	928	884	877	676	1191	885	1327	619	1	0.931853	1	0.70564	1	0.763011
ENSMUSG00000000976	Heatr6	2424	1806	2116	1029	1292	2331	1676	1893	1548	1677	2274	1436	1	0.932942	1	0.58929	1	0.590436
ENSMUSG00000000982	Ccl3	0	0	0	0	0	1	3	3	0	0	6	4	1	0.140932	1	0.8561	1	0.163899
ENSMUSG00000000983	Wfdc18	0	0	0	0	0	0	0	0	0	0	0	0	NA	1	NA	1	NA	1
ENSMUSG00000001014	Icam4	0	0	0	0	0	0	0	0	0	0	0	0	NA	1	NA	1	NA	1
ENSMUSG00000001016	Ilf2	2585	2180	2254	1209	2023	2617	2023	2461	2251	2058	2786	1813	1	0.412873	1	0.53218	1	0.873289
ENSMUSG00000001017	Chtop	2825	2134	2142	1871	2145	2989	2089	2677	3367	1949	2433	1964	1	0.500733	1	0.536646	1	0.986769
ENSMUSG00000001018	Snapin	2353	1766	1710	1995	1277	2197	1814	1967	2631	1786	2108	1472	1	0.513136	1	0.889268	1	0.679463
ENSMUSG00000001020	S100a4	126	126	68	164	31	82	47	54	346	31	72	41	0.379434	0.0206404	0.904341	0.198238	1	0.691453
ENSMUSG00000001021	S100a3	0	22	49	70	11	0	3	2	96	6	31	0	0.118767	0.0165456	0.702675	0.0701524	1	0.663213
ENSMUSG00000001023	S100a5	0	7	36	13	0	0	0	0	5	0	10	0	0.186303	0.000977259	1	0.123983	1	0.155014
ENSMUSG00000001025	S100a6	13727	7332	7510	21862	6741	9546	6963	8140	39786	7364	12697	8086	0.00324943	0.0186801	9.36408e-06	0.00900018	1	0.784418
ENSMUSG00000001027	Scn4a	0	5	27	9	10	1	40	1	0	0	37	17	1	0.839039	1	0.97289	1	0.89522
ENSMUSG00000001029	Icam2	1	20	30	0	3	8	4	0	9	0	1	8	1	0.221492	1	0.912613	1	0.348467
ENSMUSG00000001034	Mapk7	2249	1494	2020	1127	1869	1821	1569	1469	1557	1644	2859	1905	1	0.96133	1	0.553819	1	0.60263
ENSMUSG00000001036	Epn2	3347	2602	2458	1033	2309	2584	2240	2445	1615	2115	2244	1940	1	0.76469	0.947843	0.159392	1	0.38709
ENSMUSG00000001039	B9d1	213	162	270	110	188	230	165	210	234	246	257	191	1	0.834287	1	0.749682	1	0.624319
ENSMUSG00000001052	Sec24b	3070	2643	3254	1993	2216	3415	2837	2537	2276	3530	3310	2137	1	0.984882	1	0.854676	1	0.869934
ENSMUSG00000001053	N4bp3	73	80	43	62	51	57	55	8	5	103	80	17	1	0.342302	1	0.859082	1	0.58473
ENSMUSG00000001054	Rmnd5b	4437	3406	4186	3563	3226	3630	3562	3264	5812	4136	4205	3222	1	0.243674	1	0.229069	1	0.893906
ENSMUSG00000001056	Nhp2	1934	1248	1519	1324	1359	1854	1417	1503	2334	1392	1425	1228	1	0.955095	1	0.832571	1	0.911426
ENSMUSG00000001062	Vps9d1	960	880	730	408	740	1339	1020	1045	730	772	920	885	0.475741	0.0775616	0.969587	0.239483	1	0.718039
ENSMUSG00000001065	Zfp276	694	341	477	301	286	600	321	374	237	487	445	332	1	0.601634	1	0.798461	1	0.501341
ENSMUSG00000001076	C1ql4	67	76	33	0	41	41	73	33	0	74	106	14	1	0.823729	1	0.920102	1	0.941924
ENSMUSG00000001082	Mfsd10	2460	1698	1577	1595	1643	1815	1962	1839	2781	1875	3363	1636	1	0.938515	1	0.218145	1	0.306607
ENSMUSG00000001089	Luzp1	2505	1421	1767	703	1576	1612	1463	1479	1150	1920	2152	1865	1	0.994768	1	0.575368	1	0.627745
ENSMUSG00000001095	Slc13a2	0	0	0	0	0	0	0	0	0	0	0	0	NA	1	NA	1	NA	1
ENSMUSG00000001098	Kctd10	3746	3360	3456	2669	3538	4632	3906	3594	3761	4496	3997	2599	1	0.183133	1	0.395853	1	0.786996
ENSMUSG00000001100	Poldip2	2591	1812	2000	1313	1585	2142	1901	2137	2469	1952	2431	1673	1	0.90976	1	0.884122	1	0.806438
ENSMUSG00000001103	Sebox	0	25	0	0	0	0	0	0	0	0	0	0	1	0.0780641	NA	1	1	0.0875548
ENSMUSG00000001105	Ift20	1150	1032	869	574	926	867	829	743	977	828	1066	717	1	0.742436	1	0.951447	1	0.7549
ENSMUSG00000001119	Col6a1	78	175	152	0	142	20	154	1	228	62	306	33	1	0.837462	0.988274	0.498226	1	0.66466
ENSMUSG00000001120	Pcbp3	18677	15644	17408	11424	12742	17167	15478	16582	19110	15904	21164	12179	1	0.859919	1	0.87951	1	0.984469
ENSMUSG00000001123	Lgals9	1882	2149	1238	1917	1655	2397	1978	2427	2198	930	2151	1274	1	0.463568	0.600779	0.0523383	1	0.331727
ENSMUSG00000001127	Araf	4131	4449	3805	3138	3392	4372	3925	4033	4886	3727	5160	3068	1	0.997621	1	0.921192	1	0.957847
ENSMUSG00000001128	Cfp	81	29	34	64	57	34	28	89	53	6	111	115	1	1	1	0.626867	1	0.629701
ENSMUSG00000001131	Timp1	3906	2087	2101	221	1479	2535	1521	2175	1523	1620	1922	1147	1	0.99489	0.858003	0.101788	1	0.391412
ENSMUSG00000001134	Uxt	306	229	234	164	183	185	188	204	315	217	375	154	1	0.456146	1	0.45773	1	0.908116
ENSMUSG00000001138	Cnnm3	1134	624	641	829	390	847	582	356	640	553	925	444	0.353014	0.0725205	1	0.725615	1	0.18243
ENSMUSG00000001143	Lman2l	1598	1461	1970	1206	1142	1842	1642	1962	1400	1823	2051	1295	1	0.795167	1	0.737653	1	0.939389
ENSMUSG00000001150	Mcm3ap	1235	1432	1221	1066	1065	1394	1059	1380	1391	1263	1569	1386	1	0.84656	1	0.628522	1	0.766663
ENSMUSG00000001151	Pcnt	731	724	629	580	792	709	575	493	528	814	992	547	1	0.820428	1	0.853698	1	0.992784
ENSMUSG00000001155	Ftcd	0	2	0	3	0	1	0	0	0	0	0	0	1	0.464715	NA	1	1	0.267846
ENSMUSG00000001156	Mxd1	201	299	346	186	331	607	362	163	272	324	558	159	0.866874	0.300955	1	0.550582	1	0.717344
ENSMUSG00000001157	Gmcl1	1676	1430	1183	1315	1429	1338	1411	1300	1716	1392	2023	1229	1	0.83327	1	0.688357	1	0.839474
ENSMUSG00000001158	Snrnp27	1191	828	817	846	1015	913	895	896	1282	868	983	732	1	0.972603	1	0.81355	1	0.874952
ENSMUSG00000001166	Oas1c	82	8	52	103	51	68	85	14	115	0	11	7	1	0.746357	1	0.369951	1	0.289972
ENSMUSG00000001168	Oas1h	0	0	15	0	0	0	5	10	0	0	15	0	1	1	1	0.896189	1	0.937076
ENSMUSG00000001173	Ocrl	936	850	884	754	590	1074	1218	668	1158	631	953	781	1	0.942045	1	0.745012	1	0.810612
ENSMUSG00000001175	Calm1	55771	36840	37010	39640	34431	43566	34192	36253	65874	32120	42166	26281	1	0.231368	1	0.91917	1	0.456401
ENSMUSG00000001211	Agpat3	6371	4505	4920	2860	4110	4720	4711	4562	4299	4835	6308	3203	1	0.927185	1	0.711095	1	0.72123
ENSMUSG00000001225	Slc26a3	12	27	0	1	0	3	2	0	0	22	9	3	1	0.102669	1	0.136351	1	0.915829
ENSMUSG00000001227	Sema6b	154	23	53	40	19	30	125	74	8	72	40	14	1	0.980838	1	0.26286	1	0.234353
ENSMUSG00000001228	Uhrf1	46	1	23	8	28	27	16	4	80	5	205	5	1	0.966957	0.576606	0.116169	0.864028	0.128314
ENSMUSG00000001229	Dpp9	3829	3527	3320	1775	2626	3539	3627	2988	2689	3125	4832	2577	1	0.780365	1	0.81331	1	0.976348
ENSMUSG00000001240	Ramp2	31	5	16	14	33	29	16	51	0	31	12	31	1	0.173347	1	0.492728	1	0.801068
ENSMUSG00000001247	Lsr	19	7	30	14	31	21	11	19	5	21	31	11	1	0.777788	1	0.666179	1	0.885781
ENSMUSG00000001248	Gramd1a	5072	4060	4073	2756	4563	4269	4443	4846	4227	4807	5661	3036	1	0.247804	1	0.452751	1	0.802566
ENSMUSG00000001249	Hpn	19	11	1	0	0	1	1	0	14	0	29	7	1	0.0540152	1	0.0185996	1	0.667824
ENSMUSG00000001260	Gabrg1	35	29	53	14	4	10	99	33	66	38	3	14	1	0.827035	1	0.689756	1	0.817734
ENSMUSG00000001270	Ckb	9954	8697	8660	4039	8052	9642	8591	10177	8482	7296	12058	5865	1	0.195026	1	0.199227	1	0.956273
ENSMUSG00000001280	Sp1	614	543	783	395	434	527	519	414	484	300	567	743	1	0.324663	1	0.771149	1	0.691843
ENSMUSG00000001281	Itgb7	0	53	0	110	28	6	0	0	49	60	25	4	0.281943	0.180165	1	0.18846	1	0.632713
ENSMUSG00000001285	Myg1	2039	1427	1397	977	1267	1377	1406	1384	1609	1113	2077	852	1	0.71452	1	0.706765	1	0.552054
ENSMUSG00000001288	Rarg	148	107	86	102	156	152	134	78	302	149	185	85	1	0.633501	1	0.574777	1	0.311067
ENSMUSG00000001289	Pfdn5	3405	1991	2568	2200	2076	2639	2507	2327	4493	2285	3634	2003	1	0.630273	1	0.275655	1	0.56063
ENSMUSG00000001300	Efnb2	425	373	407	30	422	675	545	725	138	452	483	325	0.0178999	0.0577852	0.151404	0.0799135	1	0.741389
ENSMUSG00000001305	Rrp15	262	227	186	162	233	165	304	293	302	376	356	130	1	0.513243	1	0.877785	1	0.463024
ENSMUSG00000001313	Rnd2	490	472	485	194	403	628	591	626	285	335	691	511	0.8046	0.158369	1	0.384747	1	0.785704
ENSMUSG00000001323	Srr	725	397	404	486	412	644	384	504	389	420	387	322	1	0.836159	1	0.251241	1	0.219157
ENSMUSG00000001333	Sync	510	656	353	355	524	527	548	357	764	693	396	532	1	0.878463	1	0.579237	1	0.508538
ENSMUSG00000001334	Fndc5	152	144	60	66	60	106	107	85	64	149	112	63	1	0.65999	1	0.945716	1	0.769939
ENSMUSG00000001348	Acp5	0	0	5	0	0	0	0	0	0	0	1	0	1	0.430489	NA	1	1	0.626642
ENSMUSG00000001349	Cnn1	0	17	0	4	3	19	12	3	14	0	6	2	1	0.633639	1	0.479937	1	0.905686
ENSMUSG00000001366	Fbxo9	6950	6265	5563	3152	4812	5245	5705	5269	4883	4646	8335	3949	1	0.849412	1	0.723839	1	0.677509
ENSMUSG00000001376	Ccdc132	2220	1752	2208	1690	1745	2263	2214	2094	2251	2232	2235	1379	1	0.753161	1	0.496293	1	0.755911
ENSMUSG00000001380	Hars	7171	5174	6171	3769	4892	6142	6112	6497	6689	5822	7254	4312	1	0.562375	1	0.626064	1	0.936131
ENSMUSG00000001383	Zmat2	2276	1305	1626	1366	1086	1620	1364	1331	2565	810	2066	974	1	0.198587	1	0.786837	1	0.537848
ENSMUSG00000001403	Ube2c	14	24	2	9	14	5	32	4	54	13	16	11	1	0.866412	1	0.577105	1	0.446204
ENSMUSG00000001415	Smg5	3265	2626	2840	2234	2850	3159	2787	2794	3537	2695	3675	1942	1	0.678537	1	0.604896	1	0.93103
ENSMUSG00000001416	Cct3	13614	8580	11054	8363	7907	10930	9589	10015	13625	8784	12554	7614	1	0.4867	1	0.890265	1	0.687878
ENSMUSG00000001418	Glmp	2153	1394	1942	1897	1621	2208	1940	2023	3031	2247	2297	1031	1	0.846575	1	0.980962	1	0.877372
ENSMUSG00000001419	Mef2d	1005	1017	963	840	1181	1291	1456	1199	1190	1416	1523	826	0.583669	0.0927716	1	0.538951	1	0.416315
ENSMUSG00000001420	Tmem79	1840	2088	1426	1293	2084	2060	1558	1359	2151	1309	2596	1320	1	0.74275	1	0.762003	1	0.974313
ENSMUSG00000001424	Snd1	2947	2444	2954	2145	2664	3654	3654	2616	2974	3490	3923	1730	1	0.198392	1	0.430859	1	0.760495
ENSMUSG00000001435	Col18a1	599	585	736	865	223	603	401	406	1325	715	430	195	0.0748228	0.0196932	0.653721	0.262029	1	0.508714
ENSMUSG00000001436	Slc19a1	1262	911	1060	814	570	776	794	1034	953	762	1019	884	1	0.183607	1	0.721488	1	0.446057
ENSMUSG00000001440	Kpnb1	3586	2237	2701	2476	2152	3480	2619	2951	3062	2685	2761	1811	1	0.96913	1	0.285635	1	0.388325
ENSMUSG00000001441	Npepps	4907	3445	3633	2586	2638	3225	2995	2494	5115	3658	3721	2635	0.675921	0.0523101	1	0.136537	1	0.845047
ENSMUSG00000001444	Tbx21	0	44	8	0	25	38	5	4	0	7	70	0	1	0.761865	1	0.918005	1	0.903864
ENSMUSG00000001445	Mrpl10	1139	1197	1119	939	1110	1262	1232	1397	1786	1222	1515	823	1	0.479075	1	0.863093	1	0.656047
ENSMUSG00000001467	Cyp51	2344	2203	2194	962	2059	2166	2118	1793	2045	2235	2163	1456	1	0.627988	1	0.51594	1	0.917614
ENSMUSG00000001472	Tcf25	24207	19900	21320	15169	16219	21385	19006	17996	21152	19125	23700	15497	1	0.461299	1	0.955877	1	0.554625
ENSMUSG00000001473	Tubb6	11341	7847	9509	3785	7695	9526	9577	9961	4947	9407	8106	5809	1	0.28033	0.352184	0.0605806	1	0.44955
ENSMUSG00000001482	Def8	1736	1633	1674	857	1319	1591	1355	1669	1558	1364	2143	1122	1	0.915249	1	0.807879	1	0.917775
ENSMUSG00000001493	Meox1	0	0	0	0	0	1	0	0	0	0	15	0	NA	1	1	0.347972	1	0.212911
ENSMUSG00000001494	Sost	0	0	0	0	0	0	0	0	0	0	0	3	NA	1	NA	0.543707	NA	0.54366
ENSMUSG00000001496	Nkx2-1	0	0	0	0	0	0	0	0	0	0	0	0	NA	1	NA	1	NA	1
ENSMUSG00000001497	Pax9	4	17	1	6	14	5	17	0	5	2	13	1	1	0.803292	1	0.446197	1	0.590207
ENSMUSG00000001504	Irx2	0	0	0	0	0	0	0	0	0	0	0	0	NA	1	NA	1	NA	1
ENSMUSG00000001506	Col1a1	16	12	79	13	30	59	79	26	32	9	18	14	1	0.376297	1	0.0372973	1	0.344492
ENSMUSG00000001507	Itga3	3259	3760	2477	2374	2449	3835	2429	3070	2833	2517	3359	1508	1	0.862573	1	0.125472	1	0.151352
ENSMUSG00000001508	Sgca	0	0	1	0	0	1	0	0	0	0	18	1	NA	1	1	0.210496	1	0.203598
ENSMUSG00000001510	Dlx3	59	58	9	54	54	78	22	66	251	81	86	7	1	0.746008	1	0.382008	1	0.274563
ENSMUSG00000001517	Foxm1	51	91	67	80	125	66	96	116	107	11	151	13	1	0.412521	1	0.284064	1	0.633376
ENSMUSG00000001518	Itfg2	1056	949	931	539	791	820	1150	664	1187	854	1286	769	1	0.998639	1	0.658741	1	0.652251
ENSMUSG00000001520	Nrip2	1978	1645	1527	1092	1426	1431	1766	1775	1717	1352	2765	1107	1	0.816825	1	0.900325	1	0.932328
ENSMUSG00000001521	Tulp3	457	173	275	232	201	217	289	260	422	87	305	304	1	0.602937	1	0.845757	1	0.860245
ENSMUSG00000001524	Gtf2h4	864	794	875	605	656	506	631	833	1239	1094	719	678	1	0.376292	1	0.239184	1	0.651798
ENSMUSG00000001525	Tubb5	32082	22504	28751	26922	24213	31558	24493	27548	42892	27832	35209	18929	1	0.722764	1	0.681848	1	0.929613
ENSMUSG00000001542	Ell2	3289	2426	2117	1063	2061	2350	1797	2154	2219	2042	2016	1703	1	0.854547	1	0.482902	1	0.49507
ENSMUSG00000001552	Jup	18885	12754	12689	8197	12096	20260	11432	11828	11462	13399	13224	8716	1	0.621834	0.876516	0.109664	1	0.306677
ENSMUSG00000001555	Fkbp10	29	0	0	11	0	58	0	0	40	3	8	8	1	0.830842	1	0.974389	1	0.784838
ENSMUSG00000001558	Klhl10	0	0	0	0	0	18	10	0	0	0	21	0	0.97673	0.0328762	1	0.787965	1	0.146117
ENSMUSG00000001566	Mnx1	0	0	1	2	0	0	5	0	0	0	0	0	1	1	1	0.456112	NA	0.367713
ENSMUSG00000001569	Nom1	1336	1506	1244	671	1263	1145	1715	1307	1817	2181	2610	1449	1	0.41529	0.610757	0.0767142	0.479503	0.0203532
ENSMUSG00000001576	Ergic1	5971	4449	4654	2356	4255	5829	5293	5582	4950	4833	5490	3936	0.990949	0.120282	1	0.250822	1	0.715297
ENSMUSG00000001583	Tnk1	0	1	15	9	0	17	2	19	0	0	0	1	1	0.798592	1	0.02398	1	0.0525448
ENSMUSG00000001588	Acap1	4	4	11	10	23	0	0	0	10	0	47	12	1	0.87373	1	0.515463	1	0.440878
ENSMUSG00000001604	Tcea3	4	0	0	0	0	0	2	0	0	2	4	0	NA	1	1	0.742456	1	0.886576
ENSMUSG00000001622	Csn3	5	0	18	0	0	4	0	3	0	0	8	0	1	0.428079	1	1	1	0.504687
ENSMUSG00000001627	Ifrd1	12657	11232	10762	9871	12630	9834	11139	9445	16850	8933	20123	8464	1	0.758258	1	0.445613	1	0.613151
ENSMUSG00000001630	Stk38l	1676	1427	1536	966	1664	1580	1358	2038	1454	1436	1478	1568	1	0.254916	1	0.406374	1	0.889505
ENSMUSG00000001632	Brpf1	1737	1786	1689	865	1269	1308	1641	899	1158	1662	2054	942	1	0.379199	1	0.821397	1	0.608359
ENSMUSG00000001642	Akr1b3	1147	742	731	315	620	959	880	1194	820	685	1257	635	1	0.246666	1	0.482946	1	0.675473
ENSMUSG00000001655	Hoxc13	0	0	0	0	0	0	0	16	0	0	0	2	1	0.162715	1	0.469133	NA	0.617107
ENSMUSG00000001656	Hoxc11	22	0	5	0	0	6	3	4	0	10	13	9	1	0.601073	1	0.372795	1	0.819652
ENSMUSG00000001657	Hoxc8	36	40	19	19	16	38	52	3	78	31	67	41	1	0.934218	1	0.288686	1	0.22607
ENSMUSG00000001661	Hoxc6	49	69	62	51	91	67	64	65	95	103	102	116	1	0.573057	1	0.389002	1	0.174477
ENSMUSG00000001663	Gstt1	93	49	106	47	85	55	101	33	2	36	259	50	1	0.912584	1	0.885738	1	0.938221
ENSMUSG00000001665	Gstt3	3	11	6	2	4	0	3	15	0	0	8	0	1	1	1	0.437768	1	0.353713
ENSMUSG00000001666	Ddt	248	194	177	165	274	200	241	150	254	172	246	98	1	0.71602	1	0.472135	1	0.69387
ENSMUSG00000001670	Tat	15	0	0	0	0	0	0	0	22	0	8	0	1	0.195498	1	0.0467305	1	0.716108
ENSMUSG00000001672	Marveld3	21	9	5	88	7	6	4	1	32	0	43	0	0.283257	0.0075973	1	0.27279	1	0.362215
ENSMUSG00000001674	Ddx18	733	666	588	452	652	678	538	786	743	555	837	603	1	0.657288	1	0.860475	1	0.824938
ENSMUSG00000001687	Ubl3	6293	5651	5085	4600	5803	6169	5477	6369	9057	5555	7362	4452	1	0.448117	1	0.943399	1	0.491322
ENSMUSG00000001700	Gramd3	14	67	68	34	32	42	50	32	33	53	67	15	1	0.66859	1	0.956525	1	0.671799
ENSMUSG00000001707	Eef1e1	1715	1097	1607	902	1438	1312	1158	1589	1599	974	1498	1023	1	0.770077	1	0.367165	1	0.590212
ENSMUSG00000001729	Akt1	11581	9606	9980	6035	10863	12009	9950	10097	9862	10644	11887	7079	1	0.181158	1	0.209432	1	0.996069
ENSMUSG00000001739	Cldn15	12	52	66	14	7	5	19	3	42	12	25	32	0.592907	0.0210436	1	0.0879603	1	0.577238
ENSMUSG00000001741	Il16	1	21	4	28	4	10	11	25	0	0	24	21	1	0.766373	1	0.948404	1	0.778127
ENSMUSG00000001750	Tcirg1	186	42	120	44	24	89	95	132	59	43	222	134	1	0.83291	1	0.606114	1	0.737261
ENSMUSG00000001751	Naglu	521	463	621	849	487	450	612	681	1058	343	700	474	1	0.551947	1	0.894979	1	0.717768
ENSMUSG00000001755	Coasy	2081	1178	1483	1162	1281	1613	2106	1551	1902	1680	1848	1290	1	0.490874	1	0.779855	1	0.706673
ENSMUSG00000001761	Smo	27	2	0	2	0	80	29	0	128	25	0	22	1	0.251327	1	0.714546	0.880764	0.0807303
ENSMUSG00000001763	Tspan33	84	28	91	25	42	22	79	34	133	9	9	76	1	0.667467	1	0.782313	1	1
ENSMUSG00000001767	Crnkl1	1210	1224	1064	909	748	966	927	915	840	1332	1216	576	1	0.174998	1	0.873196	1	0.405093
ENSMUSG00000001768	Rin2	237	298	151	138	203	301	366	152	388	238	210	200	1	0.491165	1	0.854918	1	0.636883
ENSMUSG00000001773	Folh1	52	34	4	3	47	11	5	3	26	4	15	12	1	0.788582	1	0.70467	1	0.492661
ENSMUSG00000001774	Chordc1	1902	1915	2122	1091	1790	1336	1920	2246	2244	1947	2284	1386	1	0.762086	1	0.933106	1	0.823234
ENSMUSG00000001783	Rtcb	6275	4738	4487	3308	4520	5460	4305	5292	6370	4981	5974	3665	1	0.684353	1	0.92047	1	0.786686
ENSMUSG00000001785	Pwp1	1395	935	1480	941	1139	1454	1260	1574	1873	1357	1752	1205	1	0.433529	1	0.739886	1	0.331861
ENSMUSG00000001786	Fbxo7	928	552	844	596	684	902	788	660	1012	803	920	453	1	0.851621	1	0.832395	1	0.986748
ENSMUSG00000001794	Capns1	13610	8752	10053	8945	8390	11078	9622	11649	16353	8685	11989	7760	1	0.865543	1	0.986201	1	0.937917
ENSMUSG00000001802	Lrp3	2877	2718	2691	1543	2368	2724	2534	2153	1763	2980	2788	1706	1	0.985028	1	0.49747	1	0.565977
ENSMUSG00000001804	Dsg4	12	3	0	9	9	9	6	11	39	13	0	6	1	0.64685	1	0.646374	1	0.452817
ENSMUSG00000001815	Evx2	2	4	0	0	0	3	0	0	0	0	0	0	1	0.793853	NA	0.595418	1	0.249555
ENSMUSG00000001819	Hoxd13	14	0	0	0	8	9	0	0	0	0	0	0	1	0.817075	1	0.0875463	1	0.210146
ENSMUSG00000001823	Hoxd12	0	0	0	0	0	0	0	0	0	0	0	0	NA	1	NA	1	NA	1
ENSMUSG00000001827	Folr1	0	0	0	2	0	2	0	1	16	0	0	0	NA	1	1	0.482083	1	0.54343
ENSMUSG00000001829	Clpb	3152	2217	2988	1830	2320	2588	2802	2728	2327	3012	3499	2464	1	0.81239	1	0.88186	1	0.742057
ENSMUSG00000001833	2018-09-07	10445	8314	8049	7244	7915	7629	7879	7978	10741	7447	9618	5855	1	0.463258	1	0.855869	1	0.48035
ENSMUSG00000001844	Zdhhc4	1106	739	1039	729	545	1076	1084	1116	1446	598	1046	718	1	0.809762	1	0.687491	1	0.868408
ENSMUSG00000001847	Rac1	22731	16242	16509	9943	17059	16768	16614	17223	16191	15239	20108	12143	1	0.63338	1	0.255164	1	0.596513
ENSMUSG00000001855	Nup214	1048	1177	949	815	1063	1081	1050	889	1063	1498	1527	867	1	0.940903	1	0.532496	1	0.518365
ENSMUSG00000001864	Aif1l	21	51	49	19	33	0	1	1	35	0	4	5	0.653969	0.114475	1	1	1	0.0771258
ENSMUSG00000001865	Cpa3	21	12	0	7	13	5	9	14	15	6	9	7	1	0.9436	1	0.779975	1	0.916216
ENSMUSG00000001870	Ltbp1	707	243	242	20	328	474	450	331	124	672	325	267	1	0.386662	1	0.687553	1	0.662556
ENSMUSG00000001891	Ugp2	3483	2951	2789	5091	2738	3822	2366	2864	8291	2689	3197	2316	1	0.170216	0.836876	0.26765	1	0.907903
ENSMUSG00000001901	Kcnh6	1387	1120	1217	753	952	1030	1143	950	670	771	2083	729	1	0.60986	1	0.819927	1	0.591551
ENSMUSG00000001909	Trmt1	2428	1351	1829	1400	1495	2339	1540	1806	2500	1912	2306	1595	1	0.881578	1	0.613641	1	0.553883
ENSMUSG00000001910	Nacc1	557	633	601	532	687	952	509	639	410	492	859	530	1	0.464513	1	0.32388	1	0.731137
ENSMUSG00000001911	Nfix	54	59	29	8	33	34	42	14	85	28	16	9	1	0.765173	1	0.953995	1	0.766761
ENSMUSG00000001918	Slc1a5	387	317	224	292	124	323	311	390	363	425	483	362	1	0.776446	1	0.322204	1	0.435076
ENSMUSG00000001924	Uba1	23064	18087	21348	13414	16105	22076	19464	18315	19310	19867	23712	14772	1	0.985281	1	0.708832	1	0.780836
ENSMUSG00000001930	Vwf	53	31	37	4	5	31	69	159	75	111	33	22	0.961808	0.18613	1	0.788606	1	0.243138
ENSMUSG00000001942	Siae	165	155	314	150	203	127	229	243	226	91	372	252	1	0.945832	1	0.832352	1	0.780479
ENSMUSG00000001943	Vsig2	0	12	0	1	0	0	0	0	0	0	0	0	1	0.130782	NA	1	1	0.133205
ENSMUSG00000001946	Esam	183	34	83	53	7	51	136	149	446	235	90	10	1	0.968766	0.536765	0.298143	0.887048	0.220844
ENSMUSG00000001948	Spa17	62	53	78	52	116	88	82	34	121	72	135	83	1	0.49287	1	0.699802	1	0.266949
ENSMUSG00000001962	Fam50a	1240	906	1107	1269	965	980	1085	1200	2589	799	1221	693	1	0.608739	1	0.682503	1	0.975154
ENSMUSG00000001964	Emd	1578	754	1037	585	830	1025	1122	988	1201	692	1109	662	1	0.857565	1	0.38347	1	0.564017
ENSMUSG00000001983	Taco1	284	269	243	175	126	256	172	235	264	190	257	198	1	0.427491	1	0.792573	1	0.672765
ENSMUSG00000001985	Grik3	773	657	794	180	701	892	447	491	63	452	299	332	1	0.750915	0.00267802	0.0434848	0.0397034	0.0955055
ENSMUSG00000001986	Gria3	63	214	79	3	41	81	219	161	13	160	33	82	1	0.536905	1	0.360783	1	0.816783
ENSMUSG00000001988	Npas1	39	64	118	32	150	121	76	131	120	79	152	56	0.733877	0.101131	1	0.448966	1	0.40046
ENSMUSG00000001995	Sipa1l2	2426	2074	1819	666	1950	2414	2959	1264	620	2364	2071	901	0.963943	0.247753	0.156976	0.116175	1	0.531338
ENSMUSG00000001998	Ap4e1	474	416	414	289	460	355	565	364	302	624	165	297	1	0.667213	1	0.456827	1	0.660008
ENSMUSG00000001999	Blvra	2006	1406	1436	652	1392	1749	1658	1634	1516	969	1849	1182	1	0.267728	1	0.18258	1	0.864743
ENSMUSG00000002006	Pdzd4	119	137	126	136	111	172	120	114	288	141	183	94	1	0.888813	1	0.550192	1	0.639648
ENSMUSG00000002007	Srpk3	9	0	7	0	0	0	0	0	0	0	0	4	1	0.0846109	NA	0.484716	1	0.557334
ENSMUSG00000002010	Idh3g	3197	2246	3062	1671	2527	2823	2703	2558	3117	2429	3239	1979	1	0.685511	1	0.615187	1	0.953516
ENSMUSG00000002012	Pnck	235	313	312	0	165	194	230	164	6	114	705	152	1	0.899045	1	0.807019	1	0.937114
ENSMUSG00000002014	Ssr4	2612	1602	2043	1231	1414	2147	1716	1904	2792	1798	2081	1429	1	0.837736	1	0.801716	1	0.938559
ENSMUSG00000002015	Bcap31	6993	4900	4809	4033	4561	5018	5163	5547	6366	4938	6608	4035	1	0.894563	1	0.970456	1	0.915289
ENSMUSG00000002017	Fam98a	2116	1793	2049	1498	1796	1926	1812	2041	2205	1532	1607	1534	1	0.934563	1	0.316862	1	0.426803
ENSMUSG00000002020	Ltbp2	0	0	0	10	0	12	0	107	97	0	27	0	0.167987	0.133018	1	0.88058	0.70343	0.161599
ENSMUSG00000002028	Kmt2a	2071	1734	1724	1523	864	1163	1790	907	2978	2559	2462	786	0.136647	0.0237039	0.020331	0.0264748	1	0.637948
ENSMUSG00000002031	Ift46	1489	1386	1319	921	1192	1352	1397	1452	1934	1397	1701	1031	1	0.722783	1	0.864526	1	0.641499
ENSMUSG00000002032	Tmem25	2943	2639	3331	1179	2274	2191	2529	2549	1490	2007	3837	1892	1	0.854441	1	0.561304	1	0.539174
ENSMUSG00000002033	Cd3g	0	0	0	1	0	0	0	2	0	0	2	4	NA	1	1	0.609782	1	0.434529
ENSMUSG00000002043	Trappc6a	664	565	696	499	532	695	428	643	1032	521	863	353	1	0.74466	1	0.769311	1	0.967901
ENSMUSG00000002052	Supt6	3163	2449	2933	2163	2318	3795	2693	3007	3350	3355	3865	2174	1	0.511954	1	0.97692	1	0.553652
ENSMUSG00000002055	Spag5	0	32	152	17	105	137	65	76	64	14	51	16	0.875282	0.344727	0.541823	0.014505	1	0.523069
ENSMUSG00000002057	Foxn1	1	0	1	0	1	0	0	5	0	0	0	0	1	0.608671	1	0.2862	NA	0.610881
ENSMUSG00000002058	Unc119	242	280	209	185	252	312	342	427	434	162	414	181	0.816366	0.160275	1	0.447901	1	0.671251
ENSMUSG00000002059	Rab34	639	349	371	100	129	190	142	131	212	81	184	123	0.00464559	0.00894928	1	0.833447	0.0399813	0.015118
ENSMUSG00000002064	Sdf2	4935	3472	3747	2289	2870	3367	3813	3364	5215	3227	5038	2450	1	0.661659	1	0.620802	1	0.914662
ENSMUSG00000002068	Ccne1	878	793	842	677	750	860	994	955	1141	705	480	652	1	0.574963	1	0.301058	1	0.582966
ENSMUSG00000002076	Hsf2bp	51	1	0	0	1	0	0	0	0	0	9	5	0.616425	0.0392605	1	0.224043	1	0.431259
ENSMUSG00000002083	Bbc3	1265	1153	992	1126	1314	1039	1014	987	1736	1057	1755	856	1	0.754732	1	0.572927	1	0.782616
ENSMUSG00000002100	Mybpc3	1	8	4	2	0	11	5	2	0	0	22	3	1	0.946082	1	0.902832	1	0.813927
ENSMUSG00000002102	Psmc3	11215	6972	8721	7281	6920	9202	7538	8664	11614	6325	9319	5921	1	0.606588	1	0.620062	1	0.437699
ENSMUSG00000002103	Acp2	1762	1478	2158	1285	1520	1461	1665	1744	1653	2303	1698	1385	1	0.766373	1	0.824132	1	0.988471
ENSMUSG00000002104	Rapsn	49	25	37	16	24	28	23	36	2	4	7	12	1	0.819396	1	0.0247794	1	0.0164056
ENSMUSG00000002105	Slc39a13	504	617	650	357	574	702	445	633	531	669	609	374	1	0.664814	1	0.551877	1	0.862924
ENSMUSG00000002107	Celf2	1277	916	622	971	711	741	524	1028	2299	884	964	669	1	0.259845	0.445385	0.153973	1	0.652782
ENSMUSG00000002108	Nr1h3	74	29	41	46	59	114	110	52	167	46	51	56	1	0.141119	1	0.749162	1	0.354628
ENSMUSG00000002109	Ddb2	42	28	48	31	44	36	10	72	9	22	95	25	1	0.867237	1	0.765874	1	0.869231
ENSMUSG00000002111	Spi1	0	0	0	0	0	0	5	0	0	0	7	0	1	0.458786	1	1	1	0.380322
ENSMUSG00000002129	Sf3a1	2887	1697	2214	1502	1721	2386	2188	2185	2380	2913	2873	1433	1	0.829532	1	0.772104	1	0.662495
ENSMUSG00000002147	Stat6	4844	4609	4972	3676	3830	5136	5359	4089	5118	3800	7899	3458	1	0.968757	1	0.989628	1	0.944129
ENSMUSG00000002190	Clgn	2066	2404	1883	1533	2053	2187	2485	2347	2768	2239	2843	1592	1	0.352824	1	0.732037	1	0.610546
ENSMUSG00000002204	Napsa	0	1	0	0	0	0	2	1	3	3	1	8	NA	0.773429	1	0.208685	1	0.0791719
ENSMUSG00000002205	Vrk3	1834	1556	1644	1046	1612	1595	1719	1616	1331	1473	2631	1327	1	0.573383	1	0.797095	1	0.845234
ENSMUSG00000002210	Smg9	1757	1026	1503	1100	1348	1528	1275	1344	1434	1252	2002	1210	1	0.89289	1	0.988954	1	0.906835
ENSMUSG00000002221	Paxip1	1986	2458	2118	1470	1826	2329	2222	1863	2339	2214	2539	1585	1	0.91854	1	0.881183	1	0.988092
ENSMUSG00000002222	Rmnd5a	1979	1270	1701	1345	1221	1439	1516	1103	1561	1208	1619	988	1	0.249807	1	0.711586	1	0.20094
ENSMUSG00000002227	Mov10	39	34	5	48	79	73	15	35	118	58	0	39	1	0.451587	1	0.994428	1	0.583385
ENSMUSG00000002228	Ppm1j	8366	5740	6343	4730	6015	6844	6590	8153	5825	4730	8956	4986	1	0.402536	1	0.161123	1	0.547439
ENSMUSG00000002233	Rhoc	12705	7689	8881	4497	10253	9688	10335	9844	7113	8449	12681	7064	1	0.12146	1	0.15553	1	0.957451
ENSMUSG00000002240	Prr27	0	0	0	0	0	0	0	0	3	0	0	3	NA	1	1	0.271342	1	0.265031
ENSMUSG00000002249	Tead3	2	0	1	0	0	10	0	0	0	5	0	0	1	0.621579	1	0.84053	1	0.889829
ENSMUSG00000002250	Ppard	41	26	44	15	77	74	49	65	35	30	94	41	0.956295	0.0448884	1	0.392232	1	0.395877
ENSMUSG00000002257	Def6	492	413	417	325	482	540	632	549	327	390	496	376	0.915439	0.162836	0.807685	0.135962	1	0.757177
ENSMUSG00000002265	Peg3	4538	3147	3234	2971	2183	3498	2969	2797	3749	2263	2981	2005	1	0.119641	1	0.400762	1	0.0484726
ENSMUSG00000002266	Zim1	0	0	5	0	0	7	0	0	0	0	0	0	1	1	1	0.358288	1	0.428697
ENSMUSG00000002274	Metrn	0	0	3	2	1	0	0	0	2	0	3	0	1	0.540231	1	0.633442	1	0.891227
ENSMUSG00000002279	Lmf1	1021	629	730	387	603	574	483	856	670	754	746	489	1	0.770122	1	0.944814	1	0.750778
ENSMUSG00000002280	Narfl	1232	1202	1343	992	1181	1198	1354	1499	1525	1297	1626	1285	1	0.607781	1	0.879116	1	0.558285
ENSMUSG00000002289	Angptl4	24	18	16	14	18	61	29	8	27	2	0	0	1	0.383494	1	0.0919012	1	0.230496
ENSMUSG00000002297	Dbf4	178	180	221	110	183	195	168	402	615	141	232	148	1	0.296255	1	0.908842	1	0.316116
ENSMUSG00000002307	Daxx	1709	1774	1546	1136	1388	1465	1593	1168	1837	1564	1473	1173	1	0.537788	1	0.989245	1	0.637878
ENSMUSG00000002308	Cd320	1728	754	854	712	781	951	995	1202	1531	687	905	709	1	0.990308	1	0.580204	1	0.63575
ENSMUSG00000002319	Ipo4	3505	3369	4187	2730	2704	5213	4363	4093	3907	4727	5319	3324	1	0.279577	1	0.984668	1	0.353913
ENSMUSG00000002320	Tm9sf1	1554	1419	1443	1040	1330	1474	1214	1574	1263	1566	1904	1042	1	0.886735	1	0.820041	1	0.937178
ENSMUSG00000002324	Rec8	0	0	0	0	0	2	3	0	1	7	0	0	1	0.296685	1	0.84235	1	0.216721
ENSMUSG00000002325	Irf9	907	1433	1292	529	1482	1422	1036	1212	554	1127	1488	949	1	0.283736	0.925267	0.24098	1	0.850282
ENSMUSG00000002326	Gmpr2	1047	669	723	497	754	837	782	716	934	770	751	561	1	0.710654	1	0.628133	1	0.907003
ENSMUSG00000002329	Mdp1	1309	898	884	491	987	1170	967	1323	1352	977	1144	840	1	0.183431	1	0.567283	1	0.516403
ENSMUSG00000002332	Dhrs1	9616	5897	6741	4303	6158	8114	6293	7692	5900	5476	7099	4656	1	0.51873	0.742453	0.0353803	1	0.225971
ENSMUSG00000002341	Ncan	293	413	321	26	237	463	209	272	66	409	272	267	1	0.723117	1	0.727315	1	0.995955
ENSMUSG00000002342	Tmem161a	1951	1334	1526	1186	1005	2100	1689	2025	1525	1685	1983	1249	1	0.47044	1	0.530363	1	0.959557
ENSMUSG00000002343	Armc6	2707	2415	2911	1289	2391	2901	2235	2621	1767	2680	2845	1875	1	0.502981	1	0.342157	1	0.776896
ENSMUSG00000002345	2310045N01Rik	1233	734	866	461	716	725	775	621	989	681	893	489	1	0.543729	1	0.908127	1	0.552595
ENSMUSG00000002346	Slc25a42	97	190	251	70	168	120	153	157	25	73	121	61	1	0.984722	0.502358	0.0477442	0.70343	0.0699594
ENSMUSG00000002365	Snx9	1038	732	607	834	485	822	619	487	928	548	675	460	0.851034	0.134484	1	0.994646	1	0.199088
ENSMUSG00000002372	Ranbp3	2782	2743	2956	2118	2763	3519	2673	2464	2588	3163	3326	2842	1	0.641908	1	0.997253	1	0.707044
ENSMUSG00000002379	Ndufa11	4105	3102	3104	2126	2416	3332	2689	2935	3944	2466	4002	2363	1	0.508725	1	0.817618	1	0.77269
ENSMUSG00000002384	Bmp8b	10	0	2	0	0	10	0	0	0	0	0	0	1	1	1	0.291262	1	0.139136
ENSMUSG00000002393	Nr2f6	239	217	158	133	248	227	188	256	200	283	283	131	1	0.423943	1	0.73376	1	0.738588
ENSMUSG00000002395	Use1	2455	1804	1982	1400	1499	1799	1652	1657	3288	1541	2904	1393	1	0.303354	1	0.197126	1	0.67167
ENSMUSG00000002396	Ocel1	516	376	567	427	460	359	733	350	508	438	584	463	1	0.990165	1	0.93743	1	0.962021
ENSMUSG00000002409	Dyrk1b	1046	797	741	960	752	1027	775	973	1369	954	954	624	1	0.856905	1	0.942454	1	0.952078
ENSMUSG00000002413	Braf	2577	2623	2458	1653	2433	3164	2738	2472	3698	3255	3506	3223	1	0.270119	1	0.192985	1	0.046186
ENSMUSG00000002416	Ndufb2	601	471	524	290	522	662	431	428	711	500	528	538	1	0.679327	1	0.822215	1	0.561725
ENSMUSG00000002428	Hltf	603	478	670	606	519	580	763	493	894	803	808	466	1	0.90755	1	0.520709	1	0.609842
ENSMUSG00000002455	Prpf6	3010	3116	3481	2669	2747	3703	2586	3159	2899	3859	3968	1794	1	0.830143	1	0.741153	1	0.66582
ENSMUSG00000002458	Rgs19	1310	659	1124	703	944	970	834	887	1033	968	1004	614	1	0.869778	1	0.661398	1	0.615011
ENSMUSG00000002459	Rgs20	1515	1176	1278	667	1395	1411	1052	1374	1418	1165	1301	1073	1	0.403066	1	0.50424	1	0.89797
ENSMUSG00000002475	Abhd3	198	130	100	311	225	116	79	259	647	168	286	167	1	0.720144	0.639126	0.225466	1	0.40064
ENSMUSG00000002477	Snrpd1	1969	1604	1289	992	1227	1563	1284	1128	2283	1229	1756	1251	1	0.483004	1	0.40979	1	0.845148
ENSMUSG00000002486	Tchp	362	431	382	258	300	303	343	336	557	277	353	265	1	0.629254	1	0.914945	1	0.786988
ENSMUSG00000002489	Tiam1	61	49	35	53	14	16	1	25	5	23	6	0	0.497248	0.0169165	1	0.536308	0.408963	0.00719082
ENSMUSG00000002496	Tsc2	2976	2603	2539	1748	2229	2803	3175	2426	2358	2269	3981	1708	1	0.561545	1	0.448177	1	0.822856
ENSMUSG00000002500	Rpl3l	0	0	0	4	0	5	1	8	0	0	0	0	1	0.529455	1	0.0661773	NA	0.474752
ENSMUSG00000002504	Slc9a3r2	812	810	758	1136	636	1078	949	881	2048	635	1146	367	1	0.812881	1	0.924953	1	0.95345
ENSMUSG00000002524	Puf60	9396	7582	8063	5904	6129	8948	6978	7711	9789	7415	10134	6243	1	0.698158	1	0.717891	1	0.972144
ENSMUSG00000002546	Golga2	3926	3908	4128	2868	3081	4524	4367	3950	3979	3685	4938	2812	1	0.635251	1	0.423375	1	0.777638
ENSMUSG00000002550	Uck1	2159	1961	1855	1417	1298	1620	1840	1938	1761	1638	1932	1586	1	0.490158	1	0.887749	1	0.499634
ENSMUSG00000002565	Scin	1073	832	1092	15	1064	601	1475	715	36	553	1209	691	0.930111	0.473925	0.165941	0.280752	1	0.795333
ENSMUSG00000002578	Ikzf4	168	17	31	9	78	54	86	78	1	77	9	23	1	0.428341	0.702809	0.143607	1	0.472164
ENSMUSG00000002580	Mien1	1494	940	1052	1108	1203	1138	1152	1103	2047	1095	1151	716	1	0.969639	1	0.907403	1	0.917365
ENSMUSG00000002588	Pon1	0	9	0	1	1	0	2	1	0	2	4	0	1	0.581924	1	1	1	0.672746
ENSMUSG00000002602	Axl	147	38	56	52	29	110	79	140	303	31	0	38	1	0.592534	1	0.882669	1	0.864689
ENSMUSG00000002603	Tgfb1	36	15	11	8	44	51	39	52	45	56	36	26	0.885021	0.0203813	1	0.646523	1	0.109043
ENSMUSG00000002608	Ccdc97	1989	1595	2089	1190	1612	2231	1565	2071	1409	1604	2078	1334	1	0.561521	1	0.210821	1	0.519038
ENSMUSG00000002617	Zfp40	880	704	623	427	593	512	806	550	547	368	747	552	1	0.819	1	0.490285	1	0.396765
ENSMUSG00000002625	Akap8l	3658	2824	2722	1802	2927	2749	2625	3279	3754	3354	4198	2538	1	0.610322	1	0.480781	1	0.285724
ENSMUSG00000002633	Shh	150	37	62	7	62	141	62	48	50	51	211	84	1	0.568928	1	0.714411	1	0.406688
ENSMUSG00000002635	Pdcd2l	1368	740	998	594	860	944	924	910	1450	1143	1030	763	1	0.972645	1	0.578955	1	0.591003
ENSMUSG00000002658	Gtf2f1	4057	3441	4193	2276	3246	3840	3514	4038	4745	3946	4620	2787	1	0.672353	1	0.921635	1	0.651535
ENSMUSG00000002660	Clpp	2624	1990	2186	1612	1959	2333	1863	2248	3191	2042	2408	1637	1	0.996386	1	0.929686	1	0.917066
ENSMUSG00000002661	Alkbh7	227	190	162	96	81	124	168	174	227	169	159	141	1	0.538018	1	0.614702	1	0.967848
ENSMUSG00000002664	Pspn	8	13	2	14	1	8	1	11	10	13	11	26	1	0.420258	1	0.161757	1	0.546467
ENSMUSG00000002668	Dennd1c	0	2	0	1	0	0	0	5	0	0	0	0	1	0.894127	1	0.454181	NA	0.46563
ENSMUSG00000002679	Med6	832	700	492	602	609	857	528	590	1182	787	1106	542	1	0.871366	1	0.255308	1	0.356719
ENSMUSG00000002688	Prkd1	623	237	382	394	397	448	319	481	357	325	706	467	1	0.985077	1	0.825015	1	0.81601
ENSMUSG00000002699	Lcp2	0	0	0	1	0	3	0	0	0	3	0	0	NA	0.846759	NA	1	NA	0.838472
ENSMUSG00000002718	Cse1l	3408	3237	3797	2323	3668	3313	2898	2893	3578	3165	4816	2729	1	0.99032	1	0.838446	1	0.827925
ENSMUSG00000002728	Naa20	3452	2500	2765	1581	2422	2719	2394	2422	2660	2206	3152	2141	1	0.903321	1	0.723166	1	0.713765
ENSMUSG00000002731	Prkra	858	689	929	334	588	812	670	773	960	765	831	503	1	0.879697	1	0.965622	1	0.914884
ENSMUSG00000002732	Fkbp7	45	71	70	35	41	37	72	32	64	24	126	35	1	0.629382	1	0.717314	1	0.976837
ENSMUSG00000002733	Plekha3	1956	1239	1477	1235	1560	1156	1245	1426	1730	1495	1754	1091	1	0.608319	1	0.85753	1	0.797931
ENSMUSG00000002741	Ykt6	5208	3715	4778	3493	3110	5698	4641	4863	5262	4323	4470	3202	1	0.693547	1	0.365402	1	0.645816
ENSMUSG00000002748	Baz1b	1742	1720	1431	700	1233	1614	1630	1410	1089	1016	2164	1242	1	0.685075	1	0.496263	1	0.793347
ENSMUSG00000002763	Pex6	3238	3247	3526	2496	2862	4216	3459	3228	4503	4050	5408	3527	1	0.529799	1	0.190686	1	0.0987001
ENSMUSG00000002767	Mrpl2	1354	1048	1182	909	899	1221	1330	1334	2327	1164	1723	885	1	0.726521	1	0.477145	1	0.332276
ENSMUSG00000002768	Mea1	2713	1716	2161	1407	1936	2396	1797	2302	3419	1637	2479	1498	1	0.65379	1	0.848837	1	0.83704
ENSMUSG00000002769	Gnmt	29	23	21	11	8	10	27	20	17	27	23	27	1	0.680717	1	0.54644	1	0.826501
ENSMUSG00000002771	Grin2d	72	90	62	6	70	86	49	58	6	51	46	58	1	0.701685	1	0.380926	1	0.647231
ENSMUSG00000002778	Kdelr1	1244	868	927	732	1006	1228	847	911	1337	903	1250	542	1	0.734872	1	0.635366	1	0.884045
ENSMUSG00000002781	Tmem143	483	226	222	234	328	286	283	473	356	269	385	213	1	0.497359	1	0.467157	1	0.955547
ENSMUSG00000002791	Pdxk-ps	1	3	7	14	1	21	14	6	1	0	0	2	1	0.711831	1	0.0239548	1	0.0713832
ENSMUSG00000002797	Ggct	758	362	583	138	320	502	496	401	276	516	330	176	1	0.957233	1	0.254695	1	0.311732
ENSMUSG00000002799	Jag2	883	512	848	348	667	835	678	474	698	847	565	473	1	0.830678	1	0.726846	1	0.901141
ENSMUSG00000002803	Btbd6	907	990	877	667	617	1005	879	913	702	1005	902	758	1	0.901879	1	0.812244	1	0.756331
ENSMUSG00000002804	Nudt14	299	151	174	146	131	255	227	167	276	177	340	169	1	0.948628	1	0.696117	1	0.646777
ENSMUSG00000002808	Epdr1	9367	8954	7868	8798	7101	8030	8236	8138	11090	7516	7908	5947	1	0.301437	1	0.678821	1	0.264046
ENSMUSG00000002812	Flii	7479	6455	6962	4391	6148	7657	6150	6016	7195	5560	8196	5158	1	0.804678	1	0.574262	1	0.799915
ENSMUSG00000002814	Top3a	265	589	500	330	496	294	414	303	455	646	613	258	1	0.655264	1	0.556487	1	0.878009
ENSMUSG00000002820	Atg4d	1085	926	935	522	958	1194	783	776	952	931	1334	648	1	0.67331	1	0.838434	1	0.856317
ENSMUSG00000002825	Qtrt1	483	411	587	285	456	611	388	393	428	449	840	293	1	0.844113	1	0.968464	1	0.895389
ENSMUSG00000002831	Plin4	0	6	10	0	0	2	0	0	0	1	0	0	1	0.249098	NA	1	1	0.166712
ENSMUSG00000002833	Hdgfrp2	1727	1580	1593	1218	1294	1616	1402	1172	1649	1211	2382	842	1	0.426888	1	0.981439	1	0.552008
ENSMUSG00000002835	Chaf1a	74	83	103	65	67	26	76	69	81	129	80	10	1	0.424442	1	0.846405	1	0.675543
ENSMUSG00000002844	Adprh	6763	4511	5474	3645	4896	5166	4983	5581	6449	5060	6679	3755	1	0.847082	1	0.829632	1	0.998774
ENSMUSG00000002845	Tmem39a	191	279	207	134	246	195	230	212	227	245	341	235	1	0.760388	1	0.733268	1	0.549684
ENSMUSG00000002846	Timmdc1	292	273	248	232	247	462	270	185	506	333	286	258	1	0.7716	1	0.723557	1	0.514993
ENSMUSG00000002847	Pla1a	0	14	18	4	11	0	31	20	34	9	4	21	1	0.554884	1	0.98463	1	0.493635
ENSMUSG00000002870	Mcm2	211	103	246	114	86	180	211	147	145	218	306	180	1	0.827687	1	0.468183	1	0.603832
ENSMUSG00000002871	Tpra1	915	1091	1044	696	615	929	1035	1211	1510	856	1207	867	1	1	1	0.710465	1	0.702456
ENSMUSG00000002881	Nab1	1635	1298	1329	507	1248	1083	1430	1010	1008	1354	1816	1028	1	0.841393	1	0.943818	1	0.807595
ENSMUSG00000002885	Cd97	292	299	195	23	205	322	236	305	175	332	378	242	1	0.403767	1	0.976394	1	0.437977
ENSMUSG00000002897	Il17ra	2136	1070	1421	1346	863	1985	697	1238	1221	697	1269	778	1	0.24934	1	0.264971	0.49802	0.0206992
ENSMUSG00000002900	Lamb1	425	79	227	511	100	334	113	344	393	156	233	45	1	0.332444	1	0.620233	1	0.183252
ENSMUSG00000002908	Kcnn1	411	344	548	297	386	423	471	509	536	492	697	626	1	0.636417	1	0.365321	1	0.214944
ENSMUSG00000002910	Arrdc2	497	267	211	171	207	282	142	304	273	360	344	175	1	0.554111	1	0.667378	1	0.91627
ENSMUSG00000002930	Ppp1r17	0	14	0	0	0	1	0	0	0	0	0	2	1	0.288177	NA	0.840369	1	0.498224
ENSMUSG00000002944	Cd36	29	4	24	11	12	10	3	15	15	6	21	29	1	0.438873	1	0.392845	1	0.909713
ENSMUSG00000002948	Map2k7	2130	1872	1935	1602	1745	2225	2031	1883	2151	2381	2497	1592	1	0.810751	1	0.885805	1	0.737211
ENSMUSG00000002949	Timm44	1622	1268	2071	989	1222	1416	1417	1152	1159	1625	2155	1209	1	0.438384	1	0.592903	1	0.904281
ENSMUSG00000002957	Ap2a2	6803	6526	5940	10409	4780	7417	5417	5622	13374	6279	6458	4019	0.616327	0.0808428	1	0.354775	1	0.502297
ENSMUSG00000002963	Pnkp	1529	1145	1229	845	834	1281	1130	1428	1803	1138	1529	776	1	0.939676	1	0.924754	1	0.96093
ENSMUSG00000002968	Med25	5615	4618	5114	4380	4168	4829	4619	3880	6337	4723	7335	3086	1	0.265542	1	0.451677	1	0.869975
ENSMUSG00000002980	Bcam	44299	32811	38834	52858	35472	41005	41681	35725	78550	37171	59301	35984	1	0.375684	0.803076	0.105346	1	0.64048
ENSMUSG00000002981	Clptm1	6835	5958	5741	4584	5420	6270	5893	6139	6820	5447	7375	4476	1	0.846001	1	0.598367	1	0.792603
ENSMUSG00000002983	Relb	280	259	199	154	193	331	279	276	91	369	349	379	1	0.466956	1	0.77842	1	0.443982
ENSMUSG00000002984	Tomm40	2513	1932	2010	1456	1620	1834	1911	2284	2125	2100	2113	1153	1	0.843467	1	0.511027	1	0.459294
ENSMUSG00000002985	Apoe	11139	3704	3223	3231	3398	2890	3943	3399	1244	954	1833	1266	0.0152259	0.0515815	5.24277e-10	4.52859e-09	1.39401e-14	5.13353e-09
ENSMUSG00000002992	Apoc2	0	0	0	0	0	0	0	0	0	0	6	0	NA	1	1	0.432924	1	0.431103
ENSMUSG00000002996	Hbp1	6017	5994	5297	4745	4100	4170	5271	3804	6603	4293	6843	4700	0.681767	0.0503757	1	0.201648	1	0.659818
ENSMUSG00000002997	Prkar2b	622	717	581	3382	488	1008	412	626	5476	255	875	462	4.02182e-05	0.0209286	1.09538e-06	0.0534074	1	0.927448
ENSMUSG00000003031	Cdkn1b	382	399	302	479	262	278	363	191	934	130	422	210	0.841742	0.14822	1	0.440696	1	0.782927
ENSMUSG00000003032	Klf4	417	237	269	269	104	311	135	301	390	154	375	104	1	0.249815	1	0.872523	1	0.387278
ENSMUSG00000003033	Ap1m1	9055	6282	8616	5417	4952	7400	6934	7141	8469	6573	8364	4951	1	0.388364	1	0.935655	1	0.444427
ENSMUSG00000003037	Rab8a	2053	1372	1509	899	1540	1930	1623	1846	1710	1647	1671	1263	1	0.201065	1	0.309934	1	0.855764
ENSMUSG00000003038	Hmgn2	218	167	150	111	122	181	220	168	254	188	210	138	1	0.793429	1	0.872638	1	0.680697
ENSMUSG00000003039	Fam32a	3628	2794	2302	2179	2209	3582	2672	2791	3096	2354	3462	2299	1	0.850562	1	0.619593	1	0.805931
ENSMUSG00000003051	Elf3	0	25	13	13	0	0	6	10	0	28	12	1	1	0.24143	1	0.499398	1	0.748715
ENSMUSG00000003053	Cyp2c29	0	0	0	0	1	0	0	1	0	0	0	0	NA	0.619735	NA	0.626731	NA	1
ENSMUSG00000003062	Stard3nl	6775	4752	4763	4491	4950	5644	4994	5083	7914	4635	5984	3942	1	0.937026	1	0.955613	1	0.945457
ENSMUSG00000003068	Stk11	1357	753	956	474	811	912	754	694	1371	737	842	622	1	0.688444	1	0.897236	1	0.851231
ENSMUSG00000003070	Efna2	565	388	402	320	381	502	383	319	849	412	427	344	1	0.811222	1	0.557499	1	0.690299
ENSMUSG00000003072	Atp5d	12944	8693	9700	6486	9284	10579	9326	9588	11899	8146	11983	6682	1	0.736517	1	0.439356	1	0.731008
ENSMUSG00000003099	Ppp5c	3295	2819	2944	1870	2731	3564	2926	3424	3378	3272	4232	2193	1	0.235727	1	0.727213	1	0.512103
ENSMUSG00000003119	Cdk12	1105	941	925	500	739	771	648	589	1121	952	1125	647	1	0.250323	1	0.215696	1	0.860229
ENSMUSG00000003123	Lipe	181	218	214	81	204	259	222	314	252	370	506	170	1	0.196456	1	0.585906	0.971808	0.113219
ENSMUSG00000003131	Pafah1b2	13307	10259	10479	7748	9411	11120	10831	10508	12595	9078	11986	8476	1	0.957869	1	0.563907	1	0.680366
ENSMUSG00000003134	Tbc1d8	759	803	255	368	597	589	966	643	500	668	858	502	1	0.319537	1	0.481112	1	0.752302
ENSMUSG00000003135	Cnot11	1756	1146	1410	857	1416	1633	1246	1423	1416	1216	1557	947	1	0.460316	1	0.270546	1	0.734639
ENSMUSG00000003153	Slc2a3	6575	7580	6193	6968	5061	6226	5165	6337	12814	6552	9398	4340	1	0.112371	0.513899	0.0749669	1	0.773795
ENSMUSG00000003154	Foxj2	1450	994	1435	1029	1487	1907	1396	1430	507	1635	2058	1100	0.84746	0.14611	1	0.409702	1	0.930869
ENSMUSG00000003161	Sri	7414	7087	5800	8136	6387	7537	6632	6242	10477	5511	7594	4711	1	0.493609	1	0.744476	1	0.450282
ENSMUSG00000003166	Dgcr2	2731	1948	1940	1132	1335	2202	2134	1872	1749	2150	1992	1329	1	0.944707	1	0.544767	1	0.55786
ENSMUSG00000003178	Mical3	245	150	220	223	133	306	201	62	323	230	93	98	1	0.535255	1	0.975711	1	0.551856
ENSMUSG00000003184	Irf3	1003	612	822	539	777	837	523	469	1255	618	912	543	1	0.550558	1	0.539767	1	0.912451
ENSMUSG00000003190	Bcl2l12	2	0	1	10	2	3	5	32	15	10	2	2	1	0.310145	1	0.609375	1	0.63451
ENSMUSG00000003198	Zfp959	222	144	282	73	106	147	153	44	272	111	390	200	0.915237	0.233441	0.448208	0.0836236	1	0.524934
ENSMUSG00000003199	Mpnd	4329	3138	3431	2440	3038	4223	3337	3517	4209	3091	4137	2776	1	0.62785	1	0.609375	1	0.984153
ENSMUSG00000003200	Sh3gl1	3926	2970	3695	2355	3220	3458	3363	3210	2168	2736	3674	2057	1	0.817633	0.719638	0.0540726	1	0.133686
ENSMUSG00000003206	Ebi3	0	0	0	2	0	6	1	1	0	11	0	0	1	0.67847	1	0.892796	1	0.61305
ENSMUSG00000003208	Ccdc94	194	234	153	183	159	170	116	237	403	271	259	187	1	0.649784	1	0.202491	1	0.390305
ENSMUSG00000003226	Ranbp2	1807	1841	2328	1741	1843	1696	1893	1285	2042	3226	2107	1523	1	0.334233	1	0.249799	1	0.744121
ENSMUSG00000003227	Edar	0	0	2	4	0	6	0	9	4	0	0	1	1	0.672828	1	0.513018	1	0.913533
ENSMUSG00000003228	Grk5	108	164	115	50	134	80	92	175	134	195	149	66	1	0.744535	1	0.9466	1	0.703622
ENSMUSG00000003233	Dvl3	1897	1820	1662	752	1489	1696	1614	1976	1149	2289	2352	1702	1	0.470106	1	0.769214	1	0.42755
ENSMUSG00000003234	Abcf3	4628	3574	4029	2097	2604	4751	3851	3861	3596	3409	4298	2748	1	0.672478	1	0.349502	1	0.665225
ENSMUSG00000003235	Eif2b5	3176	2760	2945	2050	2539	3083	2611	3101	3160	3287	3576	1990	1	0.787068	1	0.884926	1	0.91458
ENSMUSG00000003269	Cyth2	7687	5815	7467	4819	6275	7564	5854	6730	6980	6915	8644	5376	1	0.835674	1	0.903208	1	0.932133
ENSMUSG00000003271	Sult2b1	0	0	0	12	5	0	2	13	10	28	35	0	1	0.867586	1	0.249975	1	0.268062
ENSMUSG00000003273	Car11	1443	1096	1079	744	739	1025	940	1042	1452	816	1214	895	1	0.390634	1	0.687801	1	0.768651
ENSMUSG00000003279	Dlgap1	1262	806	938	1148	679	902	863	1030	1494	991	554	781	1	0.286347	1	0.894415	1	0.513486
ENSMUSG00000003282	Plag1	37	4	27	29	102	40	17	15	127	23	24	46	1	0.314458	1	0.858968	1	0.227046
ENSMUSG00000003283	Hck	5	2	4	2	0	1	0	2	0	5	0	5	1	0.213815	1	0.441417	1	0.937345
ENSMUSG00000003299	Mrpl4	2760	2007	2224	1325	1867	2492	1963	2629	3082	2301	2988	1706	1	0.544458	1	0.819362	1	0.464259
ENSMUSG00000003308	Keap1	1691	1335	1475	1084	1074	1373	1239	1417	1599	1572	2028	1107	1	0.540245	1	0.429891	1	0.809601
ENSMUSG00000003309	Ap1m2	17	18	22	0	8	17	8	0	0	0	0	2	1	0.56464	1	0.0885793	1	0.0198608
ENSMUSG00000003316	Glg1	6588	5628	5175	4800	4645	4575	6049	4649	5907	4723	5099	4301	1	0.367126	1	0.646795	1	0.256114
ENSMUSG00000003341	Atp8b3	6	17	22	17	3	43	3	45	33	0	0	8	1	0.642338	1	0.364201	1	0.530206
ENSMUSG00000003344	Btbd2	2096	2021	2473	1476	1410	2097	2011	2095	2604	2157	3001	1604	1	0.653725	1	0.410859	1	0.717096
ENSMUSG00000003345	Csnk1g2	3576	2811	2822	2249	2387	4077	3032	2717	4340	3194	3467	1808	1	0.678869	1	0.781002	1	0.91388
ENSMUSG00000003346	Abhd17a	5732	4341	4920	2480	4584	5409	5032	5875	4455	4287	5542	3767	1	0.122179	1	0.106738	1	0.950317
ENSMUSG00000003348	Mob3a	615	566	634	324	609	564	540	574	523	525	750	352	1	0.69707	1	0.512848	1	0.788799
ENSMUSG00000003352	Cacnb3	5978	5670	5357	3178	5546	7136	5552	5881	5316	5379	7550	4131	1	0.128747	1	0.253956	1	0.810378
ENSMUSG00000003354	Ccdc65	2	9	1	12	9	4	5	3	13	44	8	3	1	0.791141	1	0.159392	1	0.307192
ENSMUSG00000003355	Fkbp11	5	16	30	13	6	1	8	3	38	53	22	12	1	0.0661423	0.767987	0.0073917	1	0.356427
ENSMUSG00000003360	Ddx23	313	142	149	161	107	241	210	115	293	85	185	166	1	0.684458	1	0.987397	1	0.757639
ENSMUSG00000003363	Pld3	12846	10039	11165	5355	8203	10680	12628	11974	10355	10070	16639	9719	1	0.380935	1	0.986991	1	0.453308
ENSMUSG00000003378	Grik5	572	748	523	432	293	645	488	533	840	500	646	312	1	0.455808	1	0.807749	1	0.690189
ENSMUSG00000003379	Cd79a	32	7	14	3	23	4	14	0	6	10	15	8	1	0.823928	1	0.881395	1	0.659734
ENSMUSG00000003380	Rabac1	17615	11779	13157	11232	11641	13354	11493	12487	21246	11761	15921	9183	1	0.396449	1	0.581371	1	0.903382
ENSMUSG00000003382	Etv3	416	376	424	322	430	282	512	454	749	794	614	603	1	0.718927	0.556509	0.0919243	0.61696	0.0398662
ENSMUSG00000003402	Prkcsh	3879	2361	3396	2536	3081	3293	3762	3287	4199	3137	3685	2187	1	0.453824	1	0.427544	1	0.98608
ENSMUSG00000003410	Elavl3	5597	3466	4321	2308	3375	4053	3400	3353	3910	3936	5059	3101	1	0.54492	1	0.702847	1	0.882105
ENSMUSG00000003411	Rab3b	147	197	163	19	152	260	250	142	112	76	326	119	0.950198	0.254684	1	0.385304	1	0.79019
ENSMUSG00000003418	St8sia6	28	21	9	83	37	0	19	29	119	35	80	26	1	0.41397	0.924845	0.156442	1	0.554411
ENSMUSG00000003420	Fcgrt	50	44	19	0	37	38	75	28	15	39	40	0	1	0.389681	1	0.247896	1	0.786029
ENSMUSG00000003421	Nosip	4560	3534	3586	3768	3301	4096	3363	4064	5166	3641	5008	2667	1	0.636801	1	0.916273	1	0.794594
ENSMUSG00000003423	Pih1d1	1209	755	1045	743	623	1058	926	950	1512	632	792	643	1	0.75141	1	0.7115	1	0.56883
ENSMUSG00000003429	Rps11	7772	5285	5788	4062	5172	6534	5249	5571	9574	5112	7367	4271	1	0.940907	1	0.662307	1	0.72349
ENSMUSG00000003435	Supt5	13096	11726	13993	10059	11585	13490	13161	11546	14867	14023	16087	9062	1	0.943206	1	0.999992	1	0.930677
ENSMUSG00000003436	Dll3	28	40	19	14	8	7	16	9	0	52	49	18	1	0.0783097	1	0.180238	1	0.874081
ENSMUSG00000003437	Paf1	2175	1814	2347	1853	1385	1935	2268	1978	3889	1480	2505	1494	1	0.523188	1	0.565573	1	0.941902
ENSMUSG00000003438	Timm50	1998	1486	1687	1354	1788	2089	1874	1670	2390	1835	2043	1267	1	0.374205	1	0.645475	1	0.738486
ENSMUSG00000003444	Med29	542	438	411	467	384	560	441	539	814	587	539	387	1	0.966246	1	0.64684	1	0.629829
ENSMUSG00000003452	Bicd1	1209	1131	1296	998	868	1480	1550	1328	1015	1179	1518	1060	1	0.560597	1	0.468259	1	0.854961
ENSMUSG00000003458	Ncstn	2940	2851	3019	2821	2416	3204	2741	2507	3196	3015	2736	2275	1	0.480455	1	0.846796	1	0.487068
ENSMUSG00000003464	Pex19	2126	2123	1667	1847	1316	2600	1832	2312	2536	1443	2346	1526	1	0.96759	1	0.546562	1	0.625409
ENSMUSG00000003469	Phyhip	0	2	1	4	0	3	9	0	0	0	0	0	1	0.810791	1	0.139426	1	0.13425
ENSMUSG00000003476	Crhr2	1	5	0	0	0	83	17	2	0	61	0	9	0.209898	0.0211897	1	0.818208	1	0.0798851
ENSMUSG00000003477	Inmt	0	0	0	0	0	0	0	0	0	0	0	0	NA	1	NA	1	NA	1
ENSMUSG00000003484	Cyp4f18	0	5	13	6	0	1	1	6	215	0	1	0	1	0.313837	0.0218667	0.0296822	0.285101	0.136037
ENSMUSG00000003500	Impdh1	5901	4707	5477	2560	4624	5676	5473	5493	3934	5184	5312	3860	1	0.246475	1	0.148148	1	0.766906
ENSMUSG00000003505	Psg18	0	0	0	0	0	0	0	0	0	0	2	0	NA	1	NA	0.714437	NA	0.713386
ENSMUSG00000003518	Dusp3	1280	1212	1151	948	1001	1445	1174	1854	1709	1231	1634	1353	1	0.345027	1	0.916233	1	0.337736
ENSMUSG00000003526	Prodh	0	68	13	90	81	13	23	43	22	58	85	45	1	0.807952	1	0.741814	1	0.994585
ENSMUSG00000003527	Dgcr14	1659	1455	1667	1378	1392	1295	1688	1608	2014	1550	2090	1313	1	0.802473	1	0.683373	1	0.855869
ENSMUSG00000003528	Slc25a1	3588	3065	3518	2865	3194	4552	3803	3950	4669	2849	5098	2913	1	0.209553	1	0.541468	1	0.628191
ENSMUSG00000003531	Dgcr6	1335	1077	937	1005	712	1090	870	1091	1682	781	1048	813	1	0.35236	1	0.795532	1	0.637071
ENSMUSG00000003534	Ddr1	2293	1855	1854	1517	1673	2865	2256	1802	2638	2215	2383	1475	1	0.397643	1	0.695667	1	0.697048
ENSMUSG00000003541	Ier3	6321	3752	4635	3831	3311	4122	3244	2412	5459	2300	3984	2490	0.16118	0.0103847	1	0.926666	1	0.0410216
ENSMUSG00000003545	Fosb	48	39	35	20	71	50	43	21	46	41	112	15	1	0.489526	1	0.9916	1	0.553116
ENSMUSG00000003546	Klc4	1118	1277	1583	1100	1215	1418	1402	1610	1592	1561	2324	1312	1	0.613757	1	0.519504	1	0.32347
ENSMUSG00000003549	Ercc1	2258	1194	1565	1197	1554	1587	1500	1593	2397	1418	2036	1301	1	0.914483	1	0.774492	1	0.718041
ENSMUSG00000003555	Cyp17a1	0	4	0	0	0	0	0	0	0	0	0	0	NA	0.496919	NA	1	NA	0.497056
ENSMUSG00000003559	As3mt	228	126	251	147	206	290	317	246	167	174	101	157	1	0.218388	0.480447	0.0741107	1	0.485861
ENSMUSG00000003573	Homer3	947	754	907	633	836	965	945	926	1096	1164	1101	755	1	0.473047	1	0.815621	1	0.420561
ENSMUSG00000003575	Crtc1	1373	1000	1374	899	975	1384	1457	1310	1472	1238	1880	967	1	0.564536	1	0.985469	1	0.628085
ENSMUSG00000003581	Rnf215	1377	689	1002	436	673	753	840	1199	539	700	1226	581	1	0.89356	1	0.394253	1	0.502757
ENSMUSG00000003585	Sec14l2	136	55	150	12	188	120	132	123	60	114	183	86	1	0.208051	1	0.403737	1	0.643244
ENSMUSG00000003604	Aven	919	713	646	495	741	841	742	818	1018	688	1224	521	1	0.457477	1	0.960858	1	0.575697
ENSMUSG00000003617	Cp	24	45	16	29	35	14	14	19	156	49	25	96	1	0.483847	0.352184	0.0145314	1	0.063399
ENSMUSG00000003623	Crot	3488	3544	3385	3635	3006	4241	3318	3677	5555	2904	3046	2566	1	0.876625	1	0.527175	1	0.546524
ENSMUSG00000003644	Rps6ka1	726	556	764	95	430	432	404	422	632	447	565	409	1	0.566106	1	0.625026	1	0.859097
ENSMUSG00000003657	Calb2	138	0	0	0	16	0	70	0	14	0	0	4	1	0.871381	1	0.196873	0.822529	0.210028
ENSMUSG00000003660	Snrnp200	3866	4205	4695	2399	2639	4984	5296	3663	3082	3802	5181	3648	1	0.593651	1	0.564297	1	0.944096
ENSMUSG00000003662	Ciao1	1955	1870	2055	1246	1643	2029	2071	1931	1763	1643	2212	1474	1	0.602556	1	0.347701	1	0.703575
ENSMUSG00000003665	Has1	57	48	85	15	35	86	0	130	232	155	0	34	1	0.747184	1	0.632224	1	0.363803
ENSMUSG00000003680	Taf6l	736	685	707	448	508	644	579	630	813	790	472	519	1	0.648135	1	0.870821	1	0.863742
ENSMUSG00000003721	Insig2	2342	2162	2135	2734	1809	2354	1906	2047	4062	2364	2726	2207	1	0.238943	0.878537	0.0817815	1	0.680604
ENSMUSG00000003731	Kpna6	814	677	596	620	638	929	895	619	948	1037	1129	574	1	0.560549	1	0.633917	1	0.334828
ENSMUSG00000003746	Man1a	470	572	381	1518	114	535	221	498	1561	247	193	150	0.000509504	0.02084	0.939325	0.509688	1	0.2113
ENSMUSG00000003752	Itpkc	3672	2900	3362	1413	2080	2048	2635	1605	2053	2274	2641	1499	0.395443	0.0923367	1	0.683145	1	0.065573
ENSMUSG00000003762	Adck4	882	716	623	550	586	740	658	794	866	641	887	539	1	0.99926	1	0.895838	1	0.922118
ENSMUSG00000003778	Brd8	2440	2354	2374	1768	2068	2593	2203	2096	2707	2253	3158	2164	1	0.956723	1	0.622421	1	0.684462
ENSMUSG00000003779	Kif20a	114	74	109	108	116	94	128	145	167	29	119	107	1	0.623516	1	0.585471	1	0.895731
ENSMUSG00000003808	Farsa	3275	2639	2783	1848	2581	2880	2461	2802	2767	2383	3254	2470	1	0.854593	1	0.739177	1	0.902685
ENSMUSG00000003809	Gcdh	259	285	277	145	320	291	216	310	391	203	208	120	1	0.513727	1	0.301771	1	0.659518
ENSMUSG00000003810	Mast2	4724	5221	4537	3145	3264	5031	3784	3174	4893	3843	6043	3509	1	0.236272	1	0.433919	1	0.7841
ENSMUSG00000003812	Dnase2a	221	144	216	340	104	190	118	156	541	163	206	84	0.689605	0.093297	1	0.275161	1	0.757857
ENSMUSG00000003813	Rad23a	3010	2247	2490	2206	2138	2314	2284	2079	3057	2442	2728	1832	1	0.324641	1	0.712417	1	0.656246
ENSMUSG00000003814	Calr	3474	2863	2801	2449	2499	3278	2734	3226	4638	2739	3317	2363	1	0.980562	1	0.876188	1	0.849803
ENSMUSG00000003824	Syce2	46	20	11	9	7	10	2	6	28	21	72	4	1	0.056524	1	0.0387178	1	0.663976
ENSMUSG00000003847	Nfat5	1413	1485	1402	961	1099	1716	1393	740	1963	805	1549	904	1	0.69126	1	0.843055	1	0.603707
ENSMUSG00000003848	Nob1	1097	833	1025	818	1203	1203	1087	1118	1609	1475	1384	1204	1	0.240776	1	0.413351	1	0.0898029
ENSMUSG00000003849	Nqo1	99	69	110	29	12	49	17	80	47	66	120	32	1	0.175101	1	0.410809	1	0.626084
ENSMUSG00000003863	Ppfia3	1273	1095	1342	627	1056	1515	1010	902	1619	1356	1529	914	1	0.827405	1	0.539461	1	0.446338
ENSMUSG00000003865	Gys1	3137	2917	3510	3059	2792	3229	3746	3365	5126	3003	4757	2773	1	0.906556	1	0.553656	1	0.532767
ENSMUSG00000003868	Ruvbl2	2119	1538	1741	1142	1401	1956	1506	1530	1896	1786	2513	1365	1	0.898858	1	0.563067	1	0.665124
ENSMUSG00000003872	Lin7b	85	88	83	13	47	23	50	98	62	34	88	24	1	0.7487	1	0.689478	1	0.488481
ENSMUSG00000003873	Bax	3545	2587	2653	1934	2734	2805	2792	2404	3525	2748	3547	2296	1	0.928479	1	0.768991	1	0.718734
ENSMUSG00000003882	Il7r	7	3	4	3	16	12	2	2	6	1	2	23	1	0.390688	1	0.924281	1	0.403805
ENSMUSG00000003923	Tfam	894	574	549	499	588	799	486	385	530	690	772	558	1	0.617348	1	0.766902	1	0.903823
ENSMUSG00000003929	Zfp81	312	227	287	183	142	136	361	211	462	365	411	203	1	0.605432	0.858003	0.201116	1	0.357173
ENSMUSG00000003934	Efnb3	23	5	5	5	70	1	15	5	72	0	38	4	1	0.203983	1	0.964597	1	0.257303
ENSMUSG00000003948	Mmd	226	198	216	110	237	142	171	166	496	103	179	70	1	0.947219	1	0.992068	1	0.968412
ENSMUSG00000003949	Hlf	3	0	1	0	0	0	0	0	0	0	1	0	NA	0.455421	NA	1	NA	0.621651
ENSMUSG00000003955	Fam162a	1519	769	1027	736	1039	1121	1046	1153	1470	995	1197	882	1	0.59846	1	0.833665	1	0.783544
ENSMUSG00000003970	Rpl8	8214	6213	6725	5061	6411	7701	5954	6666	10613	6523	9034	4826	1	0.864482	1	0.697202	1	0.614787
ENSMUSG00000003974	Grm3	31	4	0	9	3	14	5	26	1	3	37	18	1	0.886573	1	0.869983	1	0.756799
ENSMUSG00000003992	Ssbp2	4404	3148	3036	1625	2955	2984	3195	3143	2301	2907	4363	2505	1	0.800994	1	0.591881	1	0.807783
ENSMUSG00000004018	Fancl	139	123	119	86	99	54	90	49	132	122	101	93	1	0.182353	1	0.367343	1	0.786313
ENSMUSG00000004031	Brinp2	1525	1579	2125	518	1930	2884	3174	3105	1150	3719	3115	2042	3.51332e-05	0.000888854	1	0.548513	0.293927	0.0515032
ENSMUSG00000004032	Gstm5	2001	1107	1291	906	1010	1425	1342	1226	1597	687	1412	747	1	0.796206	1	0.259376	1	0.237635
ENSMUSG00000004035	Gstm7	233	105	65	1	137	147	181	115	21	102	30	43	1	0.402509	0.118683	0.018638	1	0.362794
ENSMUSG00000004038	Gstm3	44	17	5	3	5	13	42	3	0	45	0	16	1	1	1	0.987868	1	0.987352
ENSMUSG00000004040	Stat3	32190	34314	34993	20781	28752	36365	33997	31080	25970	36016	42303	24670	1	0.606949	1	0.595512	1	0.951866
ENSMUSG00000004043	Stat5a	1117	1193	1247	344	893	1487	1419	1472	414	1321	1589	1221	0.53832	0.141866	1	0.535402	1	0.61289
ENSMUSG00000004044	Ptrf	623	632	373	675	392	825	499	590	745	520	692	465	1	0.837363	1	0.941276	1	0.815921
ENSMUSG00000004054	Map3k11	2036	2594	2406	1151	1978	2596	2770	2620	1939	3176	2668	1875	1	0.207173	1	0.627993	1	0.561105
ENSMUSG00000004056	Akt2	1740	1519	1904	1000	1324	1422	1623	1649	1495	1102	2804	1437	1	0.92118	1	0.822798	1	0.881154
ENSMUSG00000004069	Dnaja3	4215	3763	4405	2897	3231	4294	4587	3590	4364	4084	6043	3301	1	0.865101	1	0.731283	1	0.640477
ENSMUSG00000004070	Hmox2	2360	1671	1961	1390	1469	1782	1566	1759	2357	1524	2389	1492	1	0.41907	1	0.593398	1	0.888355
ENSMUSG00000004071	Cdip1	5162	4061	4738	3241	3425	4724	4780	4220	4686	4499	6193	4034	1	0.966312	1	0.665206	1	0.706939
ENSMUSG00000004085	Zak	1051	812	1056	647	1142	1395	905	1307	1212	1239	727	733	0.643196	0.0966865	1	0.23482	1	0.867965
ENSMUSG00000004096	Cwc15	2397	1995	2038	1481	1962	2137	1820	2009	2850	1582	2189	1494	1	0.978489	1	0.663419	1	0.744506
ENSMUSG00000004098	Col5a3	5427	3893	5493	7960	4415	7855	4972	4911	5729	5641	8292	4457	1	0.611874	1	0.904751	1	0.721084
ENSMUSG00000004099	Dnmt1	3294	2903	4463	1866	3466	3198	4069	4039	2237	3584	4463	2805	1	0.243192	1	0.290589	1	0.998236
ENSMUSG00000004100	Ppan	1107	698	742	640	648	814	714	760	712	706	954	688	1	0.660092	1	0.938018	1	0.687488
ENSMUSG00000004105	Angptl2	7752	7840	7423	7461	5830	10030	6357	8330	11828	9790	8456	6678	1	0.813403	1	0.388759	1	0.556142
ENSMUSG00000004110	Cacna1e	505	151	113	102	136	326	76	131	475	369	256	72	1	0.58744	0.904341	0.264953	1	0.555649
ENSMUSG00000004113	Cacna1b	1636	1185	1065	763	822	1120	872	1178	1480	1321	1252	946	1	0.41711	1	0.398289	1	0.912272
ENSMUSG00000004127	Trmt10a	1164	884	888	544	973	1116	951	998	1108	1341	1240	733	1	0.337258	1	0.925904	1	0.393206
ENSMUSG00000004151	Etv1	128	495	211	220	56	143	61	37	460	59	97	53	0.000132511	0.00112284	0.69408	0.186505	1	0.176787
ENSMUSG00000004187	Kifc2	624	813	636	402	388	555	586	436	790	788	776	587	1	0.276904	0.939325	0.131049	1	0.648863
ENSMUSG00000004207	Psap	30841	24582	24394	24934	21431	27410	25252	25621	41841	23457	31053	18790	1	0.562125	1	0.703865	1	0.931073
ENSMUSG00000004221	Ikbkg	1961	1005	1113	680	1338	1391	1311	1274	1767	1049	1721	808	1	0.402421	1	0.565941	1	0.816511
ENSMUSG00000004231	Pax2	2	0	1	1	19	0	2	0	5	1	3	1	1	0.241838	1	0.477586	1	0.535214
ENSMUSG00000004233	Wars2	358	263	371	57	86	110	167	213	579	316	189	216	0.345766	0.143269	0.176811	0.0469293	1	0.642633
ENSMUSG00000004263	Atn1	654	522	477	295	401	850	419	592	852	559	676	383	1	0.509342	1	0.980298	1	0.519209
ENSMUSG00000004264	Phb2	2238	1917	2085	1381	1794	2165	1703	1879	2174	2184	2254	1438	1	0.936644	1	0.963887	1	0.936775
ENSMUSG00000004266	Ptpn6	23	10	1	1	0	8	0	0	43	0	12	3	1	0.243733	1	0.188507	1	0.673875
ENSMUSG00000004267	Eno2	19251	17082	19401	7559	15778	17407	18000	17625	11481	15620	24637	13833	1	0.439739	1	0.458508	1	0.985028
ENSMUSG00000004268	Emg1	857	861	886	579	676	924	745	701	1116	866	1410	548	1	0.774196	1	0.450728	1	0.624457
ENSMUSG00000004270	Lpcat3	1443	1479	1411	871	1227	1573	1130	1253	807	943	2313	1164	1	0.973177	1	0.793245	1	0.801149
ENSMUSG00000004285	Atp6v1f	6688	4200	4638	3782	3919	5397	4872	5010	7344	3755	6604	3862	1	0.983326	1	0.864592	1	0.868386
ENSMUSG00000004296	Il12b	0	0	1	0	0	0	0	1	41	0	6	0	NA	1	1	0.0491377	1	0.0460262
ENSMUSG00000004317	Clcn5	1564	2110	1801	1722	1098	1697	1710	1050	2501	1510	1668	1146	0.746249	0.0954029	1	0.51344	1	0.392082
ENSMUSG00000004319	Clcn3	6250	5560	5393	6193	4521	4420	4678	5041	6816	5115	6351	3761	0.76728	0.0605461	1	0.551437	1	0.283882
ENSMUSG00000004328	Hif3a	0	0	3	8	5	0	0	5	0	0	12	1	1	0.901276	1	1	1	0.956043
ENSMUSG00000004341	Gpx6	0	0	5	1	0	0	0	9	0	4	2	12	1	0.882169	1	0.603344	1	0.377896
ENSMUSG00000004344	Gpx5	24	1	2	39	6	9	13	17	13	8	54	1	1	0.543917	1	0.667536	1	0.878893
ENSMUSG00000004347	Pde1c	2737	3106	2430	2132	2240	1992	2847	2031	2965	2021	3265	2442	1	0.350694	1	0.592409	1	0.782886
ENSMUSG00000004356	Utp20	693	1222	955	547	600	1067	871	729	808	979	1333	635	1	0.765122	1	0.754732	1	0.978909
ENSMUSG00000004359	Spic	3	3	0	1	10	2	0	0	0	2	11	0	1	0.73736	1	0.955312	1	0.793863
ENSMUSG00000004360	9330159F19Rik	2888	2158	1677	1737	2194	2677	1888	2074	2827	2189	2551	2052	1	0.772791	1	0.885986	1	0.696033
ENSMUSG00000004364	Cul3	5833	4096	4409	3991	5563	4192	3906	4270	5563	4526	5070	3129	1	0.886969	1	0.609128	1	0.569043
ENSMUSG00000004366	Sst	41	305	23	233	9	68	7	49	63	16	151	14	0.000659948	0.0102134	1	0.473192	0.395265	0.0629653
ENSMUSG00000004371	Il11	32	3	29	5	0	0	6	42	55	5	1	0	1	0.774961	1	1	1	0.794763
ENSMUSG00000004383	Large	1586	1283	1560	1036	1235	1555	1265	1508	1517	1267	1907	1194	1	0.923852	1	0.92613	1	0.987579
ENSMUSG00000004393	Ddx56	3221	1887	2554	1868	2561	3141	2139	2956	2966	2725	3079	1656	1	0.358242	1	0.415066	1	0.935428
ENSMUSG00000004394	Tmed4	3606	2938	3717	2268	3367	3444	3235	3951	4085	3636	3784	3095	1	0.36813	1	0.867914	1	0.546176
ENSMUSG00000004415	Col26a1	46	20	61	68	0	67	5	29	4	0	46	24	1	0.277894	1	0.761033	1	0.148951
ENSMUSG00000004446	Bid	555	332	281	519	233	466	498	557	718	316	598	219	1	0.996717	1	0.817524	1	0.849817
ENSMUSG00000004451	Ralb	2709	1591	1837	968	1878	2342	1752	1600	1650	1382	2064	1200	1	0.565377	1	0.104296	1	0.394184
ENSMUSG00000004455	Ppp1cc	2205	1725	1695	887	1390	1888	1700	1722	1153	1483	1784	1293	1	0.758222	1	0.239416	1	0.443767
ENSMUSG00000004460	Dnajb11	1829	1158	1702	1210	1499	1843	1557	1306	1611	1786	1952	1154	1	0.762284	1	0.882639	1	0.890142
ENSMUSG00000004462	Tbccd1	767	632	612	387	521	897	764	493	635	673	715	811	1	0.58911	1	0.880176	1	0.544674
ENSMUSG00000004473	Clec11a	11	4	28	10	0	22	1	15	24	14	17	12	1	0.654589	1	0.525252	1	0.843933
ENSMUSG00000004500	Zfp324	232	130	303	113	245	181	222	116	59	328	182	82	1	0.983645	1	0.613739	1	0.633908
ENSMUSG00000004508	Gab2	2940	2685	2886	1601	2766	2633	2620	1889	2782	2643	3268	2173	1	0.950185	1	0.900297	1	0.932564
ENSMUSG00000004530	Coro1c	6191	5647	6452	3585	5354	6318	5613	4924	5441	5440	4802	4354	1	0.873912	1	0.247028	1	0.40297
ENSMUSG00000004535	Tax1bp1	17792	14105	13542	11580	12183	13746	13108	13551	16255	13973	18836	11311	1	0.447407	1	0.617344	1	0.890671
ENSMUSG00000004540	Psg17	0	0	0	5	0	0	0	0	0	0	0	0	1	0.430798	NA	1	1	0.4222
ENSMUSG00000004542	Psg19	0	0	0	0	0	0	0	0	0	0	0	0	NA	1	NA	1	NA	1
ENSMUSG00000004552	Ctse	0	1	0	0	0	0	26	4	0	1	0	13	1	0.065579	1	0.732363	1	0.19377
ENSMUSG00000004558	Ndrg2	2669	2086	2137	180	1327	1878	1598	2071	899	1806	2821	1702	1	0.91389	1	0.983519	1	0.912189
ENSMUSG00000004561	Mettl17	576	421	460	145	307	512	382	349	321	178	633	426	1	1	1	0.880938	1	0.900951
ENSMUSG00000004562	Arhgef40	3103	2329	3506	630	2212	2933	2461	2559	1572	2917	2690	1748	1	0.638149	1	0.309399	1	0.772766
ENSMUSG00000004565	Pnpla6	2049	2331	1499	1704	2188	2732	2070	1896	2210	2400	3082	1395	1	0.370942	1	0.690476	1	0.676691
ENSMUSG00000004567	Mcoln1	4206	4095	3847	3668	2767	3980	3571	3695	4639	3444	4406	3215	1	0.258285	1	0.733204	1	0.547161
ENSMUSG00000004568	Arhgef18	1135	1252	1648	1113	681	1597	1505	1059	2049	1492	1743	1323	1	0.637381	1	0.202761	1	0.417745
ENSMUSG00000004591	Pkn2	847	1027	822	549	1131	839	845	819	673	981	1324	928	1	0.538539	1	0.949436	1	0.571335
ENSMUSG00000004609	Cd33	0	0	0	0	0	0	0	0	0	0	0	0	NA	1	NA	1	NA	1
ENSMUSG00000004610	Etfb	879	830	685	772	460	1010	637	738	1551	344	1058	506	1	0.489906	1	0.77827	1	0.840274
ENSMUSG00000004612	Nkg7	0	0	0	1	10	0	0	0	0	0	0	4	1	0.408369	1	0.778878	NA	0.676646
ENSMUSG00000004613	Lim2	0	0	0	0	0	0	0	0	0	0	0	0	NA	1	NA	1	NA	1
ENSMUSG00000004626	Stxbp2	58	69	124	240	79	62	60	229	357	137	282	98	1	0.614901	0.692311	0.179767	1	0.454485
ENSMUSG00000004630	Pcp2	5	0	4	7	0	1	0	7	0	0	0	0	1	0.582801	1	0.224968	1	0.0390355
ENSMUSG00000004631	Sgce	328	251	240	136	226	252	362	371	77	338	288	256	1	0.328959	1	0.511817	1	0.971995
ENSMUSG00000004633	Chn2	897	1038	824	59	710	1001	947	664	24	608	769	647	1	0.548175	0.122941	0.286954	1	0.625214
ENSMUSG00000004637	Wwox	700	540	525	497	659	641	452	521	754	305	733	331	1	0.997648	1	0.471219	1	0.499185
ENSMUSG00000004642	Slbp	1545	1160	1318	1223	1024	1395	1331	1133	1719	1190	1255	982	1	0.579126	1	0.902001	1	0.595011
ENSMUSG00000004651	Tyr	9	9	0	6	6	9	9	28	0	0	11	2	1	0.306756	1	0.128236	1	0.566922
ENSMUSG00000004654	Ghrhr	3	0	0	0	0	34	0	0	0	0	0	7	1	0.183487	1	0.527438	1	0.700428
ENSMUSG00000004655	Aqp1	3390	2578	2372	1754	1277	2951	1564	1414	3415	1797	2778	1117	0.271999	0.0401742	1	0.503875	1	0.266764
ENSMUSG00000004661	Arid3b	357	291	319	142	352	310	382	582	215	657	608	477	0.682559	0.121552	1	0.636125	0.881439	0.0947171
ENSMUSG00000004665	Cnn2	39	75	55	34	0	72	29	4	207	31	3	32	1	0.293537	1	0.318631	1	0.822864
ENSMUSG00000004667	Polr2e	2137	1259	1285	1291	1359	1636	1463	1505	2024	1017	1828	997	1	0.997472	1	0.499483	1	0.579206
ENSMUSG00000004668	Abca13	31	42	15	49	39	38	49	43	42	93	65	25	1	0.744213	1	0.652267	1	0.474085
ENSMUSG00000004677	Myo9b	2629	2895	2812	1838	2116	2671	2168	2484	3423	2845	3324	2101	1	0.539574	1	0.317005	1	0.719815
ENSMUSG00000004698	Hdac9	193	336	321	320	429	282	456	392	486	464	273	336	1	0.3743	1	0.830959	1	0.554317
ENSMUSG00000004707	Ly9	0	3	6	1	13	0	0	0	3	0	4	41	1	0.863508	1	0.329337	1	0.136357
ENSMUSG00000004709	Cd244	12	11	2	16	6	42	22	14	9	6	26	17	1	0.317679	1	0.549267	1	0.769096
ENSMUSG00000004730	Emr1	1	34	42	8	14	38	34	9	5	2	0	9	1	0.918192	0.956068	0.0342269	1	0.0827112
ENSMUSG00000004748	Mtfp1	164	106	191	83	89	226	206	153	106	244	197	174	1	0.504328	1	0.89015	1	0.476077
ENSMUSG00000004768	Rab23	2483	1469	2165	931	1581	1584	1415	1669	1630	1730	1943	1505	1	0.590041	1	0.873377	1	0.767151
ENSMUSG00000004771	Rab11a	13128	9884	9603	10211	10929	10142	10269	9429	15309	9309	10329	8169	1	0.628874	1	0.817369	1	0.592236
ENSMUSG00000004788	Eif2b2	3256	2234	2996	1884	2076	2750	2554	2876	2777	2681	2968	1730	1	0.957312	1	0.542319	1	0.582828
ENSMUSG00000004789	Dlst	4150	3858	4002	2469	3059	3386	2402	3175	3715	2696	3987	2503	1	0.157768	1	0.946629	1	0.230016
ENSMUSG00000004791	Pgf	70	43	170	4	7	39	39	48	65	24	92	18	0.899356	0.223165	1	0.626386	1	0.441606
ENSMUSG00000004798	Ulk2	4563	3088	3973	2648	2923	3223	3271	2538	3854	4192	3348	2435	1	0.179219	1	0.604777	1	0.584157
ENSMUSG00000004814	Ccl24	0	0	0	0	0	0	0	2	0	0	5	0	NA	0.740103	1	0.887245	1	0.494361
ENSMUSG00000004815	Dgkq	2361	2154	2157	1214	1442	1442	1716	1073	1317	1648	2378	1367	0.350791	0.0487987	1	0.605967	1	0.271112
ENSMUSG00000004821	Tmed11	0	0	2	0	0	0	0	0	0	0	0	2	NA	0.722159	NA	0.617062	NA	1
ENSMUSG00000004837	Grap	17	0	1	10	0	0	22	29	0	0	44	0	1	0.608775	1	0.804089	1	0.872491
ENSMUSG00000004842	Pou1f1	12	23	1	13	20	35	33	1	179	29	67	42	1	0.466359	0.564918	0.0654208	0.143017	0.00658528
ENSMUSG00000004843	Chmp2b	2994	2219	1950	1853	2318	2490	2057	2371	3160	2032	3025	1814	1	0.854462	1	0.962068	1	0.889826
ENSMUSG00000004846	Plod3	3020	2773	2975	2134	2760	3564	2570	2839	3142	2509	2563	2043	1	0.614904	1	0.15253	1	0.414589
ENSMUSG00000004849	Ap1s1	12509	8105	9636	7072	9634	12439	9834	11395	14985	8284	10407	6960	1	0.178626	1	0.233358	1	0.980485
ENSMUSG00000004864	Mapk13	252	120	84	48	118	86	138	150	126	139	160	15	1	0.899406	1	0.562006	1	0.663315
ENSMUSG00000004865	Srpk1	4822	3383	3979	3180	3667	4023	3316	4116	5433	5669	4744	2784	1	0.883733	1	0.377461	1	0.489737
ENSMUSG00000004872	Pax3	1	10	0	16	19	15	9	14	0	0	19	4	1	0.455108	1	0.2698	1	0.757069
ENSMUSG00000004880	Lbr	224	299	330	67	352	322	172	154	330	310	279	334	1	0.752697	1	0.570719	1	0.406936
ENSMUSG00000004885	Crabp2	6	1	7	6	2	5	11	1	31	0	31	15	1	1	1	0.164675	1	0.160308
ENSMUSG00000004891	Nes	234	47	91	59	82	305	32	190	250	3	23	11	1	0.416819	0.536765	0.183629	1	0.424431
ENSMUSG00000004892	Bcan	142	1	43	99	24	67	17	62	76	94	80	0	1	0.387501	1	0.702655	1	0.729079
ENSMUSG00000004894	Hapln2	3	0	5	3	0	7	2	8	10	3	2	4	1	0.765382	1	1	1	0.648342
ENSMUSG00000004895	Prcc	514	270	376	242	366	465	344	291	486	380	418	259	1	0.807931	1	0.908645	1	0.907455
ENSMUSG00000004896	Rrnad1	340	468	249	222	584	222	294	323	480	498	335	378	1	0.682738	1	0.745628	1	0.448152
ENSMUSG00000004897	Hdgf	6621	4656	5302	4892	4494	6616	5136	5213	8734	4947	6080	4148	1	0.894894	1	0.87128	1	0.940483
ENSMUSG00000004902	Slc25a18	5	5	0	2	1	2	0	7	11	9	0	11	1	0.932037	1	0.301684	1	0.349562
ENSMUSG00000004929	Thop1	2172	1815	2544	1988	1768	2448	1918	2456	3040	2908	2549	1462	1	0.919349	1	0.674717	1	0.763672
ENSMUSG00000004931	Apba3	2053	1426	1595	1254	1325	1665	1558	1461	1489	1533	2365	1133	1	0.720721	1	0.997449	1	0.798454
ENSMUSG00000004933	Matk	179	159	142	143	65	158	118	171	113	301	246	146	1	0.483807	1	0.278295	1	0.589914
ENSMUSG00000004934	Pias4	1309	1310	910	1038	1170	1177	855	1211	1849	1043	1231	911	1	0.786412	1	0.827485	1	0.99939
ENSMUSG00000004936	Map2k1	7789	5130	6481	4863	5787	6394	6459	6819	7523	5177	6418	4527	1	0.663949	1	0.212752	1	0.500283
ENSMUSG00000004937	Sgta	5388	3826	4641	4400	3918	5015	4516	4513	6444	4934	6396	3565	1	0.783902	1	0.494683	1	0.714729
ENSMUSG00000004939	Nmrk2	7	46	10	6	32	23	38	5	71	7	2	1	1	0.603518	1	0.622805	1	0.959396
ENSMUSG00000004945	Tmem242	936	771	756	442	692	725	594	681	1171	577	672	310	1	0.749659	1	0.653935	1	0.528782
ENSMUSG00000004947	Dtx2	846	776	662	631	712	691	778	621	1173	565	799	539	1	0.802483	1	0.975465	1	0.840112
ENSMUSG00000004948	Zp3	69	18	36	30	14	35	2	17	90	4	10	18	1	0.146633	1	0.532512	1	0.604062
ENSMUSG00000004951	Hspb1	20463	11340	14418	5822	13445	14053	11815	13012	13346	9873	13735	9839	1	0.747937	1	0.130688	1	0.453711
ENSMUSG00000004952	Rasa4	251	147	161	758	87	191	135	84	1442	150	266	210	0.00118434	0.0102595	4.86852e-06	0.0045357	1	0.731894
ENSMUSG00000004961	Syt5	6628	4795	5085	8197	3598	5804	4801	4706	14518	5041	6917	4099	0.494467	0.059449	0.101597	0.0442609	1	0.822291
ENSMUSG00000004980	Hnrnpa2b1	5332	3690	4466	3258	4370	4537	3999	4086	5742	4498	6272	3675	1	0.876389	1	0.489347	1	0.457376
ENSMUSG00000004988	Fxyd4	15	25	28	18	16	15	16	7	22	19	51	44	1	0.336415	1	0.108808	1	0.443841
ENSMUSG00000004994	Ccdc130	1058	754	640	660	808	1217	848	856	1506	767	962	602	1	0.341642	1	0.748348	1	0.623298
ENSMUSG00000004996	Mri1	607	624	629	557	483	626	500	539	883	520	825	405	1	0.476341	1	0.648793	1	0.89144
ENSMUSG00000005034	Prkacb	4266	3777	3704	3447	3241	3138	3834	3439	3818	2949	3994	2929	1	0.356458	1	0.608424	1	0.242561
ENSMUSG00000005043	Sgsh	95	115	59	111	86	94	49	26	117	141	74	77	1	0.268788	1	0.328156	1	0.970183
ENSMUSG00000005045	Chd5	2376	1874	1346	512	1199	1755	1405	1295	747	1976	2926	1449	1	0.863976	1	0.461787	1	0.624364
ENSMUSG00000005054	Cstb	10561	4978	7162	10512	6225	5796	6505	6160	24291	3852	7164	3688	0.311715	0.0610446	0.148345	0.276514	1	0.936771
ENSMUSG00000005057	Sh2b2	2033	1850	1848	429	1814	1546	1726	1654	566	1549	2517	964	1	0.530798	1	0.284118	1	0.677592
ENSMUSG00000005069	Pex5	4272	4410	5042	3286	3569	4530	3847	4089	5161	4149	5979	3649	1	0.565464	1	0.478495	1	0.877853
ENSMUSG00000005078	Jkamp	3022	2565	2449	2363	2356	2747	2331	2694	3650	2543	3271	1893	1	0.756304	1	0.86146	1	0.945729
ENSMUSG00000005087	Cd44	41874	25350	35056	31601	32603	36004	30093	31227	56972	33130	39289	24072	1	0.740116	1	0.598067	1	0.834207
ENSMUSG00000005089	Slc1a2	52	37	8	13	13	4	31	74	58	15	52	13	1	0.795866	1	0.959047	1	0.827236
ENSMUSG00000005102	Eif2ak4	417	339	411	247	348	240	582	342	113	270	384	173	1	0.758582	0.498454	0.116976	1	0.165096
ENSMUSG00000005103	Wdr1	22413	18329	22501	12601	19225	23084	20828	22130	21469	19914	21901	15290	1	0.27652	1	0.201031	1	0.869591
ENSMUSG00000005107	Slc2a9	8	76	8	46	7	2	8	14	22	38	49	4	0.535724	0.0227572	1	0.100195	1	0.543297
ENSMUSG00000005124	Wisp1	363	357	583	661	186	247	93	195	687	129	107	146	5.07602e-05	0.000669934	1	0.53408	0.251513	0.0567779
ENSMUSG00000005125	Ndrg1	1276	765	1231	2741	806	835	771	612	3798	448	902	358	0.000132511	0.00486956	0.0845123	0.244505	1	0.392772
ENSMUSG00000005131	4930550C14Rik	4	0	16	0	0	9	0	20	54	1	17	0	1	0.78617	1	0.556484	1	0.347187
ENSMUSG00000005142	Man2b1	877	698	520	743	717	1024	1027	710	1019	830	885	564	1	0.380294	1	0.52086	1	0.827028
ENSMUSG00000005148	Klf5	2898	1974	2113	2341	2084	2189	2178	2013	3029	2299	2845	1758	1	0.435444	1	0.599668	1	0.85109
ENSMUSG00000005150	Wdr83	429	385	406	212	291	512	304	341	423	431	535	302	1	0.960476	1	0.739048	1	0.704653
ENSMUSG00000005161	Prdx2	8042	6933	6857	5168	5474	8000	5949	6977	10190	6055	7822	5438	1	0.799274	1	0.816572	1	0.966632
ENSMUSG00000005198	Polr2a	3186	3227	2911	2569	2215	3606	3120	2710	4129	3362	4752	2362	1	0.755717	1	0.314843	1	0.513769
ENSMUSG00000005202	Shbg	11	0	22	2	0	2	6	0	8	0	0	8	1	0.240733	1	0.651568	1	0.576067
ENSMUSG00000005204	Senp3	1236	836	1113	770	1091	1078	971	973	1319	1256	1311	994	1	0.796241	1	0.571284	1	0.455269
ENSMUSG00000005220	Corin	9	4	0	53	3	32	2	1	62	31	13	5	1	0.414162	1	0.228322	1	0.823669
ENSMUSG00000005225	Plekha8	267	315	213	258	118	394	433	278	716	553	435	274	1	0.726842	0.848613	0.211909	0.645226	0.0852864
ENSMUSG00000005232	G6pc2	0	0	1	5	0	0	0	0	5	5	0	0	1	0.252718	1	0.170183	1	1
ENSMUSG00000005233	Spc25	27	53	21	22	22	5	3	30	104	30	20	12	1	0.232719	1	0.206462	1	0.811196
ENSMUSG00000005237	Dnah2	48	37	16	2	55	69	149	50	0	6	24	7	0.269942	0.0205049	0.0114672	0.000583217	1	0.202457
ENSMUSG00000005251	Ripk4	0	0	23	22	0	31	2	11	48	40	26	0	1	0.857214	1	0.366491	1	0.52667
ENSMUSG00000005262	Ufd1l	5290	4209	4269	3233	3389	4754	4349	3963	5588	4408	5192	3400	1	0.766035	1	0.71945	1	0.915244
ENSMUSG00000005267	Zfp287	829	632	711	509	762	529	540	720	743	750	945	488	1	0.851027	1	0.846367	1	0.965446
ENSMUSG00000005268	Prlr	141	96	85	38	46	38	79	42	63	7	126	71	1	0.173008	1	0.751715	1	0.513546
ENSMUSG00000005299	Letm1	5251	4351	5058	3563	3897	4716	4948	4826	4677	4435	6177	3757	1	0.964862	1	0.776696	1	0.853662
ENSMUSG00000005312	Ubqln1	9281	10195	8817	6950	9295	8832	10053	9185	11794	9956	11165	7815	1	0.659882	1	0.946366	1	0.650299
ENSMUSG00000005320	Fgfr4	0	0	0	3	0	0	0	0	0	0	0	0	NA	0.549713	NA	1	NA	0.537134
ENSMUSG00000005338	Cadm3	3653	1981	2619	1218	2155	2563	2430	2528	2423	2384	3834	1939	1	0.716508	1	0.955733	1	0.722837
ENSMUSG00000005339	Fcer1a	1	0	10	9	2	21	23	0	15	0	7	8	1	0.515521	1	0.636869	1	0.8792
ENSMUSG00000005354	Txn2	3626	2582	2775	2357	2613	3408	2734	3136	4553	2909	3384	2574	1	0.734664	1	0.749537	1	0.56724
ENSMUSG00000005355	Casp14	0	0	0	0	0	0	0	0	0	0	0	0	NA	1	NA	1	NA	1
ENSMUSG00000005357	Slc1a6	155	127	73	44	148	106	41	109	38	109	149	152	1	0.889489	1	0.842279	1	0.737184
ENSMUSG00000005360	Slc1a3	92	24	1	43	30	16	40	15	74	0	45	23	1	0.511927	1	0.814097	1	0.781234
ENSMUSG00000005362	Crbn	4707	4877	4563	3511	4099	4463	5537	4660	5701	4613	5258	3287	1	0.670306	1	0.546257	1	0.887862
ENSMUSG00000005364	Il5ra	0	7	0	1	8	8	7	3	5	2	15	9	1	0.254638	1	0.924756	1	0.279084
ENSMUSG00000005370	Msh6	769	513	831	266	455	813	795	840	770	839	399	452	1	0.340048	1	0.403942	1	0.97311
ENSMUSG00000005371	Fbxo11	2187	1232	1350	1164	1382	1450	1271	1135	1955	1468	2385	1223	1	0.477121	1	0.223143	1	0.61541
ENSMUSG00000005373	Mlxipl	1	0	6	0	0	0	18	0	0	0	21	0	1	0.614374	1	0.976382	1	0.641976
ENSMUSG00000005374	Tbl2	591	707	649	648	1044	748	554	515	533	766	807	679	1	0.744618	1	0.765252	1	0.992973
ENSMUSG00000005378	Wbscr22	746	569	595	478	389	585	473	610	934	577	586	500	1	0.443878	1	0.499435	1	0.969983
ENSMUSG00000005397	Nid1	139	42	63	23	50	47	30	6	21	0	0	88	1	0.216756	1	0.968508	1	0.457289
ENSMUSG00000005410	Mcm5	519	310	350	226	416	492	327	218	212	381	255	235	1	0.844615	1	0.302938	1	0.38431
ENSMUSG00000005413	Hmox1	6298	3582	3863	5440	3944	4150	4006	3350	6249	2570	5959	2431	0.857514	0.121473	1	0.924138	1	0.224402
ENSMUSG00000005417	Mprip	7211	6444	6087	3867	5274	6811	6128	5485	5144	7292	7480	4142	1	0.936983	1	0.716259	1	0.809768
ENSMUSG00000005442	Cic	1480	1148	1196	865	1285	1819	937	1144	2043	1617	1599	1165	1	0.571655	1	0.428029	1	0.193835
ENSMUSG00000005447	Pafah1b3	1438	1299	1188	1035	1249	1567	1164	1051	2366	1657	1748	1061	1	0.988545	1	0.213776	1	0.238257
ENSMUSG00000005465	Il27ra	1	0	9	4	0	0	0	0	22	0	5	1	1	0.0563924	1	0.0329087	1	0.743192
ENSMUSG00000005469	Prkaca	3766	3061	2523	1329	2376	3427	2563	2979	3378	2969	3722	1925	1	0.585359	1	0.843207	1	0.741069
ENSMUSG00000005470	Asf1b	113	55	83	24	75	43	50	102	146	78	0	40	1	0.916895	1	0.8597	1	0.925982
ENSMUSG00000005474	Myl10	3	0	19	14	20	27	1	0	19	0	0	7	1	0.869601	1	0.565977	1	0.702173
ENSMUSG00000005481	Ddx39	1515	820	1130	544	957	1141	1112	1010	952	1019	935	897	1	0.652131	1	0.446007	1	0.782122
ENSMUSG00000005483	Dnajb1	2126	2014	2074	1347	2315	2110	2066	2111	2524	1715	2317	1393	1	0.334463	1	0.245856	1	0.845839
ENSMUSG00000005493	Msh4	14	0	6	6	10	22	10	4	22	31	25	1	1	0.447672	1	0.53512	1	0.229082
ENSMUSG00000005501	Usp40	1422	979	1048	624	390	702	1008	1036	692	1326	1394	870	0.902098	0.272981	1	0.317426	1	0.934208
ENSMUSG00000005503	Evx1	0	7	0	0	0	0	7	0	0	0	0	0	1	1	1	0.364497	1	0.341594
ENSMUSG00000005505	Kbtbd4	149	132	160	75	139	120	160	114	114	118	202	98	1	0.872868	1	0.80053	1	0.920678
ENSMUSG00000005506	Celf1	2180	1872	2312	1613	1562	2089	1867	2343	2757	2093	2218	1400	1	0.863511	1	0.950523	1	0.864149
ENSMUSG00000005510	Ndufs3	1650	1089	1319	1005	1099	1462	1171	1330	2079	1143	1629	1118	1	0.995442	1	0.645036	1	0.664557
ENSMUSG00000005514	Por	2721	2315	2780	1710	1748	2300	2364	2412	2931	2006	3881	1950	1	0.572279	1	0.476456	1	0.832015
ENSMUSG00000005533	Igf1r	392	374	454	653	208	496	444	594	733	520	490	384	1	0.620735	1	0.640912	1	0.980185
ENSMUSG00000005534	Insr	423	359	195	328	121	182	295	278	426	178	316	295	0.781724	0.172477	1	0.445018	1	0.639152
ENSMUSG00000005540	Fcer2a	0	0	0	0	6	3	14	0	29	0	18	5	1	0.0187756	1	0.543306	0.921011	0.00361759
ENSMUSG00000005547	Cyp2a5	0	0	0	0	0	0	0	0	0	0	0	0	NA	1	NA	1	NA	1
ENSMUSG00000005553	Atp4a	0	54	0	0	1	0	6	8	0	0	0	0	1	0.354188	1	0.0566179	0.611978	0.0249559
ENSMUSG00000005566	Trim28	2815	2465	2872	1860	2443	2790	2029	2310	3656	2050	3643	1950	1	0.718647	1	0.640562	1	0.873694
ENSMUSG00000005575	Ube2m	7914	5096	5672	4432	5522	7169	5192	6215	7769	5754	6448	3709	1	0.701598	1	0.412366	1	0.711107
ENSMUSG00000005580	Adcy9	321	228	262	224	226	215	234	183	346	161	394	178	1	0.45916	1	0.7108	1	0.831297
ENSMUSG00000005583	Mef2c	200	92	64	120	182	194	71	54	76	33	118	68	1	0.904465	1	0.171011	1	0.190934
ENSMUSG00000005609	Ctr9	2654	2654	3009	1472	2459	2751	2958	2529	3024	2248	3108	1799	1	0.494776	1	0.32128	1	0.835203
ENSMUSG00000005610	Eif4g2	43440	34612	37351	26304	39497	44796	39580	35539	41327	41960	44552	31333	1	0.271277	1	0.5775	1	0.689276
ENSMUSG00000005611	Mrvi1	80	74	67	4	0	19	11	23	0	10	0	5	0.290075	0.0400472	1	0.312817	0.0255054	0.00306229
ENSMUSG00000005615	Pcyt1a	2879	2705	2942	2122	1959	2836	3211	2326	3175	2061	2806	2311	1	0.768626	1	0.682875	1	0.552116
ENSMUSG00000005621	Zfp592	1494	1776	1538	643	1151	1579	1679	1519	1229	1346	2127	1095	1	0.594485	1	0.593715	1	0.987728
ENSMUSG00000005625	Psmd4	7387	5856	5479	5256	5067	6429	5322	6263	8245	5806	6780	3992	1	0.678712	1	0.894562	1	0.686989
ENSMUSG00000005628	Tmod4	7	0	2	6	29	5	0	16	15	0	28	2	1	0.214361	1	0.75367	1	0.422505
ENSMUSG00000005640	Insrr	10	47	7	3	39	27	17	32	0	12	0	0	1	0.363374	0.50678	0.0172098	1	0.12887
ENSMUSG00000005649	Cabp5	20	0	0	0	0	12	1	0	0	0	0	2	1	0.894586	1	0.516977	1	0.440195
ENSMUSG00000005656	Snx6	4285	4105	3777	3549	3682	4378	3635	4609	5645	4197	4500	3045	1	0.875976	1	0.893195	1	0.965045
ENSMUSG00000005667	Mthfd2	11001	7873	9336	7194	8382	10776	8253	8595	9528	10216	12096	7349	1	0.916815	1	0.897092	1	0.825314
ENSMUSG00000005672	Kit	1531	1204	1033	29	540	774	903	545	259	339	1333	833	0.64387	0.561937	1	0.903013	1	0.565124
ENSMUSG00000005674	Tomm40l	189	191	187	117	180	179	178	201	264	177	188	150	1	0.773718	1	0.934715	1	0.859396
ENSMUSG00000005677	Nr1i3	0	0	6	0	0	1	5	13	1	0	2	4	1	0.451947	1	0.485577	1	0.926387
ENSMUSG00000005681	Apoa2	8	6	11	0	19	15	9	17	10	1	11	8	1	0.162955	1	0.252225	1	0.891977
ENSMUSG00000005682	Pan2	1028	694	832	463	1080	1083	903	498	623	967	960	954	1	0.381903	1	0.857854	1	0.563038
ENSMUSG00000005683	Cs	9853	7962	9011	5426	7000	8698	8079	8308	7956	7084	11429	6234	1	0.991754	1	0.643232	1	0.718413
ENSMUSG00000005686	Ampd3	2670	1821	2362	4078	1719	2548	2123	2427	5157	2210	2828	1689	0.931511	0.164367	1	0.27407	1	0.725
ENSMUSG00000005687	Bcas2	1974	1283	1294	999	1439	1453	1443	1390	2259	1555	1916	1045	1	0.762471	1	0.671351	1	0.520377
ENSMUSG00000005696	Sh2d1a	0	18	36	16	4	4	22	0	28	9	20	12	1	0.328662	1	0.37698	1	0.826091
ENSMUSG00000005698	Ctcf	2100	1641	1354	1380	1686	1595	1478	1527	2398	1342	2279	1268	1	0.841844	1	0.771735	1	0.900165
ENSMUSG00000005699	Pard6a	786	586	638	535	730	635	538	559	865	586	998	629	1	0.867985	1	0.527724	1	0.626001
ENSMUSG00000005705	Agrp	15	32	22	10	13	51	23	18	52	18	7	11	1	0.637156	1	0.67178	1	1
ENSMUSG00000005716	Pvalb	284	373	292	2	56	143	24	66	1	51	61	27	0.0016234	0.0578228	1	0.239689	5.57677e-06	0.0124075
ENSMUSG00000005718	Tfap4	1	12	3	9	11	2	14	1	6	1	7	5	1	0.965761	1	0.590585	1	0.63963
ENSMUSG00000005732	Ranbp1	4741	2951	2904	2646	3593	4028	3420	4120	5932	3485	3712	2183	1	0.264775	1	0.527109	1	0.754669
ENSMUSG00000005763	Cd247	1	0	0	0	0	0	0	0	0	0	0	0	NA	1	NA	1	NA	1
ENSMUSG00000005774	Rfx5	14	62	21	37	10	64	8	5	105	13	45	13	1	0.382319	1	0.389356	1	0.953859
ENSMUSG00000005779	Psmb4	7048	3866	5047	4416	4096	5422	4442	5240	7058	3913	5200	3200	1	0.628145	1	0.52887	1	0.390708
ENSMUSG00000005800	Mmp8	0	26	9	6	5	45	12	45	0	0	46	14	1	0.241975	1	0.491056	1	0.84149
ENSMUSG00000005802	Slc30a4	2040	1605	1242	773	1558	1366	1610	1773	727	1764	2085	1178	1	0.413753	1	0.504755	1	0.974584
ENSMUSG00000005803	Sqrdl	13	0	9	5	17	5	0	32	0	57	51	40	1	0.423768	1	0.282205	0.981968	0.0529219
ENSMUSG00000005804	Bloc1s6	1340	1265	1101	919	887	1301	1218	1359	1979	1190	1279	946	1	0.901665	1	0.830217	1	0.744512
ENSMUSG00000005813	Metap1	7794	5434	6933	5858	5741	6285	6140	5474	7664	4742	7636	4560	1	0.377314	1	0.695188	1	0.326296
ENSMUSG00000005823	Gpr108	3595	2631	3398	2261	2428	3207	2995	3184	3190	2609	3385	1835	1	0.956011	1	0.257201	1	0.321026
ENSMUSG00000005824	Tnfsf14	0	0	0	0	0	0	0	0	0	0	0	3	NA	1	NA	0.54359	NA	0.543625
ENSMUSG00000005836	Gata6	0	0	8	6	0	0	0	0	7	0	0	1	1	0.0923443	1	0.251029	1	0.624434
ENSMUSG00000005846	Rsl1d1	3396	2970	2536	2261	2803	2735	2588	3388	3218	2998	3330	2471	1	0.821434	1	0.855295	1	0.958246
ENSMUSG00000005864	Cnga2	10	0	0	0	9	0	0	1	0	0	0	28	1	0.902468	1	0.512706	1	0.446983
ENSMUSG00000005871	Apc	17555	13778	16179	7965	10391	11790	12272	9537	9712	11706	14839	10597	0.679573	0.086671	1	0.955958	1	0.222563
ENSMUSG00000005873	Reep5	22396	17073	19306	17281	18012	18354	16201	18564	28914	15858	19723	12000	1	0.502663	1	0.820754	1	0.513854
ENSMUSG00000005881	Ergic3	3324	2723	2687	2024	2203	2899	2460	2511	3429	2197	3582	1948	1	0.590788	1	0.931396	1	0.756277
ENSMUSG00000005882	Uqcc1	1973	1849	2117	1363	1659	1727	1595	1941	1908	2055	2754	1640	1	0.698642	1	0.465378	1	0.719389
ENSMUSG00000005883	Spo11	0	0	0	0	0	1	0	0	0	0	0	0	NA	1	NA	1	NA	1
ENSMUSG00000005886	Ncoa2	1023	1534	1261	966	1082	1625	1175	626	1362	1521	1541	872	1	0.672057	1	0.66636	1	0.971047
ENSMUSG00000005891	Prl4a1	0	0	0	1	0	0	3	0	0	0	0	0	NA	0.845257	NA	0.601594	NA	1
ENSMUSG00000005892	Trh	4	0	0	0	0	4	3	18	1	0	11	0	1	0.147227	1	0.485352	1	0.578219
ENSMUSG00000005893	Nr2c2	941	1344	1232	540	958	1134	1419	614	1072	1566	1109	963	1	0.926563	1	0.714146	1	0.654976
ENSMUSG00000005897	Nr2c1	433	491	437	278	472	831	648	540	558	528	449	308	0.339654	0.0605166	0.854805	0.127175	1	0.874107
ENSMUSG00000005899	Smpd4	600	910	846	589	518	903	697	574	926	699	850	624	1	0.568206	1	0.720425	1	0.872282
ENSMUSG00000005907	Pex1	318	375	348	286	269	296	359	322	231	300	431	376	1	0.743386	1	0.908349	1	0.897836
ENSMUSG00000005917	Otx1	2	0	0	0	0	0	0	0	0	0	0	0	NA	0.717297	NA	1	NA	0.708245
ENSMUSG00000005936	Kctd20	5036	4818	5351	3716	4414	5863	5209	4540	5806	5803	5473	4420	1	0.700891	1	0.921047	1	0.681386
ENSMUSG00000005947	Itgae	11	18	9	5	5	2	19	23	17	3	24	10	1	0.839647	1	0.977808	1	0.894004
ENSMUSG00000005949	Ctns	596	708	471	744	379	591	502	358	970	697	835	291	0.772962	0.120382	0.908403	0.223945	1	0.8496
ENSMUSG00000005950	P2rx5	217	261	255	519	80	292	101	165	676	19	78	47	0.1033	0.0349473	1	0.89934	1	0.226649
ENSMUSG00000005951	Shpk	71	28	54	108	108	100	67	106	31	261	71	203	1	0.440047	1	0.372821	1	0.165066
ENSMUSG00000005952	Trpv1	1523	2496	1190	849	614	1560	1067	1697	1773	1554	1542	857	1	0.356446	1	0.737203	1	0.542276
ENSMUSG00000005958	Ephb3	29	5	94	41	29	120	7	27	0	69	24	45	1	1	1	0.809597	1	0.814988
ENSMUSG00000005968	Tuft1	549	533	741	76	425	724	564	558	270	317	466	422	1	0.506909	0.391464	0.096429	1	0.537371
ENSMUSG00000005973	Rcn1	371	262	187	87	69	122	187	88	239	118	262	155	0.290265	0.0744064	1	0.250962	1	0.580079
ENSMUSG00000005980	Dnase1	19	119	73	52	98	171	58	47	37	110	52	83	1	0.528557	1	0.584144	1	0.95065
ENSMUSG00000005981	Trap1	1688	1142	1460	1124	1277	1756	1187	1160	1245	1147	1954	946	1	0.92789	1	0.599915	1	0.592737
ENSMUSG00000005982	Naa60	1359	1109	1139	955	1197	1399	1296	1298	1309	1781	1777	998	1	0.427117	1	0.773362	1	0.380408
ENSMUSG00000005983	1700037C18Rik	194	167	157	124	191	122	178	144	195	226	345	128	1	1	1	0.486349	1	0.470457
ENSMUSG00000005986	Ankrd13d	635	688	456	839	492	758	630	536	1423	354	1090	290	1	0.557964	1	0.686537	1	0.970234
ENSMUSG00000005994	Tyrp1	49	0	19	0	0	11	0	9	15	0	30	0	1	0.365086	1	0.653595	1	0.704289
ENSMUSG00000006005	Tpr	7433	5859	6353	4823	5343	5471	5188	4780	6349	6383	6639	4647	1	0.152248	1	0.560891	1	0.564783
ENSMUSG00000006007	Pdc	36	2	0	2	0	29	7	26	6	2	40	20	1	0.586854	1	0.970073	1	0.523181
ENSMUSG00000006010	BC003331	2136	1571	1310	1478	1517	1609	1267	1767	2412	1605	1869	1144	1	0.707254	1	0.815046	1	0.936893
ENSMUSG00000006014	Prg4	24	12	0	12	3	138	8	0	29	6	8	7	0.904103	0.287168	1	0.217719	1	0.955652
ENSMUSG00000006019	Dhx34	661	596	666	523	588	753	550	743	657	699	744	561	1	0.760163	1	0.831612	1	0.946248
ENSMUSG00000006021	Kptn	144	282	120	265	110	166	242	186	321	279	418	171	1	0.55256	0.966137	0.181767	1	0.536002
ENSMUSG00000006024	Napa	28437	20036	22547	14179	17725	21484	21293	20934	23461	19554	27575	15598	1	0.772801	1	0.830316	1	0.705698
ENSMUSG00000006050	Sra1	5371	3928	4231	3291	3462	5281	4345	5230	5486	4170	6292	3320	1	0.505805	1	0.801877	1	0.725753
ENSMUSG00000006056	Calcoco2	0	1	0	0	0	3	0	0	0	0	0	5	NA	0.838178	1	0.85423	1	0.60305
ENSMUSG00000006057	Atp5g1	9554	5994	6208	4053	6126	7503	6587	6361	7524	5793	8698	4534	1	0.680569	1	0.468647	1	0.820205
ENSMUSG00000006058	Snf8	1881	1142	1506	840	1268	1862	1284	1452	2577	1003	1316	1175	1	0.524954	1	0.79404	1	0.794448
ENSMUSG00000006095	Tbcb	6138	4145	4234	3757	3764	4839	4334	4461	7080	4391	6014	3758	1	0.672069	1	0.38107	1	0.657379
ENSMUSG00000006127	Inpp5k	2709	2013	2279	1952	1521	2446	1912	1993	2365	2123	3074	1523	1	0.301065	1	0.682248	1	0.651962
ENSMUSG00000006134	Crkl	1229	2132	1362	863	1331	1529	1334	1205	1105	1405	1870	1472	1	0.824643	1	0.848717	1	0.996568
ENSMUSG00000006143	Upk3bl	4	2	0	0	0	0	2	0	0	0	0	0	1	0.733382	NA	0.729736	1	0.291556
ENSMUSG00000006154	Eps8l1	98	48	25	38	137	100	79	111	111	154	138	82	0.661175	0.0459817	1	0.893124	1	0.0518827
ENSMUSG00000006169	Clint1	1765	1802	1773	1695	1698	2557	2173	1666	3149	2133	1901	1463	1	0.47095	1	0.936082	1	0.587433
ENSMUSG00000006179	Prss16	0	0	13	21	0	27	0	0	13	0	0	0	1	0.74599	1	0.68456	1	0.409305
ENSMUSG00000006191	Cdkal1	274	293	329	213	404	340	239	352	507	374	347	248	1	0.479591	1	0.970439	1	0.499485
ENSMUSG00000006200	Rhox6	0	0	0	0	0	0	0	0	0	0	0	0	NA	1	NA	1	NA	1
ENSMUSG00000006204	5430419D17Rik	0	1	1	4	0	4	18	11	1	0	0	0	1	0.160525	1	0.0252669	1	0.340526
ENSMUSG00000006205	Htra1	2231	1198	1855	417	795	1447	977	1373	1456	672	1701	964	1	0.472214	1	0.851143	1	0.445126
ENSMUSG00000006215	Zbtb17	1244	1076	1320	616	727	1058	1174	827	1645	1273	1635	1190	1	0.562734	0.605175	0.0614111	1	0.227104
ENSMUSG00000006216	Clcnkb	0	0	0	0	0	0	0	0	0	0	0	0	NA	1	NA	1	NA	1
ENSMUSG00000006218	Fam131c	377	177	135	47	106	448	125	77	123	129	152	69	1	0.884318	0.977782	0.220786	1	0.269518
ENSMUSG00000006219	Fblim1	26	12	5	0	54	27	22	15	5	29	24	19	1	0.0912381	1	0.436653	1	0.385963
ENSMUSG00000006221	Hspb7	0	2	0	0	0	28	0	0	79	11	60	2	1	0.233074	0.887572	0.155927	0.036476	0.000179603
ENSMUSG00000006235	Epor	13	0	0	0	0	7	18	33	0	1	6	36	1	0.175996	1	0.905196	1	0.285246
ENSMUSG00000006241	Ccdc159	74	91	38	24	135	45	105	63	3	99	242	122	1	0.258148	1	0.713225	1	0.25607
ENSMUSG00000006262	Mob1b	547	388	293	519	439	172	530	645	877	477	621	387	1	0.97916	1	0.592263	1	0.522689
ENSMUSG00000006269	Atp6v1b1	0	0	0	0	0	0	0	0	0	0	2	0	NA	1	NA	0.714461	NA	0.713368
ENSMUSG00000006270	Vax1	0	0	0	0	0	0	0	0	0	0	0	0	NA	1	NA	1	NA	1
ENSMUSG00000006273	Atp6v1b2	23988	20366	20714	16768	18127	22487	20982	20413	31789	20277	26633	16188	1	0.959688	1	0.640948	1	0.693145
ENSMUSG00000006276	Eps15l1	935	651	735	636	868	926	819	670	704	679	787	549	1	0.580475	1	0.217859	1	0.501467
ENSMUSG00000006281	Tep1	655	693	788	627	590	465	446	651	836	547	565	579	1	0.210677	1	0.706589	1	0.493235
ENSMUSG00000006288	Ttc5	698	617	744	703	756	1026	663	936	1228	759	966	638	1	0.380855	1	0.90887	1	0.504416
ENSMUSG00000006289	Osgep	828	617	522	353	499	701	642	474	1199	759	858	567	1	0.947271	0.998226	0.178294	1	0.187656
ENSMUSG00000006299	Aamp	4548	3819	4017	2891	3341	3812	3181	3740	4453	3532	4909	2827	1	0.483676	1	0.834252	1	0.733414
ENSMUSG00000006301	Tmbim1	11861	8965	9389	4683	8430	10029	9185	10026	7908	7931	11720	7657	1	0.430368	1	0.322029	1	0.866701
ENSMUSG00000006304	Arpc2	13353	9018	9364	7135	9040	10731	8906	8799	12790	7853	10437	7399	1	0.800218	1	0.654158	1	0.592908
ENSMUSG00000006307	Kmt2b	590	567	425	454	436	562	591	604	677	618	1166	226	1	0.776979	1	0.790651	1	0.637855
ENSMUSG00000006310	Zbtb32	40	56	63	58	43	59	66	30	92	1	60	18	1	0.727846	1	0.609217	1	0.473059
ENSMUSG00000006311	Etv2	8	0	0	0	0	0	0	0	0	0	0	0	1	0.329536	NA	1	1	0.332846
ENSMUSG00000006313	Upk1a	18	25	0	7	15	19	3	1	23	91	35	7	1	0.755452	0.966137	0.0671402	1	0.150917
ENSMUSG00000006315	Tmem147	3097	2371	2147	1525	1757	2167	2032	2573	3513	2485	3293	2027	1	0.68762	1	0.169475	1	0.374145
ENSMUSG00000006333	Rps9	9314	6333	7129	5213	6595	8384	6792	7436	12235	6536	10721	6081	1	0.675688	1	0.430226	1	0.306851
ENSMUSG00000006335	Tfpt	730	612	549	480	512	711	819	480	812	672	711	363	1	0.788422	1	0.740466	1	0.943363
ENSMUSG00000006342	Susd2	5014	4528	5175	1595	2913	2347	4776	2046	1655	1244	5072	2354	0.365131	0.212022	1	0.33595	0.155842	0.0557752
ENSMUSG00000006344	Ggt5	11	0	9	0	3	25	23	2	29	0	54	0	1	0.280173	1	0.814305	1	0.292585
ENSMUSG00000006345	Ggt1	205	68	203	51	115	109	45	34	104	182	144	108	0.906912	0.233067	1	0.214963	1	0.954703
ENSMUSG00000006356	Crip2	25645	17480	16772	18020	14569	22477	16562	20235	33735	16883	22007	14694	1	0.585369	1	0.580246	1	0.928228
ENSMUSG00000006360	Crip1	191	214	49	103	133	129	99	79	375	125	227	111	1	0.538578	0.887572	0.155288	1	0.476762
ENSMUSG00000006362	Cbfa2t3	16	19	29	47	0	14	29	32	124	22	8	39	1	0.469901	1	0.260419	1	0.546643
ENSMUSG00000006369	Fbln1	1	0	0	0	0	0	0	0	0	0	3	0	NA	1	NA	0.582234	NA	1
ENSMUSG00000006373	Pgrmc1	10574	8094	8811	7309	7382	8789	9021	9781	13390	8228	9397	6027	1	0.999981	1	0.78075	1	0.835847
ENSMUSG00000006378	Gcat	174	145	91	118	110	70	88	193	369	41	128	92	1	0.709625	1	0.726173	1	0.934311
ENSMUSG00000006386	Tek	49	14	59	3	5	9	28	21	0	54	1	7	1	0.342471	1	1	1	0.511538
ENSMUSG00000006389	Mpl	0	1	0	0	0	0	0	0	12	0	0	0	NA	1	1	0.259628	1	0.400138
ENSMUSG00000006390	Elovl1	5069	3969	3942	2303	2982	3397	3907	3003	3632	3693	5011	3235	1	0.356204	1	0.522959	1	0.867947
ENSMUSG00000006392	Med8	2593	1752	2206	1484	1672	2053	2152	2481	2587	2171	2513	1406	1	0.74856	1	0.744982	1	0.998976
ENSMUSG00000006395	Hyi	513	402	351	347	326	431	271	413	655	250	524	308	1	0.599733	1	0.757157	1	0.920061
ENSMUSG00000006398	Cdc20	0	20	12	7	31	8	50	20	72	0	140	41	1	0.152003	1	0.359674	0.299718	0.0592094
ENSMUSG00000006403	Adamts4	59	16	36	51	0	69	12	45	114	17	30	0	1	0.640846	1	0.937964	1	0.758909
ENSMUSG00000006411	Pvrl4	96	115	26	26	0	12	72	0	131	13	0	2	0.429324	0.194233	1	0.780712	1	0.353136
ENSMUSG00000006412	Pfdn2	1416	880	847	809	775	997	814	800	1938	684	1228	607	1	0.383675	1	0.491084	1	0.972203
ENSMUSG00000006418	Rnf114	3134	2740	2994	1863	2413	2887	2482	3017	2969	2135	3805	2637	1	0.944711	1	0.998078	1	0.939935
ENSMUSG00000006423	C330007P06Rik	782	678	606	558	812	437	508	531	1097	721	872	335	1	0.557121	1	0.57123	1	0.927259
ENSMUSG00000006435	Neurl1a	2473	1806	2061	918	1439	2072	2039	1762	1509	2195	2744	1498	1	0.84915	1	0.911205	1	0.796645
ENSMUSG00000006442	Srm	2762	2049	2204	1756	2052	2217	1975	2229	3103	2242	2811	2292	1	0.794688	1	0.324958	1	0.496702
ENSMUSG00000006445	Epha2	22	0	1	19	4	49	43	3	0	0	0	0	1	0.370581	0.045141	6.63652e-05	0.982967	0.00740886
ENSMUSG00000006456	Rbm14	781	768	917	493	690	952	694	481	830	641	1119	599	1	0.791252	1	0.842057	1	0.984953
ENSMUSG00000006457	Actn3	0	10	29	23	35	63	28	32	25	81	19	24	1	0.19096	1	0.900604	1	0.300654
ENSMUSG00000006462	A530013C23Rik	0	4	6	2	0	0	18	61	5	0	4	0	0.776867	0.100255	0.925774	0.0704801	1	0.672695
ENSMUSG00000006463	Zdhhc24	2273	1632	1716	1436	1763	2189	1587	1608	1771	1658	2431	1558	1	0.949173	1	0.860355	1	0.93475
ENSMUSG00000006464	Bbs1	296	478	742	379	271	368	562	370	542	232	527	497	1	0.443799	1	0.797481	1	0.684334
ENSMUSG00000006469	Slc34a3	0	0	0	0	0	1	0	0	0	0	0	0	NA	1	NA	1	NA	1
ENSMUSG00000006471	Ndor1	1758	1102	1328	1239	913	1371	1273	1517	1597	1699	1784	837	1	0.641837	1	0.712882	1	0.979554
ENSMUSG00000006476	Nsmf	2636	2552	2336	1725	2192	2330	1771	1820	3080	2462	3053	1522	1	0.332139	1	0.40293	1	0.986241
ENSMUSG00000006488	Prl7a1	1	0	2	0	2	0	2	0	4	0	4	4	NA	1	1	0.454338	1	0.338896
ENSMUSG00000006490	Prl8a9	0	0	0	1	0	0	0	0	0	0	0	0	NA	1	NA	1	NA	1
ENSMUSG00000006494	Pdk1	428	503	345	508	374	314	237	183	803	284	335	273	0.337353	0.063692	1	0.331479	1	0.540635
ENSMUSG00000006498	Ptbp1	265	328	304	381	348	234	310	252	182	411	509	102	1	0.593942	1	0.859326	1	0.571374
ENSMUSG00000006517	Mvd	639	443	591	479	860	647	636	891	812	579	789	350	0.53832	0.0952222	1	0.195495	1	0.831049
ENSMUSG00000006519	Cyba	12	0	0	0	6	0	2	27	44	1	15	0	1	0.362851	1	0.810215	1	0.249241
ENSMUSG00000006522	Itih3	0	0	0	1	0	11	0	0	0	9	0	0	1	0.418845	1	1	1	0.44984
ENSMUSG00000006526	Tmem110	842	712	878	500	790	898	831	882	556	912	1029	672	1	0.390098	1	0.579766	1	0.897838
ENSMUSG00000006527	Sfmbt1	1363	1274	1203	1093	964	1093	1248	654	1635	1176	1438	766	1	0.201456	1	0.490331	1	0.655918
ENSMUSG00000006529	Itih1	0	0	0	0	0	0	2	0	0	0	0	0	NA	0.738156	NA	0.729753	NA	1
ENSMUSG00000006538	Ihh	0	0	0	0	0	0	0	0	0	0	0	0	NA	1	NA	1	NA	1
ENSMUSG00000006542	Prkag3	0	0	0	0	0	0	0	0	0	0	0	0	NA	1	NA	1	NA	1
ENSMUSG00000006546	Cryba2	48	34	30	69	83	71	74	167	33	20	107	40	0.581178	0.0763758	0.964675	0.0941404	1	0.924968
ENSMUSG00000006567	Atp7b	29	0	16	11	16	19	3	12	2	117	2	88	1	0.934505	0.584916	0.0689385	0.975376	0.119036
ENSMUSG00000006570	Defb2	11	3	0	4	16	17	22	0	9	0	16	8	1	0.199741	1	0.520926	1	0.608032
ENSMUSG00000006574	Slc4a1	0	0	0	0	0	0	0	0	0	0	0	3	NA	1	NA	0.543489	NA	0.543625
ENSMUSG00000006575	Rundc3a	12553	9670	10544	8929	11079	12484	9769	12751	13919	11241	12547	8383	1	0.420451	1	0.520412	1	0.892376
ENSMUSG00000006576	Slc4a3	693	948	984	361	821	878	759	485	386	926	752	899	1	0.981154	1	0.995564	1	0.997324
ENSMUSG00000006585	Cdt1	403	403	631	643	565	398	490	412	1305	292	767	405	1	0.559313	1	0.383191	1	0.724883
ENSMUSG00000006586	Runx1t1	485	722	442	385	508	523	559	649	617	760	999	447	1	0.704963	1	0.532334	1	0.376369
ENSMUSG00000006587	Snai3	0	3	0	0	0	0	0	0	0	0	0	0	NA	0.587179	NA	1	NA	0.583311
ENSMUSG00000006589	Aprt	1791	1344	1236	3356	1017	1604	1538	1390	5702	1089	1607	812	0.332771	0.0886478	0.16127	0.212942	1	0.869131
ENSMUSG00000006599	Gtf2h1	1200	984	1077	964	1227	1086	1158	1210	1772	930	1545	783	1	0.573744	1	0.835007	1	0.773016
ENSMUSG00000006611	Hfe	133	90	81	74	86	51	99	72	37	0	61	49	1	0.587722	1	0.203552	0.82717	0.113266
ENSMUSG00000006638	Abhd1	0	0	0	0	4	0	0	0	1	0	0	0	NA	0.535786	NA	0.732232	NA	1
ENSMUSG00000006641	Slc5a6	750	876	616	509	498	621	756	865	1044	570	680	540	1	0.966652	1	0.823946	1	0.820356
ENSMUSG00000006642	Tcf23	0	0	0	0	0	0	3	0	0	0	0	1	NA	0.611316	NA	0.84495	NA	1
ENSMUSG00000006649	Nphs1	6	1	2	2	8	1	0	6	13	1	1	1	1	0.739837	1	0.951758	1	0.870178
ENSMUSG00000006651	Aplp1	15982	12331	13086	10023	11451	15067	11828	12770	16186	13417	15431	8955	1	0.933011	1	0.817292	1	0.818372
ENSMUSG00000006673	Qrich1	2499	2923	2317	1970	2774	3123	2393	2363	3312	2901	2494	1718	1	0.571785	1	0.500097	1	0.922539
ENSMUSG00000006675	P4htm	1367	1392	1612	1360	1260	1656	1526	1581	3018	1151	1515	1051	1	0.885841	1	0.98337	1	0.87701
ENSMUSG00000006676	Usp19	6266	6331	6022	4977	5484	6521	6253	5792	8192	5785	8709	4458	1	0.963812	1	0.828186	1	0.801182
ENSMUSG00000006678	Pola1	59	272	213	148	321	57	216	141	207	125	143	228	1	0.920016	1	0.815544	1	0.908258
ENSMUSG00000006699	Cdc42	18048	12223	13320	11212	12808	13808	12182	12164	19000	12005	15502	10677	1	0.523743	1	0.804527	1	0.804471
ENSMUSG00000006705	Pknox1	1302	979	1093	962	923	1037	1072	900	980	801	1300	799	1	0.519309	1	0.647521	1	0.362594
ENSMUSG00000006711	D130043K22Rik	264	332	534	561	224	295	360	280	780	392	440	347	0.700744	0.131664	0.666762	0.116416	1	0.996323
ENSMUSG00000006715	Gmnn	178	161	186	103	179	174	216	69	280	110	285	132	1	0.941729	1	0.752561	1	0.665429
ENSMUSG00000006717	Acot13	1234	620	799	904	936	1230	926	901	2183	759	1273	657	1	0.596064	1	0.721918	1	0.458562
ENSMUSG00000006720	Zfp184	66	40	26	75	61	95	85	17	0	0	40	135	1	0.729257	1	0.793356	1	0.938481
ENSMUSG00000006724	Cyp27b1	25	0	10	17	6	9	16	0	9	6	83	0	1	0.571203	1	0.347534	1	0.667666
ENSMUSG00000006728	Cdk4	3473	2646	2685	1900	2535	2802	2705	2521	3800	2682	3359	2051	1	0.969716	1	0.825949	1	0.849645
ENSMUSG00000006731	B4galnt1	2003	1815	1870	1872	1967	1863	1521	1842	2377	2229	2228	1214	1	0.641162	1	0.890806	1	0.813197
ENSMUSG00000006732	Mettl1	787	496	584	488	488	712	684	552	896	702	814	455	1	0.878468	1	0.723806	1	0.630597
ENSMUSG00000006736	Tspan31	3167	2543	2995	2169	2674	2623	2693	3258	3793	2785	3258	1884	1	0.799625	1	0.707263	1	0.924615
ENSMUSG00000006740	Kif5b	18979	12884	14524	11290	13919	13409	13736	13931	16083	12960	16211	10435	1	0.718584	1	0.559007	1	0.450176
ENSMUSG00000006763	Saal1	328	187	150	201	261	177	122	156	203	308	248	162	1	0.560357	1	0.599	1	0.991893
ENSMUSG00000006764	Tph2	98	66	120	21	7	156	27	54	77	23	135	14	1	0.673203	1	0.867963	1	0.523217
ENSMUSG00000006777	Krt23	20	32	11	0	11	48	0	0	2	29	10	0	1	0.958917	1	0.774514	1	0.655793
ENSMUSG00000006782	Cnp	2001	1779	2565	1090	1601	2549	2097	2334	1586	2358	2251	1142	1	0.357605	1	0.201424	1	0.716409
ENSMUSG00000006784	Ttc25	63	30	66	83	36	64	55	108	254	40	135	78	1	0.946785	1	0.240018	1	0.223182
ENSMUSG00000006800	Sulf2	614	433	401	86	191	353	358	233	105	492	330	279	1	0.444924	1	0.893029	1	0.631045
ENSMUSG00000006818	Sod2	2549	1669	2145	1502	1685	1808	1777	1819	2797	1612	2506	1250	1	0.478564	1	0.821267	1	0.751793
ENSMUSG00000006850	Tmco6	290	356	256	151	376	306	289	438	369	228	235	152	1	0.250013	0.929161	0.116101	1	0.636248
ENSMUSG00000006906	Stambp	1986	1302	1437	1261	1380	1932	1526	1734	1667	1307	1466	970	1	0.550062	1	0.095373	1	0.342698
ENSMUSG00000006920	Ezh1	3680	3956	3634	2537	2902	3286	3552	2796	4508	2913	4884	3099	1	0.433959	1	0.370387	1	0.860931
ENSMUSG00000006930	Hap1	188	124	138	130	120	175	151	112	226	132	244	106	1	0.868211	1	0.680469	1	0.788901
ENSMUSG00000006931	Leprel4	360	205	294	133	169	459	125	163	358	282	448	131	1	0.817085	1	0.590646	1	0.712257
ENSMUSG00000006932	Ctnnb1	6762	6185	7239	5075	5053	5915	5340	5263	8110	6208	7357	4066	1	0.146748	1	0.491788	1	0.604896
ENSMUSG00000006941	Eif1b	5506	3991	4569	2414	4297	4643	4932	5004	5901	4865	5956	3901	1	0.215363	1	0.937291	1	0.272226
ENSMUSG00000006948	Klk4	6	0	0	0	0	0	10	0	9	0	0	0	1	0.793222	1	0.910692	1	0.936901
ENSMUSG00000006958	Chrd	0	0	16	0	0	16	0	0	0	0	0	0	1	0.971047	1	0.183954	1	0.157717
ENSMUSG00000006998	Psmd2	19672	15785	19645	15328	14322	18783	16220	17523	22165	16907	18449	13751	1	0.560531	1	0.946049	1	0.628738
ENSMUSG00000007021	Syngr3	16535	13725	14771	11084	12757	14571	14260	14839	18693	13444	18658	11084	1	0.980918	1	0.961568	1	0.924036
ENSMUSG00000007029	Vars	4584	4048	3987	3399	2980	5220	4338	3340	4668	4769	5652	2957	1	0.83538	1	0.708601	1	0.840808
ENSMUSG00000007030	Vwa7	229	274	240	60	52	255	124	157	162	95	148	102	1	0.424565	1	0.603941	1	0.181676
ENSMUSG00000007033	Hspa1l	32	46	23	3	16	3	6	10	7	7	30	13	1	0.114072	1	0.605488	1	0.333477
ENSMUSG00000007034	Slc44a4	0	5	0	0	11	0	0	1	15	0	8	2	1	0.639793	1	0.74356	1	0.342532
ENSMUSG00000007035	Msh5	82	30	68	45	42	48	30	43	22	44	65	19	1	0.420064	1	0.715692	1	0.303486
ENSMUSG00000007036	Abhd16a	4257	4095	4285	3163	3609	3889	3446	3960	3760	3379	5291	2453	1	0.582219	1	0.49844	1	0.330373
ENSMUSG00000007038	Neu1	1628	1857	1662	1614	1228	1335	1341	1285	2577	977	1794	1057	0.724845	0.064783	1	0.596612	1	0.384767
ENSMUSG00000007039	Ddah2	236	297	328	192	279	322	185	238	404	234	364	247	1	0.879854	1	0.687341	1	0.789377
ENSMUSG00000007041	Clic1	23860	16349	18001	12152	15182	19394	16566	15968	23866	16259	20754	12965	1	0.734681	1	0.928273	1	0.876875
ENSMUSG00000007050	Lsm2	745	472	485	450	377	524	375	471	733	465	679	439	1	0.319468	1	0.392798	1	0.989256
ENSMUSG00000007080	Pole	24	49	7	114	26	26	49	58	97	8	79	91	1	0.563238	1	0.367463	1	0.806657
ENSMUSG00000007097	Atp1a2	103	70	100	55	68	23	64	54	4	5	50	20	1	0.275293	1	0.0819528	0.26002	0.00983449
ENSMUSG00000007107	Atp1a4	12	13	6	2	2	5	0	1	2	5	18	1	1	0.132796	1	0.34447	1	0.715767
ENSMUSG00000007122	Casq1	19	2	25	0	0	15	11	2	0	0	0	0	1	0.66504	1	0.0175365	0.982967	0.00514133
ENSMUSG00000007207	Stx1a	8201	6113	6312	3455	5951	6683	5748	6097	3826	6100	8455	4863	1	0.760127	1	0.491894	1	0.703121
ENSMUSG00000007209	Ceacam9	0	0	0	0	0	0	0	0	0	0	2	0	NA	1	NA	0.714456	NA	0.713396
ENSMUSG00000007216	Zfp775	443	373	417	139	239	416	354	522	405	295	388	309	1	0.625092	1	0.587338	1	0.967556
ENSMUSG00000007279	Scube2	33	5	34	16	2	0	5	17	3	0	5	20	1	0.0962239	1	0.846337	1	0.227755
ENSMUSG00000007338	Mrpl49	1354	1236	1155	685	1039	1186	1170	1014	1173	940	1614	906	1	0.971198	1	0.866899	1	0.921487
ENSMUSG00000007379	Dennd2c	96	49	17	38	78	1	132	27	19	8	210	118	1	0.718993	1	0.680641	1	0.381531
ENSMUSG00000007411	Mark3	3377	2916	3231	2610	3020	3141	2767	3363	4722	3448	4619	2526	1	0.979731	1	0.340665	1	0.38476
ENSMUSG00000007415	Gatad1	1366	921	947	627	902	1112	999	1001	1234	853	950	731	1	0.746118	1	0.462908	1	0.712616
ENSMUSG00000007440	Pcdha10	326	107	207	83	219	167	284	95	48	275	59	131	1	0.742477	1	0.409736	1	0.571066
ENSMUSG00000007457	2310003L06Rik	0	0	0	35	0	33	5	10	1	3	0	6	1	1	1	0.2188	1	0.383242
ENSMUSG00000007458	M6pr	8934	6759	7369	5390	7048	7991	8919	8551	7674	7500	8198	6425	1	0.228968	1	0.249486	1	0.962404
ENSMUSG00000007476	Lrrc8a	1686	1006	1468	1037	1029	1402	1146	1550	1945	1220	1948	1266	1	0.934258	1	0.421559	1	0.498852
ENSMUSG00000007480	Mc5r	0	0	0	0	38	0	0	0	0	0	0	0	0.553753	0.0427294	0.860507	0.0503278	NA	1
ENSMUSG00000007564	Ppp2r1a	18977	14176	17130	13823	12892	15401	15689	15920	18735	15833	19202	11709	1	0.503336	1	0.942685	1	0.654872
ENSMUSG00000007570	Fance	691	340	534	324	732	331	532	491	355	352	817	329	1	0.591806	1	0.438852	1	0.762767
ENSMUSG00000007589	Tinf2	522	516	335	372	458	573	298	401	674	485	595	430	1	0.925012	1	0.518504	1	0.578977
ENSMUSG00000007591	Tssk4	40	18	0	0	1	17	3	0	0	0	0	0	1	0.400404	1	0.0449332	0.662749	0.00840415
ENSMUSG00000007594	Hapln4	303	238	171	107	63	321	42	279	49	8	59	142	1	0.721603	0.0959883	0.125067	0.0306408	0.043891
ENSMUSG00000007603	Dus3l	2419	1816	1561	1505	1374	2231	1875	1297	2417	1843	2961	985	1	0.596182	1	0.645459	1	0.972433
ENSMUSG00000007610	Gtpbp3	637	374	370	142	376	630	305	341	431	526	407	231	1	0.669242	1	0.722435	1	0.946629
ENSMUSG00000007613	Tgfbr1	337	379	382	578	500	234	445	197	477	302	250	428	1	0.443926	1	0.990306	1	0.490008
ENSMUSG00000007617	Homer1	513	438	417	291	648	509	484	373	360	283	485	348	1	0.364901	0.912904	0.158194	1	0.539151
ENSMUSG00000007646	Rad51c	114	102	118	43	14	89	74	93	70	74	215	73	1	0.435958	1	0.412223	1	0.885333
ENSMUSG00000007653	Gabrb2	55	5	11	17	43	16	113	94	40	27	77	26	0.432781	0.0379421	1	0.262585	1	0.291184
ENSMUSG00000007655	Cav1	167	174	184	278	4	93	93	53	1010	83	67	96	0.00272134	0.00946153	4.89987e-05	0.0218561	1	0.679057
ENSMUSG00000007656	Arpp19	4532	3721	3785	2742	3109	3985	3550	3855	4970	3409	4402	2623	1	0.871912	1	0.834483	1	0.784691
ENSMUSG00000007659	Bcl2l1	2673	2304	2257	1567	1725	2061	2207	2534	2811	1995	2431	1623	1	0.843902	1	0.767487	1	0.685305
ENSMUSG00000007670	Khsrp	1026	828	973	714	789	1097	881	718	1030	976	1054	684	1	0.883328	1	0.992894	1	0.927379
ENSMUSG00000007682	Dio2	59	28	7	5	0	0	4	0	0	0	0	7	0.159327	0.00159099	1	0.790437	0.694681	0.0279115
ENSMUSG00000007721	Ccdc124	4149	2738	3003	2809	2826	3716	2751	3004	5445	2874	3934	2088	1	0.751129	1	0.73538	1	0.929699
ENSMUSG00000007739	Cct4	11877	8816	10459	7225	9165	10736	8868	10328	11821	10505	12452	8228	1	0.854713	1	0.851309	1	0.737983
ENSMUSG00000007777	0610009B22Rik	1072	862	751	628	1008	763	630	743	1412	836	936	752	1	0.830247	1	0.532475	1	0.649267
ENSMUSG00000007783	Cpt1c	3476	3340	3493	2736	2901	3967	3721	4733	3469	4278	4659	3401	1	0.272178	1	0.884111	1	0.438453
ENSMUSG00000007805	Twist2	0	0	0	0	1	0	0	0	0	13	0	0	NA	1	1	0.339874	1	0.2035
ENSMUSG00000007812	Zfp655	4427	4183	4289	2940	3468	4083	3179	2930	4613	5198	5306	3447	1	0.216066	0.95927	0.0814065	1	0.556365
ENSMUSG00000007815	Rhoa	5805	4315	4603	4007	4584	4840	4112	4630	6167	4308	6066	3771	1	0.765687	1	0.834347	1	0.982068
ENSMUSG00000007817	Zmiz1	3454	3080	2391	1497	2723	2858	2735	2047	2558	3532	3663	2788	1	0.928009	1	0.389494	1	0.39988
ENSMUSG00000007827	Ankrd26	295	269	251	149	182	363	293	114	155	358	255	278	1	0.963189	1	0.80657	1	0.820269
ENSMUSG00000007833	Aldh16a1	629	366	652	390	353	322	331	454	689	522	438	432	0.819287	0.165606	1	0.275058	1	0.89565
ENSMUSG00000007836	Hnrnpa0	527	331	443	347	461	271	234	400	307	289	469	267	1	0.49689	1	0.707576	1	0.30974
ENSMUSG00000007837	Prrg2	147	138	252	116	182	147	150	288	407	176	226	87	1	0.615083	1	0.969585	1	0.625086
ENSMUSG00000007850	Hnrnph1	2183	1580	1623	1178	1491	1561	1612	1255	1571	1811	2497	1510	1	0.529856	1	0.374253	1	0.730861
ENSMUSG00000007867	Ift43	412	255	334	207	251	306	248	345	393	272	363	220	1	0.883991	1	0.99014	1	0.901435
ENSMUSG00000007872	Id3	2140	986	983	1289	713	1184	704	544	2590	1649	1107	921	0.0129457	0.00964417	0.0102318	0.00889125	1	0.788288
ENSMUSG00000007877	Tcap	0	0	0	0	8	0	14	0	0	0	0	0	1	0.0462083	1	0.055898	NA	1
ENSMUSG00000007880	Arid1a	3200	2805	2587	1927	2329	2879	2425	2234	3679	3532	4100	1842	1	0.614428	1	0.180099	1	0.413786
ENSMUSG00000007888	Crlf1	3003	1756	1963	1192	1768	1857	1624	2286	1479	1080	1677	889	1	0.893056	0.135325	0.00419382	0.306742	0.00964673
ENSMUSG00000007891	Ctsd	66467	45264	52288	45383	45453	61814	54225	56268	80781	53531	64807	41351	1	0.783373	1	0.909938	1	0.726639
ENSMUSG00000007892	Rplp1	5809	3824	3997	4049	3877	4671	3247	3646	8996	3959	6157	3246	1	0.260076	0.562875	0.0920393	1	0.492353
ENSMUSG00000007907	Cabs1	0	3	0	0	0	0	0	0	0	0	0	0	NA	0.587097	NA	1	NA	0.583274
ENSMUSG00000007908	Hmgcll1	325	479	351	338	409	210	508	334	722	286	647	448	1	0.907155	1	0.386824	1	0.422824
ENSMUSG00000007944	Ttc9b	921	765	677	578	719	611	536	769	1012	603	569	433	1	0.586839	1	0.660293	1	0.396648
ENSMUSG00000007946	Phox2a	39	5	38	0	98	88	61	195	62	42	74	36	0.00349584	0.00503566	0.822616	0.0468338	1	0.15647
ENSMUSG00000007950	Abhd8	3500	2890	3126	1933	3157	3593	3489	3651	3932	3499	4468	2592	0.973174	0.102715	1	0.766897	1	0.284986
ENSMUSG00000007987	Ift22	666	525	598	469	589	501	601	455	1010	590	512	394	1	0.805886	1	0.828275	1	0.97012
ENSMUSG00000007989	Fzd3	493	394	281	380	304	318	379	261	715	220	245	273	1	0.380033	1	0.903103	1	0.60804
ENSMUSG00000008028	1700008O03Rik	4	4	23	10	1	11	33	2	41	17	1	9	1	0.930626	1	0.765564	1	0.656264
ENSMUSG00000008035	Mid1ip1	3558	3022	2609	2335	3404	2724	3008	2965	3561	3008	5329	2583	1	0.693024	1	0.573393	1	0.390975
ENSMUSG00000008036	Ap2s1	5686	3584	4027	3196	3575	4476	3912	3483	5862	3810	5229	2633	1	0.61281	1	0.835271	1	0.860219
ENSMUSG00000008090	Fgfrl1	49	50	129	84	99	33	56	128	23	56	178	0	1	0.988458	1	0.571622	1	0.556355
ENSMUSG00000008129	4930432K21Rik	195	117	51	103	186	165	134	119	136	57	99	78	1	0.43036	1	0.104614	1	0.461012
ENSMUSG00000008136	Fhl2	123	131	152	45	148	224	165	129	136	114	106	32	1	0.214707	0.904341	0.0806336	1	0.559297
ENSMUSG00000008140	Emc10	6018	4774	4689	3807	4443	5136	4431	4868	6378	4775	6335	3588	1	0.84266	1	0.85932	1	0.976444
ENSMUSG00000008153	Clstn3	750	636	1313	101	548	838	898	642	237	373	1014	548	1	0.796678	0.78812	0.245325	1	0.518527
ENSMUSG00000008167	Fbxw9	1374	1147	1310	1007	1197	1297	1370	1045	1377	1265	1539	1051	1	0.962305	1	0.967561	1	0.979462
ENSMUSG00000008193	Spib	0	0	0	0	0	0	0	0	0	0	0	0	NA	1	NA	1	NA	1
ENSMUSG00000008200	Fnbp4	1065	1062	934	729	791	845	756	854	1025	1076	1296	972	1	0.355553	1	0.225484	1	0.692659
ENSMUSG00000008206	Cers4	4526	3579	3774	2200	3053	3612	3324	3652	3243	2253	4055	2820	1	0.884797	1	0.250692	1	0.290631
ENSMUSG00000008226	Scrn3	721	793	831	745	626	691	724	675	863	578	826	668	1	0.4168	1	0.964785	1	0.549847
ENSMUSG00000008301	Phax	2446	1840	1922	1365	1975	2052	1830	1664	3191	1923	2324	1617	1	0.993625	1	0.529977	1	0.553096
ENSMUSG00000008305	Tle1	1819	2133	1666	2220	1631	1801	2283	2127	3182	2177	2408	1858	1	0.822816	1	0.417515	1	0.629305
ENSMUSG00000008307	1700109H08Rik	11	17	5	15	2	25	1	7	1	37	0	14	1	0.590441	1	0.624981	1	0.94936
ENSMUSG00000008318	Relt	1269	1299	1349	363	758	1219	870	1225	458	996	1232	825	1	0.912694	1	0.460667	1	0.474673
ENSMUSG00000008333	Snrpb2	984	896	783	614	1072	869	727	814	1215	822	885	481	1	0.719124	1	0.547953	1	0.797364
ENSMUSG00000008348	Ubc	10159	8621	9559	7532	11746	8545	9091	7682	10088	8079	11270	6582	1	0.803641	1	0.383805	1	0.559669
ENSMUSG00000008373	Prpf31	1859	1456	1974	1279	1472	2138	1790	1940	2335	1264	1649	1304	1	0.478804	1	0.247283	1	0.664655
ENSMUSG00000008384	Sertad1	2411	1837	2026	1460	1493	1669	1537	1442	2811	2235	2114	1267	0.907179	0.0983682	1	0.161813	1	0.98768
ENSMUSG00000008393	Carhsp1	11337	8790	8379	24227	6215	11421	5769	8177	29594	8010	6039	4876	0.000770375	0.0140152	0.214838	0.259282	1	0.358458
ENSMUSG00000008398	Elk3	1070	733	726	327	985	859	777	1436	688	1479	590	964	0.391194	0.0746041	1	0.718613	1	0.31657
ENSMUSG00000008429	Herpud2	1715	1578	1448	1121	1418	1615	1559	1489	1798	1147	2126	1119	1	0.813292	1	0.652898	1	0.851067
ENSMUSG00000008435	Rdh13	2086	1324	1949	1344	1243	2033	1844	1403	2393	1820	2914	1581	1	0.829827	1	0.196182	1	0.314256
ENSMUSG00000008438	Adam21	27	14	25	30	15	62	39	17	0	0	16	37	1	0.594695	1	0.380333	1	0.570017
ENSMUSG00000008450	Nutf2	1646	1087	1392	1027	1083	1194	1234	1403	1701	969	1209	977	1	0.779912	1	0.613532	1	0.513354
ENSMUSG00000008461	Fut1	0	0	0	7	0	0	0	0	4	0	0	46	1	0.320571	0.43247	0.0120367	1	0.23945
ENSMUSG00000008475	Arpc5	16120	12334	12559	12476	14201	13489	12583	13551	18789	12428	14209	10469	1	0.977031	1	0.704512	1	0.761599
ENSMUSG00000008482	Rnf151	0	0	0	0	0	0	0	0	0	0	0	0	NA	1	NA	1	NA	1
ENSMUSG00000008489	Elavl2	3677	2809	2690	3525	2496	2597	2182	2551	4889	2668	2778	1829	0.643196	0.056809	1	0.486115	1	0.384179
ENSMUSG00000008496	Pou2f2	23	37	53	52	35	38	35	48	59	23	77	28	1	0.790762	1	0.902582	1	0.923061
ENSMUSG00000008540	Mgst1	86	15	56	0	119	18	29	21	1	23	2	10	1	0.643069	0.4143	0.032377	1	0.149235
ENSMUSG00000008575	Nfib	481	548	313	460	201	346	322	317	667	225	298	404	0.534873	0.0770692	1	0.454413	1	0.510143
ENSMUSG00000008590	Htr3b	74	40	18	10	63	43	62	0	111	0	0	81	1	0.710771	1	0.930901	1	0.692159
ENSMUSG00000008601	Rab25	0	1	0	0	0	18	0	0	0	7	0	0	1	0.260794	1	0.693666	1	0.520243
ENSMUSG00000008604	Ubqln4	2437	1958	2611	1318	1918	2393	2151	1970	1782	2153	2638	1701	1	0.885936	1	0.611489	1	0.762565
ENSMUSG00000008658	Rbfox1	8375	6551	6587	5764	6494	6695	6021	6461	8513	8072	8784	6183	1	0.569794	1	0.273873	1	0.60015
ENSMUSG00000008668	Rps18	9961	6965	7052	5993	6690	8764	6276	7662	11602	7102	9409	5662	1	0.857127	1	0.70207	1	0.820313
ENSMUSG00000008682	Rpl10	9044	5992	6854	6371	6219	7201	5532	6074	11417	6891	9529	5423	1	0.277382	1	0.139555	1	0.670465
ENSMUSG00000008683	Rps15a	3974	2499	3183	2553	2714	3461	2731	2899	5453	2713	3622	2203	1	0.770668	1	0.637931	1	0.823993
ENSMUSG00000008690	Ncaph2	3867	3566	3654	2480	3801	3267	3119	3196	3778	2872	3877	2083	1	0.944368	1	0.259051	1	0.302397
ENSMUSG00000008730	Hipk1	3714	3502	3454	2683	2704	3798	3656	2908	3660	3137	4566	2627	1	0.792896	1	0.95484	1	0.814852
ENSMUSG00000008734	Gprc5b	14	21	61	27	7	35	8	2	0	3	0	0	1	0.135882	1	0.0193172	0.0672014	6.84686e-05
ENSMUSG00000008763	Man1a2	2629	2333	2206	1591	1486	2056	1849	2182	2214	1862	2029	1471	1	0.288904	1	0.655464	1	0.211492
ENSMUSG00000008789	Ceacam5	0	19	0	0	0	0	0	0	0	0	2	0	1	0.116364	NA	0.714438	1	0.3044
ENSMUSG00000008813	Tppp2	0	0	0	0	0	0	0	0	0	0	0	0	NA	1	NA	1	NA	1
ENSMUSG00000008822	Acyp1	273	178	202	178	303	225	203	251	432	226	186	118	1	0.521198	1	0.673105	1	0.910739
ENSMUSG00000008843	Cldn13	0	0	0	0	0	1	0	0	0	0	0	0	NA	1	NA	1	NA	1
ENSMUSG00000008845	Cd163	2	0	0	0	0	0	0	0	20	0	22	0	NA	0.717282	0.988553	0.0229865	1	0.088211
ENSMUSG00000008855	Hdac5	1349	1072	1276	591	1390	1438	1275	1136	1973	1639	2138	1185	1	0.198957	1	0.23917	0.781306	0.035235
ENSMUSG00000008859	Rala	5878	4138	3948	3975	3573	4610	3803	4102	6654	4037	4668	3123	1	0.336244	1	0.709481	1	0.70277
ENSMUSG00000008874	Clec3a	0	0	0	0	0	0	0	0	0	6	0	0	NA	1	1	0.395071	1	0.386388
ENSMUSG00000008892	Vdac3	10828	8005	8682	7045	7418	9427	8093	7767	10847	7608	10297	6519	1	0.589851	1	0.961763	1	0.670139
ENSMUSG00000008932	Slc1a7	18	69	62	1	47	88	159	151	124	116	148	25	0.141925	0.058706	1	0.642821	0.966501	0.146679
ENSMUSG00000008958	Vps72	1789	1432	1451	844	1104	1504	1126	1144	1777	1370	1889	1023	1	0.479509	1	0.434723	1	0.898905
ENSMUSG00000008976	Gabpa	874	832	668	667	576	825	881	741	1242	992	1088	868	1	0.909849	1	0.191091	1	0.252852
ENSMUSG00000008999	Bmp7	0	0	15	6	0	0	4	0	0	0	4	0	1	0.327457	NA	1	1	0.263226
ENSMUSG00000009013	Dynll1	7430	4536	4753	4685	4086	4935	4184	3992	9379	3394	5302	3351	0.837033	0.073199	1	0.505112	1	0.575623
ENSMUSG00000009030	Pdcl	1414	910	1138	706	1434	1090	1082	878	1077	949	1176	988	1	0.602932	1	0.516442	1	0.879218
ENSMUSG00000009035	Tmem184b	6985	6490	5704	5056	4784	6182	6293	5696	7730	5707	7853	4827	1	0.580686	1	0.700643	1	0.934475
ENSMUSG00000009047	Gm5965	0	0	0	0	0	0	0	0	0	0	0	0	NA	1	NA	1	NA	1
ENSMUSG00000009070	Rsph14	0	0	0	0	1	0	0	0	0	0	0	0	NA	1	NA	1	NA	1
ENSMUSG00000009073	Nf2	2425	1971	1873	1310	1619	2245	1989	1966	2261	2416	3323	1524	1	0.795695	1	0.462292	1	0.386732
ENSMUSG00000009075	Cabp7	313	114	260	0	27	83	94	124	9	17	85	31	0.349077	0.322497	0.871656	0.0940069	0.00462677	0.0411396
ENSMUSG00000009076	Zmat5	1019	645	813	421	860	871	801	1104	766	939	839	599	1	0.185519	1	0.319512	1	0.845941
ENSMUSG00000009079	Ewsr1	5320	4686	5065	4611	4508	5223	4589	4133	5962	4935	6433	3136	1	0.491264	1	0.936116	1	0.658485
ENSMUSG00000009090	Ap1b1	4926	4943	5578	3577	3579	5980	4855	4633	5516	4968	6467	4152	1	0.91996	1	0.779644	1	0.851138
ENSMUSG00000009092	Derl3	6	1	7	9	4	7	5	3	0	8	7	3	1	0.798859	1	1	1	0.75448
ENSMUSG00000009093	Gstt4	18	8	4	8	9	7	15	7	1	0	18	13	1	1	1	0.823935	1	0.870709
ENSMUSG00000009097	Tbx1	0	0	0	0	9	0	7	0	0	0	0	2	1	0.0766225	1	0.369511	NA	0.617071
ENSMUSG00000009108	Gnat2	0	5	11	0	0	0	39	12	0	0	0	4	1	0.363365	1	0.143888	1	0.533544
ENSMUSG00000009112	Bcl2l13	2992	2354	3226	1496	2504	2696	2764	2369	2336	2491	3399	2139	1	0.774647	1	0.660233	1	0.907935
ENSMUSG00000009114	2610028H24Rik	2	0	0	9	0	2	0	2	16	1	10	0	1	0.495316	1	0.216353	1	0.710111
ENSMUSG00000009115	Spatc1l	0	18	20	0	18	36	14	7	9	3	17	11	1	0.442953	1	0.293083	1	1
ENSMUSG00000009145	Dqx1	602	413	557	426	651	565	709	813	710	719	941	657	0.708644	0.12411	1	0.885268	1	0.143854
ENSMUSG00000009185	Ccl8	70	48	16	22	16	33	21	54	30	23	37	27	1	0.681163	1	0.824671	1	0.536131
ENSMUSG00000009207	Lnp	1877	1526	1510	1390	1953	1440	1396	1687	2146	1495	1597	1216	1	0.872437	1	0.600582	1	0.745647
ENSMUSG00000009210	2310007L24Rik	0	7	16	0	0	3	0	0	0	0	0	0	1	0.221799	NA	0.595401	1	0.0479586
ENSMUSG00000009214	Tmem8c	1	37	0	0	11	50	32	40	75	48	54	25	0.8441	0.186056	1	0.487552	0.738799	0.0912276
ENSMUSG00000009216	Fam163b	2	0	57	2	0	4	24	0	0	44	0	0	1	0.55057	1	0.788327	1	0.836584
ENSMUSG00000009246	Trpm5	13	4	5	5	8	18	20	26	2	13	9	0	1	0.0855784	1	0.129217	1	0.849705
ENSMUSG00000009248	Ascl2	0	0	0	0	7	6	1	12	0	0	0	0	1	0.00493402	1	0.00743007	NA	1
ENSMUSG00000009281	Rarres2	24	1	2	7	0	0	0	3	0	0	0	0	1	0.0627328	NA	0.600645	1	0.00602578
ENSMUSG00000009291	Pttg1ip	3910	3994	3509	2926	3029	2730	2973	3408	5435	3034	5110	2466	1	0.188647	1	0.247224	1	0.990411
ENSMUSG00000009292	Trpm2	133	177	113	28	86	128	94	119	8	92	168	137	1	0.95005	1	0.924141	1	0.893179
ENSMUSG00000009293	Ube2g2	7248	5309	5195	5911	4682	6416	5718	5654	7874	5286	6762	4070	1	0.566632	1	0.864068	1	0.570387
ENSMUSG00000009350	Mpo	18	4	1	0	0	18	0	0	16	9	16	18	1	0.902529	1	0.261798	1	0.210382
ENSMUSG00000009356	Lpo	0	22	0	0	0	0	0	0	0	0	0	0	1	0.0952272	NA	1	1	0.103774
ENSMUSG00000009376	Met	152	37	107	129	45	18	36	132	94	103	141	45	0.890592	0.202803	1	0.426083	1	0.600277
ENSMUSG00000009378	Slc16a12	7	2	6	71	0	17	0	0	95	12	29	96	0.760722	0.0979183	0.0265152	0.00709073	1	0.308098
ENSMUSG00000009394	Syn2	4606	3379	4670	4058	2650	2869	2926	2838	6957	2399	4211	2459	0.067595	0.00210727	0.742453	0.170649	1	0.384337
ENSMUSG00000009406	Elk1	203	127	243	108	121	148	205	203	406	163	224	158	1	0.98427	1	0.483905	1	0.473917
ENSMUSG00000009418	Nav1	7611	6096	5838	5804	3698	5997	4536	4781	7495	4804	5531	3976	0.376849	0.0131581	1	0.653349	1	0.112593
ENSMUSG00000009470	Tnpo1	3754	2420	3080	1815	2846	3316	3219	3393	3179	3274	3393	2332	1	0.218698	1	0.394393	1	0.776264
ENSMUSG00000009471	Myod1	16	0	0	0	0	0	0	2	1	0	0	0	1	0.427217	NA	1	1	0.29396
ENSMUSG00000009487	Otog	0	1	0	0	0	3	2	1	0	0	4	8	1	0.364751	1	0.622932	1	0.239443
ENSMUSG00000009535	Rnmt	4213	2492	3078	2376	2818	2509	2768	3450	3334	2952	3626	2128	1	0.77724	1	0.757786	1	0.619895
ENSMUSG00000009545	Kcnq1	0	44	31	0	14	29	49	108	22	22	129	19	0.811891	0.234119	1	0.75568	1	0.370941
ENSMUSG00000009549	Srp14	5048	3107	3890	3294	3615	3961	3158	3354	5398	2779	4254	2669	1	0.489718	1	0.852264	1	0.517082
ENSMUSG00000009551	6330409D20Rik	48	29	36	24	15	11	33	30	10	13	18	30	1	0.371897	1	0.727388	1	0.246859
ENSMUSG00000009555	Cdk9	4107	2948	3018	2802	2644	4001	3018	3344	4872	2856	3986	1962	1	0.992755	1	0.728018	1	0.782798
ENSMUSG00000009563	Tor2a	432	327	321	296	322	457	431	501	406	368	477	323	1	0.358308	1	0.558571	1	0.815295
ENSMUSG00000009566	Fpgs	853	846	587	568	652	483	531	456	669	580	674	306	0.844599	0.159797	1	0.816086	1	0.157298
ENSMUSG00000009569	Mkl2	871	638	648	1048	713	1077	842	858	1299	836	911	499	1	0.876884	1	0.699803	1	0.874928
ENSMUSG00000009575	Cbx5	1805	1602	1596	1118	1585	1544	1434	1885	1313	1554	1542	1362	1	0.706879	1	0.370662	1	0.605125
ENSMUSG00000009580	Odam	3	0	0	8	5	0	5	1	8	0	1	9	1	0.946535	1	0.735493	1	0.807387
ENSMUSG00000009585	Apobec3	23	9	50	57	54	73	48	12	33	3	40	67	1	0.70801	1	0.693795	1	0.967581
ENSMUSG00000009588	St6galnac1	1	0	15	0	15	0	0	0	0	0	0	0	1	1	1	0.178847	1	0.105266
ENSMUSG00000009596	Taf7l	23	55	26	32	48	37	29	35	0	17	25	28	1	0.895749	1	0.26563	1	0.328491
ENSMUSG00000009614	Sardh	3	0	4	4	0	27	2	1	4	42	3	3	1	0.427487	1	0.575968	1	0.138821
ENSMUSG00000009621	Vav2	1085	602	736	791	687	826	750	721	1109	883	1037	807	1	0.654876	1	0.347123	1	0.639739
ENSMUSG00000009628	Tex15	32	0	0	12	0	6	11	10	17	4	21	58	1	0.697263	1	0.0952066	1	0.333056
ENSMUSG00000009630	Ppp2cb	3808	2476	2564	2186	2567	3084	2176	2410	3526	2593	2859	2181	1	0.587183	1	0.922997	1	0.743356
ENSMUSG00000009633	G0s2	24	5	25	0	0	20	5	2	19	1	36	3	1	0.489375	1	0.506869	1	1
ENSMUSG00000009640	Dmap1	1304	873	1099	848	1005	1331	1074	1272	1824	1060	1463	903	1	0.453279	1	0.89349	1	0.452924
ENSMUSG00000009646	Pla2g12b	4	23	0	1	0	35	0	5	0	0	43	12	1	0.834255	1	0.835963	1	0.655627
ENSMUSG00000009647	Mcu	1075	736	677	496	591	959	647	827	1277	497	723	639	1	0.906437	1	0.85186	1	0.953545
ENSMUSG00000009654	Oit3	0	32	30	0	2	0	11	0	0	0	8	0	1	0.226014	1	0.738309	1	0.117959
ENSMUSG00000009670	Tex11	8	6	0	11	41	3	5	3	38	2	7	13	1	0.440397	1	0.982626	1	0.418863
ENSMUSG00000009681	Bcr	1111	690	956	513	738	1066	994	1065	1056	979	1301	826	1	0.321754	1	0.974761	1	0.378411
ENSMUSG00000009687	Fxyd5	1049	694	511	275	211	936	328	477	952	520	697	529	1	0.414351	1	0.362148	1	0.912266
ENSMUSG00000009731	Kcnd1	1308	2581	1513	1361	1274	1612	1814	698	2458	842	2790	1216	0.965937	0.254197	1	0.428303	1	0.812146
ENSMUSG00000009733	Tfcp2	641	541	574	342	535	469	510	390	570	312	554	409	1	0.699063	1	0.658793	1	0.467141
ENSMUSG00000009734	Pou6f2	0	20	12	9	12	23	11	1	6	0	19	7	1	0.953982	1	0.580471	1	0.659734
ENSMUSG00000009739	Pou6f1	704	732	667	627	562	596	430	359	1141	760	568	412	0.656116	0.0908411	1	0.247151	1	0.826952
ENSMUSG00000009741	Ubp1	1660	1392	1398	807	862	1411	1236	1383	845	1737	1917	1261	1	0.700739	1	0.573984	1	0.791948
ENSMUSG00000009772	Nuak2	7	1	25	31	42	4	3	3	96	23	1	5	1	0.752606	1	0.469837	1	0.644874
ENSMUSG00000009828	Ick	895	1000	866	501	573	1003	674	704	1059	857	1122	605	1	0.594053	1	0.525031	1	0.888173
ENSMUSG00000009863	Sdhb	10021	6856	7287	5365	6939	8304	7170	7609	9911	6761	9679	6386	1	0.825298	1	0.953079	1	0.798192
ENSMUSG00000009876	Cox4i2	0	0	4	12	0	5	0	2	7	0	3	15	1	0.519427	1	0.309703	1	0.831652
ENSMUSG00000009894	Snap47	8153	6924	6480	3787	5248	6674	6415	5910	7755	5867	9937	4544	1	0.801104	1	0.684652	1	0.866251
ENSMUSG00000009900	Wnt3a	0	0	0	0	0	0	0	0	5	0	0	0	NA	1	1	0.496769	1	0.493287
ENSMUSG00000009905	Kdsr	2035	1500	1789	1327	1327	1743	1394	1432	1669	1572	1776	1603	1	0.382481	1	0.682957	1	0.78058
ENSMUSG00000009907	Vps4b	6859	5287	5119	6295	4732	5365	5251	5112	8420	5084	6377	4529	1	0.208586	1	0.479214	1	0.673693
ENSMUSG00000009927	Rps25	3820	2285	2645	2288	2628	3187	2480	2697	4627	2629	3337	2081	1	0.981864	1	0.737832	1	0.765054
ENSMUSG00000009941	Nxf2	0	12	19	2	0	3	4	13	41	5	1	3	1	0.635166	1	0.457448	1	0.827562
ENSMUSG00000009995	Taz	955	999	967	687	803	911	876	1068	1398	1015	1223	781	1	0.966903	1	0.584023	1	0.576727
ENSMUSG00000010021	Kif19a	0	0	18	0	1	1	1	1	0	1	0	0	1	0.34818	NA	0.523742	1	0.233622
ENSMUSG00000010025	Aldh3a2	5506	4064	6015	3764	4634	4546	5514	4561	4872	5410	6199	3757	1	0.977544	1	0.852832	1	0.874889
ENSMUSG00000010044	Zmynd10	4	0	0	17	2	10	0	0	0	1	34	0	1	0.587347	1	0.572744	1	0.958976
ENSMUSG00000010045	Tmem115	2807	2317	2939	1722	2134	2752	2566	2620	2132	2700	3613	2170	1	0.822875	1	0.950676	1	0.897283
ENSMUSG00000010047	Hyal2	1163	659	1015	374	587	1057	1127	1187	521	1212	1026	620	1	0.277334	1	0.421236	1	0.894959
ENSMUSG00000010048	Ifrd2	124	72	102	55	94	104	115	56	40	231	77	71	1	0.845799	1	0.81819	1	0.711862
ENSMUSG00000010051	Hyal1	41	34	21	1	28	25	20	46	43	22	77	20	1	0.618817	1	0.725314	1	0.456072
ENSMUSG00000010054	Tusc2	4738	3663	4013	2643	3555	3741	3921	3716	4446	3333	4330	3031	1	0.995461	1	0.624811	1	0.703074
ENSMUSG00000010057	Nprl2	1163	808	1270	825	916	1168	883	1017	1671	1279	1797	1174	1	0.87294	0.712311	0.0642879	1	0.136301
ENSMUSG00000010064	Slc38a3	0	0	1	2	0	0	0	0	0	0	1	22	NA	0.46925	1	0.0609508	1	0.247381
ENSMUSG00000010066	Cacna2d2	82	102	93	78	127	66	128	289	170	55	112	132	0.779933	0.159485	1	0.435868	1	0.609888
ENSMUSG00000010067	Rassf1	1196	1025	950	694	799	916	948	782	1180	841	1134	643	1	0.5143	1	0.972729	1	0.634264
ENSMUSG00000010080	Epn3	188	157	316	37	48	49	252	86	126	94	93	19	0.930854	0.369705	1	0.407444	0.694681	0.0776743
ENSMUSG00000010086	Rnf112	318	444	308	102	289	415	308	261	179	278	867	290	1	0.737626	1	0.665374	1	0.517151
ENSMUSG00000010095	Slc3a2	14483	11390	12996	9542	10412	12809	11074	10940	14748	11657	15140	8562	1	0.509732	1	0.883541	1	0.721855
ENSMUSG00000010097	Nxf1	3181	3318	3950	2317	3026	3664	3040	3350	3232	3833	4638	2796	1	0.897557	1	0.794723	1	0.737679
ENSMUSG00000010110	Stx5a	4553	3782	4220	3670	3363	3724	4017	3781	5203	4083	5435	3154	1	0.417887	1	0.448432	1	0.985902
ENSMUSG00000010122	Slc47a1	112	57	104	39	118	119	115	59	36	6	245	104	1	0.383502	1	0.811893	1	0.764532
ENSMUSG00000010136	Pifo	0	21	4	19	0	10	0	51	51	0	18	2	1	0.879525	1	0.977019	1	0.89743
ENSMUSG00000010142	Tnfrsf13b	0	0	2	20	21	0	13	0	6	0	7	33	1	0.867699	1	0.77109	1	0.612648
ENSMUSG00000010154	Spire2	3040	2695	3091	2564	2839	2802	2868	2741	4021	3092	4067	2022	1	0.845484	1	0.65519	1	0.800053
ENSMUSG00000010175	Prox1	34	44	11	9	28	25	14	5	0	0	0	1	1	0.648235	0.352184	0.000242538	0.130439	3.11107e-05
ENSMUSG00000010205	Raver1	557	610	519	314	480	548	356	379	444	509	642	422	1	0.582929	1	0.772263	1	0.861919
ENSMUSG00000010277	2610507B11Rik	4817	5476	5818	3538	3823	6081	6322	4609	4413	6841	5604	4003	1	0.736901	1	0.767114	1	0.993906
ENSMUSG00000010290	AI597479	913	690	591	445	648	447	810	701	659	378	578	479	1	0.958404	1	0.230188	1	0.257589
ENSMUSG00000010307	Tmem86a	1958	1302	1074	847	1053	1005	1392	1631	1878	1787	1126	917	1	0.973304	1	0.85849	1	0.828147
ENSMUSG00000010311	Optc	21	0	0	0	0	0	4	0	0	0	0	0	1	0.499321	NA	0.51821	1	0.13508
ENSMUSG00000010342	Tex14	179	144	296	240	160	411	157	281	273	159	487	411	1	0.756137	1	0.480613	1	0.330347
ENSMUSG00000010358	Ifi35	1293	914	950	650	924	1242	966	1564	650	765	1343	898	1	0.219083	0.827606	0.183728	1	0.74344
ENSMUSG00000010362	Rdm1	225	111	96	147	68	93	129	115	321	89	108	44	1	0.279054	1	0.685843	1	0.675433
ENSMUSG00000010376	Nedd8	5448	3638	3585	2664	2988	4242	3257	3569	5540	3156	4421	2720	1	0.53404	1	0.826602	1	0.791542
ENSMUSG00000010392	Gosr1	1765	1447	1824	1109	1468	1972	1621	1734	2040	1666	2269	1176	1	0.4987	1	0.821082	1	0.709102
ENSMUSG00000010406	Mrpl52	800	520	626	415	647	591	452	643	1238	668	694	447	1	0.988052	1	0.499694	1	0.494834
ENSMUSG00000010435	Spaca7	0	2	0	0	0	0	3	0	0	0	0	18	NA	1	1	0.384705	1	0.29715
ENSMUSG00000010453	Kansl3	6154	5361	6468	3699	4508	6687	6143	6166	4969	6569	7103	4686	1	0.515073	1	0.657433	1	0.903716
ENSMUSG00000010461	Eya4	0	0	0	0	2	7	3	10	0	7	0	0	1	0.0065711	1	0.382982	1	0.345353
ENSMUSG00000010476	Ebf3	494	408	465	760	359	623	587	396	1199	739	522	483	1	0.57506	0.946164	0.20911	1	0.532762
ENSMUSG00000010492	Uckl1os	5	2	6	2	12	0	22	4	1	8	9	1	1	0.283155	1	0.416697	1	0.889052
ENSMUSG00000010505	Myt1	1543	1931	1389	1822	1651	1819	2125	1813	2255	1829	2320	1051	1	0.697962	1	0.558251	1	0.908811
ENSMUSG00000010517	Faf1	6058	4782	5283	2993	4967	5510	4661	5470	3920	5099	5261	3959	1	0.460983	1	0.218893	1	0.618201
ENSMUSG00000010529	Gm266	0	0	0	0	0	0	0	0	0	0	0	0	NA	1	NA	1	NA	1
ENSMUSG00000010538	Tsacc	27	59	42	34	34	48	46	23	60	26	38	30	1	0.803491	1	0.893415	1	0.728185
ENSMUSG00000010554	Mettl16	562	466	770	560	461	837	873	680	996	783	845	894	1	0.467899	1	0.454688	1	0.176152
ENSMUSG00000010592	Dazl	9	16	2	9	28	21	22	1	59	11	1	11	1	0.348919	1	1	1	0.405316
ENSMUSG00000010601	Apol7a	1	4	0	0	0	0	1	0	0	0	0	0	1	0.541323	NA	1	1	0.31214
ENSMUSG00000010607	Pigyl	823	436	496	365	523	582	626	543	765	511	608	367	1	0.658451	1	0.648044	1	0.982492
ENSMUSG00000010608	Rbm25	4011	3090	3328	2855	3082	2854	2652	2898	4898	2664	3384	2465	1	0.239712	1	0.668171	1	0.623304
ENSMUSG00000010609	Psen2	729	623	462	409	285	516	442	441	885	228	544	470	1	0.202762	1	0.607956	1	0.675507
ENSMUSG00000010651	Acaa1b	16	5	6	2	14	9	4	6	33	8	25	6	1	0.801142	1	0.36149	1	0.222417
ENSMUSG00000010660	Plcd1	343	413	293	324	271	699	340	281	648	218	611	164	1	0.712444	1	0.775005	1	0.9693
ENSMUSG00000010663	Fads1	3784	2620	3159	2200	2324	3917	3224	2214	2979	2828	4168	2243	1	0.940117	1	0.864203	1	0.838995
ENSMUSG00000010721	Lmbr1	1945	1106	1835	711	1702	1472	1696	1431	989	1117	1873	1473	1	0.389792	1	0.339737	1	0.88113
ENSMUSG00000010751	Tnfrsf22	13	84	44	9	12	108	100	68	60	86	38	48	1	0.267271	1	0.645354	1	0.476961
ENSMUSG00000010755	Cars	6951	5276	6501	4019	5849	7062	6329	6081	6581	6950	9206	4626	1	0.327273	1	0.978421	1	0.462273
ENSMUSG00000010760	Phlda2	0	0	0	4	0	0	0	0	0	15	0	0	NA	0.484284	1	0.182342	1	0.640134
ENSMUSG00000010796	Asz1	0	2	0	3	0	3	1	0	0	0	0	0	1	0.892423	NA	0.372321	1	0.267844
ENSMUSG00000010797	Wnt2	0	0	0	0	0	22	0	0	0	3	0	0	1	0.119103	1	0.383572	NA	0.586717
ENSMUSG00000010803	Gabra1	341	218	179	172	467	313	498	476	348	374	288	192	0.0462663	0.0086931	0.740459	0.101863	1	0.48019
ENSMUSG00000010825	Grid2ip	3	2	8	0	0	4	9	1	1	10	0	13	1	0.941768	1	0.577427	1	0.520158
ENSMUSG00000010830	Kdelr3	377	239	468	168	243	279	295	330	117	294	467	311	1	0.806686	1	0.997324	1	0.857773
ENSMUSG00000010841	1700006E09Rik	0	0	0	1	1	1	0	0	0	4	1	0	NA	1	1	0.709323	1	0.555352
ENSMUSG00000010911	Apip	621	435	538	538	521	478	577	609	967	552	794	442	1	0.963957	1	0.577416	1	0.564952
ENSMUSG00000010914	Pdhx	1376	1351	1320	684	1315	1426	1508	1645	977	1869	1811	1192	0.962831	0.156443	1	0.766528	1	0.439382
ENSMUSG00000010936	Vac14	1669	1442	1553	837	1621	1611	1325	1551	1933	1786	2270	1278	1	0.445974	1	0.571718	1	0.250457
ENSMUSG00000011008	Mcoln2	61	164	131	31	215	350	105	338	49	90	48	129	0.0117095	0.01821	0.00455054	0.0116503	1	0.750401
ENSMUSG00000011034	Slc5a1	24	13	47	17	10	0	15	3	27	0	95	27	1	0.0757171	0.85241	0.110776	1	0.723085
ENSMUSG00000011052	1700049J03Rik	0	1	0	0	0	0	0	0	0	0	0	0	NA	1	NA	1	NA	1
ENSMUSG00000011096	Akt1s1	3256	2567	2443	2954	2434	3230	2859	2473	4951	3084	3206	1950	1	0.737509	1	0.563967	1	0.804853
ENSMUSG00000011114	Tbrg1	8118	6319	7046	5588	5997	7444	6471	6727	9819	7063	9398	5171	1	0.837618	1	0.532748	1	0.685891
ENSMUSG00000011118	Panx3	0	5	0	2	1	3	1	5	0	8	0	0	1	0.919197	1	0.934088	1	1
ENSMUSG00000011148	Adssl1	35	28	23	7	2	47	21	78	0	0	60	32	1	0.423122	1	0.603368	1	1
ENSMUSG00000011154	1700026D08Rik	18	6	28	6	0	0	3	0	0	27	20	0	0.616327	0.00384474	1	0.0997725	1	0.793095
ENSMUSG00000011158	Brf1	1762	1009	1295	1296	1376	1463	1266	939	1828	1570	2167	1101	1	0.686538	1	0.280855	1	0.522826
ENSMUSG00000011171	Vipr2	1	0	0	0	12	0	0	12	0	0	0	0	1	0.0802802	1	0.0477338	NA	1
ENSMUSG00000011179	Odc1	4417	2339	3264	1707	2457	3490	2776	2994	3093	2358	3583	2356	1	0.873857	1	0.481186	1	0.688322
ENSMUSG00000011254	Thg1l	303	164	320	119	214	217	168	175	320	155	289	160	1	0.654662	1	0.809083	1	0.886503
ENSMUSG00000011256	Adam19	1960	2007	2045	2820	1446	2394	1612	1534	3056	1341	1956	1249	0.848994	0.10491	1	0.955043	1	0.169489
ENSMUSG00000011257	Pabpc4	529	314	431	249	368	491	332	301	829	484	594	353	1	0.97389	1	0.205967	1	0.233478
ENSMUSG00000011263	Exoc3l2	6	0	1	10	0	0	0	11	5	0	0	4	1	0.738013	1	0.955024	1	0.599599
ENSMUSG00000011267	Zfp296	15	19	39	14	33	40	38	39	42	95	88	59	1	0.222502	1	0.166967	0.966501	0.0199135
ENSMUSG00000011305	Plin5	64	68	18	7	0	0	28	3	0	0	15	9	0.418821	0.080154	1	0.837042	0.648347	0.033589
ENSMUSG00000011306	Sugp1	2490	2078	2741	2114	2223	2952	2385	2414	3183	1949	3507	2270	1	0.782781	1	0.929571	1	0.748808
ENSMUSG00000011349	Dmrtc2	0	0	0	0	0	0	0	0	0	0	4	0	NA	1	NA	0.583511	NA	0.58098
ENSMUSG00000011350	Gm5893	0	0	0	0	3	0	0	0	0	0	0	0	NA	0.622472	NA	0.60952	NA	1
ENSMUSG00000011382	Dhdh	48	92	91	17	22	93	55	72	145	15	52	49	1	0.95501	1	0.97382	1	0.93793
ENSMUSG00000011427	Zfp790	807	860	948	675	656	711	771	567	523	1049	1173	635	1	0.266954	1	0.508699	1	0.860845
ENSMUSG00000011463	Cpb1	26	106	62	54	83	27	120	136	195	73	107	70	1	0.433026	1	0.881479	1	0.328637
ENSMUSG00000011486	Slc25a41	2	0	0	17	0	0	0	1	0	0	0	0	1	0.122303	NA	1	1	0.0662981
ENSMUSG00000011589	Fsd1	3013	3132	2946	1846	2393	3278	3125	2873	3282	2914	3452	2854	1	0.633495	1	0.92103	1	0.625469
ENSMUSG00000011632	Pinlyp	0	0	0	1	0	0	0	0	5	0	0	3	NA	1	1	0.208926	1	0.379804
ENSMUSG00000011658	Fuz	164	74	91	65	99	132	97	89	189	124	211	25	1	0.805314	1	0.762501	1	0.626775
ENSMUSG00000011751	Sptbn4	946	599	846	418	630	968	1042	601	903	964	548	633	1	0.443634	1	0.658079	1	0.827604
ENSMUSG00000011752	Pgam1	4505	3568	3908	2937	3504	4192	3572	4130	4281	3654	5083	2726	1	0.805474	1	0.631555	1	0.848446
ENSMUSG00000011831	Evi5	2778	2314	2300	1853	2052	2127	1802	2314	2636	1855	2681	1744	1	0.409163	1	0.950299	1	0.485928
ENSMUSG00000011832	Evi5l	5199	4807	5147	3475	4318	5612	4773	4066	3264	4342	6228	3027	1	0.990318	1	0.240189	1	0.307998
ENSMUSG00000011837	Snapc2	2198	1620	1760	1245	1083	1880	1932	1553	2209	1865	1881	1191	1	0.717229	1	0.878568	1	0.885374
ENSMUSG00000011877	Git1	6120	4082	5563	5747	5123	6367	4275	6340	6340	6901	4978	3063	1	0.998426	1	0.461711	1	0.546388
ENSMUSG00000011884	Gltp	1866	931	1120	407	960	1230	1284	1084	776	1255	1262	828	1	0.621592	1	0.454061	1	0.858619
ENSMUSG00000011958	Bnip2	4238	3107	3462	2030	3108	3350	3314	3446	3374	3163	4604	2986	1	0.716229	1	0.983533	1	0.775158
ENSMUSG00000011960	Ccnt1	2073	1295	1326	1018	1305	1724	1368	1212	1734	1699	1958	1294	1	0.960952	1	0.506863	1	0.569871
ENSMUSG00000012017	Scarf2	7	27	6	49	1	17	11	10	52	110	6	0	1	0.16863	0.891428	0.114518	1	0.632067
ENSMUSG00000012042	4930579F01Rik	0	0	0	3	0	2	0	4	0	0	0	0	1	0.911383	1	0.262726	NA	0.537152
ENSMUSG00000012076	Brms1l	1673	1396	1639	1195	1470	1733	1588	1622	1538	1594	1729	1700	1	0.597404	1	0.921196	1	0.747461
ENSMUSG00000012114	Med15	3993	3805	3924	3150	3047	4928	4298	4103	3743	3363	5729	3038	1	0.539602	1	0.464573	1	0.88564
ENSMUSG00000012117	Dhdds	2057	1701	1539	1012	1507	1940	1685	1918	2434	1545	3033	1190	1	0.407313	1	0.792202	1	0.374276
ENSMUSG00000012123	Aim1l	0	3	0	2	0	3	2	9	0	1	0	1	1	0.542032	1	0.207218	1	0.608129
ENSMUSG00000012126	Ubxn11	59	92	91	114	161	208	164	110	176	66	150	141	0.616425	0.125405	1	0.491705	1	0.487759
ENSMUSG00000012187	Mogat1	0	0	0	0	0	0	0	0	0	0	4	0	NA	1	NA	0.583485	NA	0.580912
ENSMUSG00000012211	Tex22	1	0	0	0	0	2	1	2	0	9	6	3	1	0.435324	1	0.298879	1	0.0838867
ENSMUSG00000012282	Wnt8a	0	3	0	0	0	0	0	0	0	34	7	0	NA	0.587072	0.876959	0.0195907	1	0.118498
ENSMUSG00000012296	Tjap1	487	484	309	263	385	507	313	306	394	333	472	348	1	0.934646	1	0.898884	1	0.85888
ENSMUSG00000012350	Ehf	3	0	2	0	0	4	0	9	5	0	4	6	1	0.466869	1	0.953398	1	0.420362
ENSMUSG00000012396	Nanog	9	1	2	3	4	1	10	5	2	3	9	1	1	0.719461	1	0.637003	1	0.936187
ENSMUSG00000012405	Rpl15	5938	3762	4004	3067	3631	4272	3357	3966	5803	3307	4692	2891	1	0.478464	1	0.996167	1	0.607476
ENSMUSG00000012422	Tmem167	2638	1797	2158	1818	1810	2045	2026	2197	2715	1919	2112	1840	1	0.743419	1	0.962603	1	0.789115
ENSMUSG00000012428	Steap4	0	0	7	14	0	0	0	0	0	0	0	0	1	0.0418164	NA	1	1	0.0501062
ENSMUSG00000012429	Mplkip	654	422	475	440	641	600	331	373	509	595	471	352	1	0.915091	1	0.782256	1	0.712451
ENSMUSG00000012443	Kif11	30	7	37	36	43	7	4	3	129	19	190	2	1	0.338683	0.143131	0.0588983	1	0.201878
ENSMUSG00000012483	Rpa3	102	78	99	64	117	114	70	50	129	37	179	63	1	0.945985	1	0.96413	1	0.897261
ENSMUSG00000012519	Mlkl	188	83	50	41	174	102	173	273	146	112	57	23	0.347206	0.0451082	0.361598	0.0404246	1	0.805013
ENSMUSG00000012520	Phox2b	0	0	0	2	0	0	0	0	0	0	19	0	NA	0.626015	1	0.164472	1	0.468246
ENSMUSG00000012535	Tnpo3	2796	2806	2915	1936	2524	3240	3068	2602	2701	3497	4032	2397	1	0.522937	1	0.815929	1	0.479716
ENSMUSG00000012609	Ttll5	700	665	833	478	960	1190	703	991	1070	647	1192	788	0.365131	0.0608343	1	0.582792	1	0.282762
ENSMUSG00000012640	Zfp715	1005	995	871	720	633	787	891	610	1100	662	1369	876	1	0.23978	1	0.269646	1	0.895842
ENSMUSG00000012705	Retn	37	4	46	6	8	24	0	2	9	2	5	0	1	0.222149	1	0.390195	1	0.0234163
ENSMUSG00000012777	Acpt	6	0	3	2	0	13	6	4	0	3	0	0	1	0.462555	1	0.177822	1	0.442871
ENSMUSG00000012819	Cdh23	2	1	1	5	1	43	1	3	13	14	13	16	1	0.14949	1	0.831125	1	0.0301114
ENSMUSG00000012848	Rps5	12268	7297	8812	6853	8501	10020	7814	8205	13650	8912	10916	6848	1	0.906809	1	0.594037	1	0.697301
ENSMUSG00000012889	Podnl1	11	2	30	2	0	0	0	0	6	6	0	6	0.444674	0.0012749	1	0.0331395	1	0.369316
ENSMUSG00000013033	Lphn1	1724	1185	1164	506	970	1313	931	1116	978	1416	1451	965	1	0.90685	1	0.791928	1	0.891757
ENSMUSG00000013076	Amotl1	2160	1855	1444	2933	695	1786	969	1050	5184	1371	2497	1333	0.000340832	0.00194923	5.24752e-05	0.00284305	1	0.901442
ENSMUSG00000013083	2200002J24Rik	0	0	1	0	0	0	0	0	0	0	0	0	NA	1	NA	1	NA	1
ENSMUSG00000013089	Etv5	2158	1384	1305	1633	515	1847	734	733	2093	591	811	682	0.0113868	0.0142361	1	0.99572	0.33758	0.0284835
ENSMUSG00000013091	Tmem190	4	0	1	2	0	10	0	2	0	0	9	0	1	0.79072	1	0.846397	1	1
ENSMUSG00000013150	Gfod2	1917	1440	1746	1312	1152	1943	1528	2114	2063	1574	1898	1117	1	0.809937	1	0.585442	1	0.77853
ENSMUSG00000013155	Enkd1	96	41	75	67	73	73	88	89	210	86	127	67	1	0.673126	1	0.428692	1	0.262882
ENSMUSG00000013158	4933405L10Rik	4	0	9	1	12	12	0	0	0	31	0	0	1	0.636696	1	0.890797	1	0.600656
ENSMUSG00000013160	Atp6v0d1	5191	4098	3984	3964	3561	4398	3655	3829	6789	3699	5262	3538	1	0.303086	1	0.314368	1	0.921125
ENSMUSG00000013236	Ptprs	6089	6715	7976	4076	4815	7367	6215	6371	7338	8015	8767	5110	1	0.937442	1	0.464462	1	0.581216
ENSMUSG00000013275	Slc41a1	530	610	417	346	389	604	611	439	360	480	447	403	1	0.782497	1	0.388648	1	0.562997
ENSMUSG00000013338	Fer1l4	0	0	0	0	0	0	0	0	2	1	17	0	NA	1	1	0.0576261	1	0.0546781
ENSMUSG00000013353	4931406B18Rik	1	9	2	17	0	9	4	0	15	0	1	1	1	0.349127	1	1	1	0.43256
ENSMUSG00000013367	Iglon5	193	108	41	77	66	92	57	80	202	30	190	108	1	0.378127	1	0.268272	1	0.731468
ENSMUSG00000013415	Igf2bp1	2	2	15	10	2	5	6	3	14	0	43	5	1	0.428814	1	0.19423	1	0.590796
ENSMUSG00000013418	B4galnt2	70	64	57	36	12	41	26	39	43	58	33	19	1	0.104886	1	0.701424	1	0.296146
ENSMUSG00000013419	Zfp651	649	697	700	242	224	864	532	725	378	586	520	336	1	0.923173	1	0.32825	1	0.361381
ENSMUSG00000013465	Nelfb	3681	3161	3372	2456	3053	2940	2739	3149	3319	3536	4661	2396	1	0.607326	1	0.602388	1	0.931769
ENSMUSG00000013483	Card14	85	122	14	5	70	8	42	37	3	62	116	61	1	0.662159	1	0.583645	1	0.909254
ENSMUSG00000013495	Tmem175	1909	1372	1366	1064	1318	1771	1605	1321	1519	1435	2128	1075	1	0.712397	1	0.73236	1	0.993089
ENSMUSG00000013523	Bcas1	0	13	30	21	0	2	1	2	76	0	7	3	0.584297	0.00847099	0.766835	0.0255834	1	1
ENSMUSG00000013539	Tango2	4290	2878	2983	2236	2732	3459	3094	3424	3276	2301	3966	2141	1	0.781388	1	0.217719	1	0.418966
ENSMUSG00000013562	4833413E03Rik	0	6	0	1	0	0	0	0	0	0	0	0	1	0.242026	NA	1	1	0.221881
ENSMUSG00000013584	Aldh1a2	3	1	1	6	5	2	4	0	0	0	4	1	1	1	1	0.564417	1	0.528442
ENSMUSG00000013593	Ndufs2	5322	3879	4851	3176	4139	4753	4161	4505	4756	3931	5256	2950	1	0.846109	1	0.328869	1	0.522892
ENSMUSG00000013611	Snx31	0	0	6	0	41	24	6	25	0	0	20	0	0.22252	0.00253667	1	0.079831	1	0.654187
ENSMUSG00000013622	Atraid	1116	1061	1063	787	921	910	966	866	1338	1051	1241	739	1	0.561118	1	0.643325	1	0.9779
ENSMUSG00000013629	Cad	451	485	594	302	328	505	536	390	432	797	859	461	1	0.842091	1	0.239546	1	0.333828
ENSMUSG00000013643	Lypd8	0	0	0	0	0	0	0	0	0	0	0	28	NA	1	1	0.0702774	1	0.0665374
ENSMUSG00000013646	Sh3bp5l	4599	3410	3979	3130	2661	3427	3958	3323	4312	3320	4440	2382	1	0.315001	1	0.932596	1	0.376472
ENSMUSG00000013653	1810065E05Rik	5	2	0	0	9	1	0	8	24	0	29	0	1	0.414452	1	0.508442	1	0.15212
ENSMUSG00000013662	Atad1	4493	3895	4019	3001	3589	4382	3805	3432	4135	4278	4729	2468	1	0.877334	1	0.680038	1	0.653177
ENSMUSG00000013663	Pten	4024	4475	3625	2511	4251	4529	4378	4134	4602	4448	5422	4475	1	0.181271	1	0.790434	1	0.209237
ENSMUSG00000013668	4933402N03Rik	0	0	0	0	0	0	0	0	0	0	0	0	NA	1	NA	1	NA	1
ENSMUSG00000013698	Pea15a	25208	19379	21147	15268	20115	23028	24066	22587	28345	20029	26270	17981	1	0.32942	1	0.680984	1	0.65094
ENSMUSG00000013701	Timm23	1528	1065	1158	792	950	1251	1167	1119	1235	1302	1227	881	1	0.982337	1	0.872487	1	0.885339
ENSMUSG00000013707	Tnfaip8l2	1	15	3	11	1	37	21	6	0	3	14	0	1	0.441067	1	0.166516	1	0.434945
ENSMUSG00000013736	Trnt1	2365	1600	1820	1372	1904	1723	1739	1720	2549	1742	2316	1491	1	0.999037	1	0.770794	1	0.775189
ENSMUSG00000013766	Ly6g6e	0	0	0	0	0	0	0	0	0	0	0	3	NA	1	NA	0.543488	NA	0.543557
ENSMUSG00000013787	Ehmt2	1223	1089	1131	1211	739	1146	944	973	1603	1268	1552	902	1	0.18297	1	0.15816	1	0.89833
ENSMUSG00000013822	Elof1	1420	1115	1359	810	761	1105	1153	1269	1450	1120	1136	815	1	0.606179	1	0.905059	1	0.59252
ENSMUSG00000013833	Med16	1630	1570	1633	1379	1178	1759	1143	1381	2140	2143	2064	819	1	0.328747	1	0.345505	1	0.881549
ENSMUSG00000013846	St3gal1	153	93	82	70	33	58	38	51	264	35	191	93	0.597359	0.0221638	0.202779	0.0195974	1	0.524675
ENSMUSG00000013858	Tmem259	880	752	893	797	609	713	703	836	1532	709	952	540	1	0.363258	1	0.484003	1	0.972668
ENSMUSG00000013878	Rnf170	775	399	607	394	494	462	435	671	735	402	569	379	1	0.876564	1	0.735666	1	0.661618
ENSMUSG00000013921	Clip3	10369	9778	9100	7464	7971	10966	9351	8088	12197	9091	10743	6708	1	0.851869	1	0.880609	1	0.807734
ENSMUSG00000013928	Thap8	0	2	8	8	1	13	0	8	0	1	13	4	1	1	1	0.854811	1	0.884585
ENSMUSG00000013936	Myl2	15	0	4	2	0	4	29	0	0	0	4	0	1	0.66025	1	0.169745	1	0.242012
ENSMUSG00000013973	Dedd	83	39	49	49	80	75	62	53	134	65	74	57	1	0.556683	1	0.79157	1	0.429646
ENSMUSG00000013974	Mcemp1	0	0	0	0	0	0	0	0	0	0	0	0	NA	1	NA	1	NA	1
ENSMUSG00000013997	Nit1	813	594	647	404	538	623	550	680	727	561	880	472	1	0.941596	1	0.956517	1	0.994691
ENSMUSG00000014030	Pax5	0	5	0	1	0	0	0	0	0	0	0	0	1	0.274803	NA	1	1	0.245647
ENSMUSG00000014039	Prdm15	509	732	861	514	772	1005	1046	887	895	1078	1457	641	0.427582	0.105412	1	0.965541	1	0.165756
ENSMUSG00000014074	Rnf168	701	403	647	328	496	390	387	333	622	491	840	606	1	0.318367	0.742453	0.117661	1	0.519323
ENSMUSG00000014075	Tctex1d2	344	247	235	255	291	224	212	256	423	170	262	199	1	0.706608	1	0.918052	1	0.69396
ENSMUSG00000014077	Chp1	12516	9518	9252	8802	9141	10679	8661	9102	15382	6972	11213	6889	1	0.520284	1	0.843984	1	0.559535
ENSMUSG00000014104	Sval2	0	0	0	0	7	0	0	2	0	0	0	0	1	0.181814	1	0.177905	NA	1
ENSMUSG00000014158	Trpv4	34	23	21	4	54	68	72	1	37	0	71	1	0.995535	0.148094	1	0.365464	1	0.897991
ENSMUSG00000014164	Klhl3	0	17	7	0	6	0	7	35	1	0	0	17	1	0.52023	1	0.547382	1	0.976591
ENSMUSG00000014177	Tvp23b	447	486	408	471	561	530	502	525	667	489	675	525	1	0.559824	1	0.875222	1	0.512186
ENSMUSG00000014195	Dnajc7	7833	5419	6215	3219	5033	6107	5538	5744	5580	5293	7260	4890	1	0.93482	1	0.765858	1	0.878989
ENSMUSG00000014198	Zfp385c	0	0	3	1	0	2	0	0	0	0	0	0	NA	0.854621	NA	0.724134	NA	0.374739
ENSMUSG00000014226	Cacybp	2938	2103	2142	2048	2343	2208	2302	2328	3746	1659	2420	1710	1	0.952613	1	0.696823	1	0.725764
ENSMUSG00000014232	Cluap1	307	236	191	201	246	224	238	262	289	236	341	193	1	0.886929	1	1	1	0.890233
ENSMUSG00000014243	Zswim7	665	474	402	338	382	435	408	416	602	282	488	192	1	0.565847	1	0.528961	1	0.310254
ENSMUSG00000014245	Pigl	262	193	118	83	253	141	251	143	115	148	201	64	1	0.477935	1	0.15927	1	0.457374
ENSMUSG00000014294	Ndufa2	2813	1907	2050	1454	1793	2202	1714	2057	3094	1763	2667	1494	1	0.72582	1	0.724975	1	0.95154
ENSMUSG00000014301	Pam16	936	635	771	476	688	613	637	706	1140	726	959	555	1	0.808319	1	0.484808	1	0.639424
ENSMUSG00000014303	Glis2	276	147	205	89	175	120	180	267	470	197	90	85	1	0.80044	1	0.984848	1	0.848928
ENSMUSG00000014313	Cox6c	7101	4898	4925	2899	4677	5083	4129	4918	7183	4289	6123	3593	1	0.822224	1	0.854086	1	0.998403
ENSMUSG00000014329	Bicc1	82	106	123	17	33	154	103	20	106	40	171	96	1	0.921106	1	0.643396	1	0.700975
ENSMUSG00000014349	Ube2z	5903	4576	5229	3587	4889	5884	4502	5158	6686	5253	6081	3733	1	0.614764	1	0.873051	1	0.771219
ENSMUSG00000014351	Gip	0	0	0	0	0	10	2	0	0	0	0	1	1	0.142515	1	0.271336	NA	1
ENSMUSG00000014353	Tmem87b	3078	2773	2849	2934	2222	2959	2918	2871	3289	3562	3254	2272	1	0.533535	1	0.701325	1	0.875748
ENSMUSG00000014355	Anapc1	2504	1964	2266	1464	1881	2638	1961	1683	2207	2381	1794	2099	1	0.970364	1	0.976335	1	0.982558
ENSMUSG00000014361	Mertk	3	11	63	6	31	9	47	16	118	4	14	10	1	0.722396	1	0.861716	1	0.632108
ENSMUSG00000014402	Tsg101	7739	5528	6032	5316	5891	6300	6279	6420	8953	6390	6713	4894	1	0.949248	1	0.981543	1	0.947479
ENSMUSG00000014418	Hps5	793	912	1216	557	647	858	751	754	1210	1002	735	755	1	0.44342	1	0.486863	1	0.99463
ENSMUSG00000014426	Map3k4	335	126	505	218	433	399	463	413	729	781	861	234	0.716227	0.201131	0.934236	0.260774	0.112416	0.0449301
ENSMUSG00000014444	Piezo1	46	9	38	268	4	8	9	13	22	102	82	58	3.88825e-05	0.000332612	0.0918873	0.000379977	1	0.433557
ENSMUSG00000014453	Blk	1	0	0	8	0	0	0	0	0	2	0	0	1	0.172786	NA	0.722625	1	0.450019
ENSMUSG00000014470	Rnf166	727	589	750	563	534	478	559	824	827	668	694	613	1	0.642298	1	0.700969	1	0.98803
ENSMUSG00000014496	Ankrd28	1642	1224	1909	1140	1750	2226	1742	1918	1434	1887	2266	1514	0.682559	0.0977657	1	0.449581	1	0.52888
ENSMUSG00000014498	Ankrd52	318	316	335	227	184	306	443	211	450	303	349	167	1	0.846245	1	0.999156	1	0.874088
ENSMUSG00000014503	Pkd2l2	428	315	397	270	302	345	431	303	447	309	449	257	1	0.938475	1	0.901743	1	0.865569
ENSMUSG00000014504	Srp19	5407	3480	3961	2818	3462	3707	4184	3956	5055	3293	5096	3471	1	0.93776	1	0.884329	1	0.924144
ENSMUSG00000014529	Tmbim7	6	1	0	10	0	0	0	0	2	0	11	0	1	0.0369134	1	0.149829	1	0.709827
ENSMUSG00000014542	Clec4f	0	0	0	0	0	0	0	0	0	0	0	16	NA	1	1	0.149927	1	0.149473
ENSMUSG00000014543	Klra17	0	1	1	1	0	0	2	9	21	2	0	7	1	0.415328	1	0.481161	1	0.0820588
ENSMUSG00000014547	Wdfy2	184	322	231	118	227	288	306	181	124	255	196	223	1	0.604192	1	0.484724	1	0.82762
ENSMUSG00000014550	Zfyve20	1736	1840	1953	1158	1280	1663	1767	1725	1213	2066	3224	1445	1	0.784777	1	0.48955	1	0.647065
ENSMUSG00000014551	Mrps25	871	862	820	560	791	974	634	1007	1035	875	744	643	1	0.642814	1	0.646469	1	0.975975
ENSMUSG00000014554	Dguok	1142	803	789	373	829	849	687	867	704	769	861	685	1	0.712006	1	0.559447	1	0.8512
ENSMUSG00000014592	Camta1	7481	6457	7033	2861	5546	5893	6342	5468	4859	6069	7783	4287	1	0.994183	1	0.549157	1	0.655665
ENSMUSG00000014599	Csf1	14084	9016	11078	7530	7876	10991	6949	8188	5510	8222	5761	5268	0.892149	0.098277	0.152683	0.0247707	0.0384133	0.00138006
ENSMUSG00000014601	Strip1	2398	2183	2411	1958	1916	3277	2404	3233	3465	3165	2817	1854	1	0.24532	1	0.851431	1	0.397002
ENSMUSG00000014602	Kif1a	29548	20838	25839	25045	18719	24630	24087	20110	33155	23634	30982	18024	1	0.177788	1	0.392951	1	0.69442
ENSMUSG00000014603	Alx3	0	0	0	0	0	0	0	0	0	0	0	0	NA	1	NA	1	NA	1
ENSMUSG00000014606	Slc25a11	2491	1707	1837	1194	1445	1810	1460	1695	1788	1432	2113	1379	1	0.458608	1	0.874993	1	0.479318
ENSMUSG00000014609	Chrne	3	0	5	0	2	1	0	0	0	0	9	0	1	0.66937	1	0.741316	1	1
ENSMUSG00000014633	Cmc2	589	247	488	246	319	444	335	394	452	336	470	240	1	0.908526	1	0.742414	1	0.706931
ENSMUSG00000014668	Chfr	1548	1187	1516	909	1200	1031	1050	1059	1286	1243	1296	1265	1	0.320916	1	0.574151	1	0.805797
ENSMUSG00000014686	Ceacam16	0	3	2	0	8	2	2	0	9	7	2	0	1	0.546809	1	0.899969	1	0.392896
ENSMUSG00000014704	Hoxa2	12	19	0	12	1	0	0	0	0	0	0	0	0.653969	0.00672912	NA	1	0.950358	0.00316204
ENSMUSG00000014725	Adam28	41	4	34	20	14	12	21	29	32	0	21	29	1	0.682001	1	1	1	0.784384
ENSMUSG00000014747	Ankrd53	9	0	2	7	11	5	0	0	0	0	5	6	1	0.959477	1	0.847123	1	0.746771
ENSMUSG00000014748	Tex261	3288	2360	2008	2174	2161	2884	2238	2907	3779	2126	2983	1591	1	0.840733	1	0.631526	1	0.828102
ENSMUSG00000014763	Fam120b	3671	3440	3370	2376	2967	3072	3215	3165	3597	4363	4742	2599	1	0.783494	1	0.354247	1	0.533942
ENSMUSG00000014767	Tbp	951	590	728	514	484	874	785	1014	432	498	974	463	1	0.524277	0.799163	0.155848	1	0.379709
ENSMUSG00000014769	Psmb1	13115	8722	9781	8842	8935	10476	9211	10326	15519	8973	11812	7560	1	0.708112	1	0.832727	1	0.943688
ENSMUSG00000014771	Pdcd2	0	0	0	0	0	0	0	0	0	0	0	0	NA	1	NA	1	NA	1
ENSMUSG00000014773	Dll1	1	10	36	16	5	0	13	0	1	0	0	0	1	0.188666	1	0.152442	0.604771	0.00126736
ENSMUSG00000014776	Nol3	3034	2138	2199	1764	2130	2271	1992	1975	3279	1967	2462	1568	1	0.531759	1	0.952263	1	0.691207
ENSMUSG00000014778	Fhod1	41	0	2	20	3	2	0	8	49	7	17	9	1	0.134724	1	0.0494335	1	0.872094
ENSMUSG00000014782	Plekhg4	37	0	59	0	4	63	39	19	35	2	37	51	1	0.720978	1	0.990566	1	0.727567
ENSMUSG00000014786	Slc9a5	207	78	134	8	25	133	82	115	31	55	135	55	1	0.82484	1	0.518516	1	0.436751
ENSMUSG00000014791	Elmo3	21	63	22	47	15	32	15	21	69	3	54	12	1	0.153892	1	0.581776	1	0.589484
ENSMUSG00000014813	Stc1	0	11	2	3	10	0	20	19	15	0	2	9	1	0.260159	1	0.47309	1	0.753862
ENSMUSG00000014837	4931428F04Rik	1029	923	819	517	666	1109	661	853	1093	867	875	786	1	0.992181	1	0.836896	1	0.822374
ENSMUSG00000014846	Tppp3	34151	23616	26578	12868	25356	23984	28546	22853	29113	19977	39834	19760	1	0.613182	1	0.878968	1	0.757743
ENSMUSG00000014850	Msh3	480	628	536	511	547	703	533	605	738	482	1033	520	1	0.736488	1	0.787041	1	0.592601
ENSMUSG00000014852	Adamts13	2	0	2	0	0	13	11	1	21	3	9	0	1	0.167977	1	0.942206	1	0.125676
ENSMUSG00000014856	Tmem208	2797	1754	2135	1456	1843	2264	1969	2005	2759	1815	2366	1577	1	0.986559	1	0.835938	1	0.896309
ENSMUSG00000014859	E2f4	1296	860	1084	733	1050	1091	960	871	1242	731	861	693	1	0.963511	1	0.312576	1	0.386639
ENSMUSG00000014867	Surf4	7701	6078	7015	5512	6346	8108	6659	8093	6799	5896	8117	4639	1	0.406314	1	0.0832019	1	0.420406
ENSMUSG00000014873	Surf2	914	752	909	456	754	841	865	1093	1353	855	1141	748	1	0.357667	1	0.782146	1	0.288749
ENSMUSG00000014905	Dnajb9	1218	1211	1047	1089	1334	1141	1431	786	1880	1184	1630	984	1	0.949539	1	0.634364	1	0.578235
ENSMUSG00000014907	Naf1	126	111	88	56	118	84	94	75	128	96	244	115	1	1	1	0.335213	1	0.335992
ENSMUSG00000014932	Yes1	436	293	192	120	151	216	215	189	205	96	277	233	1	0.37407	1	1	1	0.487696
ENSMUSG00000014956	Ppp1cb	3774	3181	3154	3216	3098	3515	3223	3610	4394	3172	3742	3025	1	0.941215	1	0.965758	1	0.951608
ENSMUSG00000014959	Gorasp2	4874	4583	4865	3725	3878	4691	4373	4305	6049	4344	4935	3511	1	0.626981	1	0.940558	1	0.78092
ENSMUSG00000014980	Tsen15	1042	863	771	524	924	786	932	1079	1253	516	815	720	1	0.357632	1	0.355655	1	0.89585
ENSMUSG00000015001	Oc90	0	0	9	11	4	16	5	0	17	0	4	16	1	1	1	0.701423	1	0.708236
ENSMUSG00000015002	Efr3a	2929	3029	2867	1569	2833	3506	3263	3426	2934	3848	5028	2539	0.761883	0.0843166	1	0.87776	1	0.151478
ENSMUSG00000015013	Trappc2l	1063	807	769	649	592	973	788	838	1708	715	1049	518	1	0.844072	1	0.63089	1	0.736642
ENSMUSG00000015016	Acsf3	276	167	294	400	256	469	291	189	444	292	448	241	1	0.974875	1	0.769212	1	0.802059
ENSMUSG00000015023	Ddx19a	344	278	231	149	180	236	230	222	316	269	277	163	1	0.629644	1	0.779921	1	0.897118
ENSMUSG00000015027	Galns	332	379	308	149	260	205	221	303	462	503	351	206	1	0.599408	1	0.257536	1	0.524926
ENSMUSG00000015053	Gata2	227	104	249	115	498	289	287	384	137	189	233	200	0.0297339	0.0098903	0.139217	0.0299926	1	0.847665
ENSMUSG00000015083	C8g	35	60	20	19	20	42	51	99	20	31	57	25	1	0.333427	1	0.282259	1	0.879025
ENSMUSG00000015085	Entpd2	19	4	15	40	17	13	5	9	23	12	27	29	1	0.29999	1	0.262171	1	0.985426
ENSMUSG00000015087	Rabl6	2128	1868	1754	1637	1995	2205	2057	2548	2958	1989	2718	1412	1	0.237308	1	0.645946	1	0.560153
ENSMUSG00000015090	Ptgds	37	7	0	0	20	0	15	27	0	0	27	0	1	0.602949	1	0.392679	1	0.729317
ENSMUSG00000015092	Edf1	7901	5060	5631	4534	5362	6482	5254	6277	9083	5885	7886	4005	1	0.899198	1	0.762754	1	0.696865
ENSMUSG00000015093	Clic3	0	38	53	31	27	11	15	30	16	20	29	17	1	0.518173	1	0.874591	1	0.460514
ENSMUSG00000015094	Npdc1	17294	12976	12441	11603	11046	13898	11740	12549	17454	12022	16731	9563	1	0.347376	1	0.758998	1	0.65633
ENSMUSG00000015095	Fbxw5	1942	2336	1856	1563	1958	2379	2078	2326	2257	2052	2509	1523	1	0.430335	1	0.391277	1	0.969355
ENSMUSG00000015112	Slc25a13	0	0	5	3	23	11	30	23	37	0	61	6	0.425576	0.00331778	1	0.975809	0.884771	0.0408869
ENSMUSG00000015120	Ube2i	2642	2104	2224	1719	2005	2372	2083	2124	2885	2458	2691	1794	1	0.908409	1	0.67328	1	0.763787
ENSMUSG00000015126	Tsr3	1290	1077	1168	881	938	1125	1027	1112	1181	1136	1339	828	1	0.732399	1	0.960771	1	0.764141
ENSMUSG00000015127	Unkl	272	246	148	93	172	324	247	129	113	154	147	208	1	0.626882	1	0.372268	1	0.652766
ENSMUSG00000015133	Lrrk1	167	129	173	28	16	68	13	95	319	91	47	62	0.233797	0.0660994	0.536765	0.111584	1	0.951602
ENSMUSG00000015134	Aldh1a3	56	9	4	7	1	65	20	9	2	4	1	0	1	0.728291	0.573759	0.00877635	1	0.0100991
ENSMUSG00000015143	Actn1	734	519	586	1154	739	546	582	612	1519	496	574	513	1	0.337911	1	0.686073	1	0.676404
ENSMUSG00000015149	Sirt2	4950	3314	3905	3129	3565	4601	3864	3752	4805	3793	4772	2501	1	0.812177	1	0.517548	1	0.742671
ENSMUSG00000015165	Hnrnpl	881	963	852	653	1046	1259	843	1062	1161	1114	1048	714	1	0.21584	1	0.554623	1	0.615193
ENSMUSG00000015176	Nolc1	1654	1390	1549	1081	1287	1684	1152	1371	1969	1233	2134	1251	1	0.802909	1	0.561167	1	0.724979
ENSMUSG00000015189	Casd1	761	834	1185	782	1284	884	706	805	792	1148	962	609	1	0.927197	1	0.60329	1	0.685493
ENSMUSG00000015202	Cnksr3	106	29	98	81	116	49	85	61	189	187	97	82	1	1	1	0.229614	1	0.24704
ENSMUSG00000015214	Mtmr1	682	555	786	572	497	650	569	441	750	559	558	406	1	0.317501	1	0.91609	1	0.361182
ENSMUSG00000015217	Hmgb3	1660	1145	1338	879	1529	1601	1151	1543	1304	1452	1264	1181	1	0.313144	1	0.3767	1	0.99816
ENSMUSG00000015222	Map2	1119	928	1091	642	400	607	678	722	953	446	920	237	0.146557	0.0214397	1	0.775336	0.765104	0.0466007
ENSMUSG00000015224	Cyp2j9	61	56	11	81	56	74	33	70	200	69	84	70	1	0.938991	1	0.232046	1	0.270486
ENSMUSG00000015242	Nipsnap3a	14	4	2	0	9	12	4	0	13	4	2	14	1	0.726046	1	0.790992	1	0.512257
ENSMUSG00000015243	Abca1	8803	8080	8195	5220	8905	9660	8196	9303	3790	12039	9152	6469	1	0.117372	1	0.406233	1	0.974455
ENSMUSG00000015247	Nipsnap3b	2975	1690	1900	1718	1932	1751	1640	1766	2754	1320	1991	1271	1	0.321336	1	0.684723	1	0.270326
ENSMUSG00000015289	Lage3	196	76	135	53	123	130	133	165	144	94	54	125	1	0.490595	1	0.426771	1	0.86394
ENSMUSG00000015290	Ubl4	7819	5131	5703	4310	4492	6456	6083	6165	5424	5996	7328	4942	1	0.904523	1	0.780163	1	0.897625
ENSMUSG00000015291	Gdi1	32735	25859	28569	19393	23508	30600	29892	29208	29721	24321	36504	23916	1	0.570097	1	0.632965	1	0.955744
ENSMUSG00000015305	Sash1	44	4	25	7	33	19	14	27	15	24	48	16	1	0.665955	1	1	1	0.713648
ENSMUSG00000015312	Gadd45b	1305	532	439	311	243	294	422	237	121	171	457	151	0.00180036	0.011263	1	0.282769	0.000279303	0.00255963
ENSMUSG00000015314	Slamf6	14	1	16	97	9	50	13	32	55	22	1	23	1	0.563799	1	0.941706	1	0.576308
ENSMUSG00000015316	Slamf1	6	16	63	26	37	184	164	108	23	11	12	2	0.00627417	0.00677508	0.000158413	7.32875e-06	1	0.125754
ENSMUSG00000015335	Zdhhc12	556	368	314	686	445	482	395	478	852	178	366	234	1	0.657912	1	0.46219	1	0.340802
ENSMUSG00000015337	Endog	156	115	85	93	88	180	132	129	92	113	122	26	1	0.622566	1	0.199624	1	0.390278
ENSMUSG00000015340	Cybb	28	6	8	20	17	10	5	42	51	22	3	16	1	0.790931	1	0.871503	1	0.657567
ENSMUSG00000015341	Golga7	8621	6099	5928	4604	6271	6007	6419	6505	6407	5838	6868	5198	1	0.925439	1	0.420141	1	0.552419
ENSMUSG00000015342	Xk	45	156	136	202	108	71	92	140	477	23	4	35	1	0.390273	1	0.922184	1	0.699518
ENSMUSG00000015354	Pcolce2	10157	5736	9250	9502	8005	7221	7709	7501	15469	7215	11864	7036	1	0.315219	0.881394	0.138668	1	0.731376
ENSMUSG00000015355	Cd48	0	0	0	0	0	0	0	0	0	0	0	17	NA	1	1	0.141175	1	0.134568
ENSMUSG00000015357	Clpx	1855	1689	1797	1629	1409	2093	2086	2077	1632	1956	3164	1373	1	0.628941	1	0.898006	1	0.785715
ENSMUSG00000015363	Trabd	1851	1428	1635	954	1049	1594	1519	1620	1547	1405	1757	895	1	0.961825	1	0.509323	1	0.531352
ENSMUSG00000015365	Mov10l1	14	5	0	12	0	26	46	16	0	0	4	0	1	0.259187	0.448208	0.00743397	1	0.0955827
ENSMUSG00000015377	Dennd6b	1895	1338	1715	1119	1197	1949	1365	1809	1710	1557	2183	1402	1	0.805892	1	0.917156	1	0.744318
ENSMUSG00000015396	Cd83	6	54	25	32	35	9	17	1	37	28	0	0	1	0.327856	1	0.92253	1	0.389961
ENSMUSG00000015401	Tmem27	0	1	0	2	11	4	13	48	9	4	9	6	0.267661	0.00180227	1	0.121976	1	0.0792768
ENSMUSG00000015405	Ace2	0	0	0	2	0	2	0	5	4	0	6	3	1	0.72537	1	0.73149	1	0.396168
ENSMUSG00000015437	Gzmb	0	59	8	7	2	6	20	0	5	0	13	2	1	0.316007	1	0.649105	1	0.138868
ENSMUSG00000015441	Gzmf	0	0	0	0	0	0	1	0	0	0	0	0	NA	1	NA	1	NA	1
ENSMUSG00000015443	Gzmn	0	0	5	2	0	0	0	0	0	0	0	0	1	0.226605	NA	1	1	0.205144
ENSMUSG00000015451	C4a	0	29	29	3	9	0	32	3	12	5	6	16	1	0.762684	1	0.873133	1	0.600751
ENSMUSG00000015452	Ager	21	23	35	14	17	7	0	13	14	6	20	29	1	0.167429	1	0.451706	1	0.625952
ENSMUSG00000015461	Atf6b	2350	1682	1949	1571	1676	2340	1999	2187	2188	1449	2661	1333	1	0.579936	1	0.295455	1	0.646632
ENSMUSG00000015467	Egfl8	13	6	17	8	9	6	1	1	15	0	14	2	1	0.217371	1	0.743065	1	0.514034
ENSMUSG00000015468	Notch4	60	66	88	54	40	19	106	37	114	68	10	17	1	0.525671	1	0.871845	1	0.486297
ENSMUSG00000015474	Ppt2	499	404	522	219	435	480	470	397	643	390	468	289	1	0.664954	1	0.713137	1	0.963631
ENSMUSG00000015476	Prrt1	45	65	46	24	40	49	16	32	88	35	31	22	1	0.516939	1	0.783507	1	0.79269
ENSMUSG00000015478	Rnf5	1104	633	743	706	825	841	669	754	1009	794	981	576	1	0.871075	1	0.988548	1	0.898103
ENSMUSG00000015484	Fam163a	100	33	26	0	1	0	0	2	0	0	26	0	0.00367842	0.000285915	1	0.318812	0.781306	0.107064
ENSMUSG00000015488	Cacfd1	3740	2279	3115	1971	1746	2889	2668	2444	3267	2373	3300	2204	1	0.375354	1	0.667753	1	0.722624
ENSMUSG00000015501	Hivep2	1403	880	1123	497	699	1125	769	719	795	638	1618	643	1	0.467924	1	0.931811	1	0.636127
ENSMUSG00000015519	2310057J18Rik	1	2	2	12	2	26	7	30	16	27	0	3	1	0.167481	1	0.681197	1	0.471554
ENSMUSG00000015522	Arnt	727	597	403	347	445	471	271	314	692	432	604	397	0.859157	0.195669	1	0.311345	1	0.869585
ENSMUSG00000015533	Itga2	9	1	18	31	16	0	8	17	48	7	33	16	1	0.59147	1	0.308072	1	0.63944
ENSMUSG00000015536	Mocs2	4512	2351	3270	2085	2641	3692	3204	3428	3917	3278	3589	2276	1	0.583214	1	0.600386	1	0.955059
ENSMUSG00000015542	Nat9	798	456	520	854	669	619	603	679	1535	545	572	412	1	0.805009	1	0.844854	1	0.993354
ENSMUSG00000015568	Lpl	69	46	28	1	40	24	46	10	7	40	38	1	1	0.905759	1	0.503784	1	0.488582
ENSMUSG00000015575	Atp6v0e	3939	2760	2949	2774	2685	3185	2680	2874	4538	2770	3364	2645	1	0.46579	1	0.583576	1	0.948024
ENSMUSG00000015579	Nkx2-5	0	0	0	0	0	0	0	0	0	1	0	0	NA	1	NA	1	NA	1
ENSMUSG00000015597	Zfp318	1270	1080	997	625	845	865	765	577	1033	732	978	626	0.898696	0.176169	1	0.946634	1	0.27834
ENSMUSG00000015599	Ttbk1	622	506	467	283	394	578	381	426	597	574	638	379	1	0.841724	1	0.573897	1	0.710641
ENSMUSG00000015605	Srf	758	494	396	243	327	522	359	386	515	359	331	203	1	0.553432	1	0.435866	1	0.23343
ENSMUSG00000015619	Gata3	366	206	452	47	243	324	217	265	15	205	125	195	1	0.931669	0.266799	0.193489	0.441719	0.273709
ENSMUSG00000015627	Gata5	2	0	0	0	0	0	0	0	1	0	0	0	NA	0.717227	NA	1	NA	1
ENSMUSG00000015647	Lama5	79	43	104	39	33	14	138	121	30	11	108	34	1	0.730239	1	0.278949	1	0.361916
ENSMUSG00000015652	Steap1	412	509	400	875	414	557	426	491	1035	322	564	276	1	0.394346	1	0.93264	1	0.545512
ENSMUSG00000015653	Steap2	582	291	690	917	786	771	1097	744	1554	439	731	660	0.611991	0.335455	1	0.669674	1	0.62159
ENSMUSG00000015656	Hspa8	97640	77299	83044	62322	64686	81524	80122	79791	103499	70995	97219	61850	1	0.662935	1	0.979024	1	0.776425
ENSMUSG00000015659	Serac1	242	252	216	112	209	156	221	170	70	221	206	282	1	0.832501	1	0.92784	1	0.961459
ENSMUSG00000015665	Awat1	0	0	0	0	0	0	0	0	0	0	0	0	NA	1	NA	1	NA	1
ENSMUSG00000015668	Pdzd11	1611	1258	1257	1114	1141	1161	1138	1480	1879	903	1701	734	1	0.679106	1	0.757666	1	0.562338
ENSMUSG00000015671	Psma2	7330	4805	5130	4882	5035	6381	5340	6108	9034	5163	6344	4042	1	0.829408	1	0.87344	1	0.947049
ENSMUSG00000015672	Mrpl32	1226	943	915	867	1230	963	863	903	1733	1009	998	741	1	0.994033	1	0.908269	1	0.882744
ENSMUSG00000015697	Setdb1	574	594	787	491	757	895	802	778	744	494	651	540	0.819287	0.166248	0.799163	0.0928486	1	0.736284
ENSMUSG00000015702	Anxa9	71	14	15	12	36	12	19	8	0	0	26	21	1	0.61447	1	0.595303	1	0.386183
ENSMUSG00000015709	Arnt2	4084	2788	3610	2114	3018	4126	3437	3625	1981	4736	5244	2962	1	0.308044	1	0.998994	1	0.535587
ENSMUSG00000015711	Prune	1521	1113	1261	1169	1141	1329	1027	1301	2140	1284	1255	811	1	0.677312	1	0.84751	1	0.907357
ENSMUSG00000015714	Cers2	4566	3925	4211	4530	3565	4079	3517	3667	6150	3542	4311	3023	1	0.175985	1	0.715992	1	0.465441
ENSMUSG00000015721	Nlrp5	2	4	2	6	5	3	4	7	24	0	22	8	1	0.814818	1	0.312916	1	0.226487
ENSMUSG00000015733	Capza2	10969	8389	8831	7171	7663	8274	8586	8415	11042	7800	9677	6765	1	0.518893	1	0.92125	1	0.578434
ENSMUSG00000015745	Plekho1	2828	1869	2065	2002	2082	2033	1860	2079	3781	2198	2944	1516	1	0.524707	1	0.326301	1	0.703223
ENSMUSG00000015747	Vps45	1393	1080	998	965	1086	1266	1051	1182	1469	1090	1443	1027	1	0.874552	1	0.91175	1	0.799755
ENSMUSG00000015748	Prpf3	789	664	777	407	432	384	675	365	1306	732	935	705	0.619041	0.144581	0.0445826	0.0139549	1	0.248435
ENSMUSG00000015749	Anp32e	1404	1050	1305	1264	998	1053	926	1024	1331	1099	1111	732	1	0.144098	1	0.929082	1	0.209457
ENSMUSG00000015750	Aph1a	433	373	335	259	387	406	283	334	419	361	203	173	1	0.969453	1	0.35496	1	0.392028
ENSMUSG00000015755	Tab2	1068	562	504	482	590	477	833	423	815	733	599	540	1	0.700923	1	0.768818	1	0.964472
ENSMUSG00000015757	Ppil4	1349	1372	1274	1098	1279	1014	1295	1037	1534	920	2156	755	1	0.540754	1	0.905619	1	0.733128
ENSMUSG00000015759	Cnih1	7728	6382	6045	6490	6122	5524	5721	5301	8288	5032	6217	4925	1	0.16368	1	0.959203	1	0.26035
ENSMUSG00000015766	Eps8	274	93	193	1052	45	88	128	9	747	59	65	65	7.33362e-13	0.000941515	0.0249606	0.0877958	0.552106	0.158065
ENSMUSG00000015776	Med22	5612	3908	5008	2911	3042	3981	4122	3619	3769	3330	5386	2571	1	0.207849	1	0.62872	1	0.172034
ENSMUSG00000015787	Abo	0	0	6	0	21	0	0	0	0	0	2	0	1	0.532872	1	0.289793	1	0.722236
ENSMUSG00000015790	Surf1	2204	1612	1557	1282	1257	1723	1671	1480	2497	1397	2181	1395	1	0.578864	1	0.495004	1	0.843348
ENSMUSG00000015804	Med28	3522	2612	2560	2754	2675	3468	2779	3303	4966	2915	2985	2296	1	0.715315	1	0.936899	1	0.805551
ENSMUSG00000015806	Qdpr	2449	1572	1637	1810	1871	2013	1346	1797	3649	1456	2403	1356	1	0.645877	1	0.507378	1	0.786093
ENSMUSG00000015812	Gnrh1	21	10	10	5	16	6	7	6	8	6	28	6	1	0.79726	1	0.854741	1	0.971885
ENSMUSG00000015829	Tnr	439	230	330	639	143	290	248	326	557	203	185	87	0.345822	0.0811135	1	0.772596	0.879965	0.0967855
ENSMUSG00000015837	Sqstm1	57801	43294	45877	54228	37491	42079	42888	37871	90065	34670	62634	32946	0.675921	0.0499342	0.792717	0.177152	1	0.808358
ENSMUSG00000015839	Nfe2l2	2463	2665	2216	1972	2190	2225	2117	2658	3303	2698	2359	1879	1	0.857482	1	0.833373	1	0.948318
ENSMUSG00000015843	Rxrg	74	144	65	11	33	6	25	84	92	56	101	70	1	0.269959	1	0.206175	1	0.939024
ENSMUSG00000015846	Rxra	581	236	288	49	152	248	337	413	179	508	495	229	1	0.835785	1	0.680389	1	0.590949
ENSMUSG00000015850	Adamtsl4	88	107	46	22	11	111	3	68	25	34	57	38	1	0.593039	1	0.72339	1	0.247092
ENSMUSG00000015852	Fcrls	0	0	0	4	0	0	0	2	0	0	0	0	NA	0.818976	NA	0.728784	NA	0.474718
ENSMUSG00000015854	Cd5l	1	0	1	0	0	0	0	0	8	0	0	0	NA	0.604688	1	0.347215	1	0.603601
ENSMUSG00000015869	Prpsap1	4327	3627	3401	2945	3241	3289	3362	3746	4416	3663	4378	2861	1	0.685018	1	0.782356	1	0.953098
ENSMUSG00000015879	Fam184b	51	22	17	0	29	29	10	28	0	0	1	8	1	0.804694	0.614014	0.0171031	1	0.0740837
ENSMUSG00000015880	Ncapg	60	20	32	60	44	5	65	35	52	24	87	47	1	0.782874	1	0.682299	1	0.869229
ENSMUSG00000015882	Lcorl	544	742	469	472	297	334	436	378	929	499	587	277	0.371434	0.0543045	0.852402	0.204891	1	0.714025
ENSMUSG00000015889	Lta4h	2272	1826	2305	1231	1671	2011	2181	1728	1973	1752	2440	1666	1	0.983928	1	0.816451	1	0.872454
ENSMUSG00000015890	Amdhd1	0	0	0	0	2	0	1	4	0	0	0	5	1	0.144868	1	1	1	0.43006
ENSMUSG00000015932	Dstn	7569	5681	5665	3582	5724	5687	5468	5208	6928	5026	7037	4332	1	0.99815	1	0.800487	1	0.855713
ENSMUSG00000015937	H2afy	3904	2711	2666	2236	2448	2730	2495	2733	3457	3292	3267	2087	1	0.450196	1	0.595968	1	0.910973
ENSMUSG00000015942	Gtf2ird2	556	477	413	358	495	602	579	438	797	664	970	370	1	0.458221	1	0.445265	1	0.178906
ENSMUSG00000015943	Bola1	1355	675	854	639	721	937	715	1025	991	658	1225	679	1	0.91515	1	0.849658	1	0.807389
ENSMUSG00000015944	Gatsl2	818	756	909	428	695	982	747	862	1252	1219	951	979	1	0.503595	1	0.226556	1	0.102036
ENSMUSG00000015947	Fcgr1	0	4	0	0	0	0	0	0	0	0	0	0	NA	0.496916	NA	1	NA	0.496966
ENSMUSG00000015950	Ncf1	0	4	0	2	0	12	1	0	3	0	0	0	1	0.773362	1	0.410586	1	0.602938
ENSMUSG00000015957	Wnt11	844	332	568	22	918	915	737	848	87	1686	1585	834	0.00349584	0.0627702	1	0.6721	0.0102512	0.0886537
ENSMUSG00000015961	Adss	2292	1554	2127	2359	1519	2001	1258	1350	2968	1410	1563	1199	0.432447	0.0439954	1	0.746323	1	0.190308
ENSMUSG00000015962	1700016C15Rik	4	10	1	3	1	1	3	0	12	3	0	0	1	0.238589	1	0.539691	1	0.771382
ENSMUSG00000015966	Il17rb	48	8	43	21	23	2	30	10	16	16	10	23	1	0.373165	1	0.982342	1	0.324907
ENSMUSG00000015968	Cacna1d	67	2	77	51	98	14	66	21	5	95	153	56	1	0.954764	1	0.590266	1	0.576911
ENSMUSG00000015970	Chdh	4	10	0	7	14	1	0	0	1	12	0	5	1	0.826271	1	0.901922	1	0.894477
ENSMUSG00000015971	Actr8	1607	1168	1413	762	1280	1821	1401	1434	2024	1261	1761	1273	1	0.222199	1	0.944867	1	0.339496
ENSMUSG00000015980	Lrrc27	475	218	382	150	249	241	205	153	224	431	271	95	0.950198	0.257614	1	0.782597	1	0.540378
ENSMUSG00000015981	Stk32c	257	185	241	152	145	164	121	64	138	61	74	93	0.65927	0.0902859	1	0.35841	0.302619	0.015111
ENSMUSG00000015994	Fnta	3996	2731	2833	2104	1990	2632	2335	2441	2939	2330	3506	2226	0.930111	0.104103	1	0.547907	1	0.460772
ENSMUSG00000016018	Skiv2l2	2306	2561	2270	1614	1901	2406	2364	2026	2151	2885	2945	2195	1	0.920624	1	0.503752	1	0.598183
ENSMUSG00000016024	Lbp	0	12	2	3	7	4	14	2	0	0	23	0	1	0.679645	1	0.774582	1	1
ENSMUSG00000016028	Celsr1	8	6	2	9	5	10	1	27	56	5	8	10	1	0.549275	1	0.563418	1	0.20463
ENSMUSG00000016087	Fli1	3	26	0	18	3	4	3	7	39	104	7	36	1	0.207259	0.13858	0.000838984	1	0.117426
ENSMUSG00000016128	Stard13	2252	2731	2276	1825	1706	3175	2313	2354	4213	3251	4155	2725	1	0.863704	0.428272	0.0184002	0.747424	0.0245079
ENSMUSG00000016150	Tenm1	75	49	29	21	0	20	14	46	118	33	84	30	1	0.238655	0.827607	0.109657	1	0.485363
ENSMUSG00000016179	Camk1g	73	6	87	112	8	179	6	227	220	127	220	40	1	0.652353	1	0.692017	1	0.284948
ENSMUSG00000016181	Diexf	436	425	347	347	451	360	416	368	376	335	381	194	1	0.93969	1	0.24339	1	0.300641
ENSMUSG00000016194	Hsd11b1	4	0	5	3	0	25	0	18	0	15	0	2	1	0.287789	1	0.549284	1	0.787962
ENSMUSG00000016200	Syt14	461	559	540	371	304	521	575	656	462	926	718	512	1	0.844416	1	0.465938	1	0.368157
ENSMUSG00000016206	H2-M3	764	675	765	703	594	648	984	689	1241	732	796	561	1	0.938134	1	0.86596	1	0.903271
ENSMUSG00000016239	Lonrf3	106	36	13	19	1	14	21	13	90	0	5	21	0.65927	0.0511987	1	0.415673	1	0.56359
ENSMUSG00000016252	Atp5e	1561	1180	1076	745	904	1154	964	1135	1839	876	1323	749	1	0.627619	1	0.84904	1	0.861362
ENSMUSG00000016253	Nelfcd	1747	2000	1383	1054	1169	1633	1309	1890	1373	1668	1816	1057	1	0.844095	1	0.648218	1	0.572297
ENSMUSG00000016255	Tubb1	0	0	1	0	0	0	0	0	0	0	0	0	NA	1	NA	1	NA	1
ENSMUSG00000016256	Ctsz	3026	2301	2433	1467	2470	3360	3170	3026	3446	2752	3818	2301	0.53832	0.0358395	1	0.688759	1	0.162615
ENSMUSG00000016257	Slmo2	1974	1437	1255	1229	1398	1494	1459	1706	1894	1542	1703	1247	1	0.852636	1	0.894876	1	0.949608
ENSMUSG00000016262	Sertad4	83	233	252	35	146	144	188	147	239	172	478	283	1	0.901685	0.653721	0.0977951	0.883745	0.164486
ENSMUSG00000016283	H2-M2	6	0	0	2	0	0	0	0	0	0	3	2	1	0.198342	1	0.311466	1	0.83661
ENSMUSG00000016308	Ube2a	3619	2390	2910	2007	2694	2357	2465	2390	3330	2350	2957	2243	1	0.52446	1	0.916124	1	0.690756
ENSMUSG00000016319	Slc25a5	11706	8803	9695	5853	8007	9571	9045	8982	10342	8732	13341	7535	1	0.997118	1	0.774778	1	0.791087
ENSMUSG00000016327	Atp1b4	5	9	0	2	6	9	0	2	24	0	7	1	1	1	1	0.702517	1	0.660174
ENSMUSG00000016344	Ppdpf	1971	1281	1342	1163	1223	1495	1216	1606	1885	1394	1842	901	1	0.815435	1	0.940573	1	0.815287
ENSMUSG00000016346	Kcnq2	3927	3479	3475	1160	3608	4329	4059	3069	922	4019	3604	2849	0.756165	0.136552	0.368631	0.23673	1	0.884877
ENSMUSG00000016349	Eef1a2	1003	774	920	798	920	1065	832	805	1302	745	1062	531	1	0.906031	1	0.62302	1	0.741578
ENSMUSG00000016356	Col20a1	20	13	122	49	104	72	29	24	0	121	117	36	1	0.887113	1	0.878385	1	0.792416
ENSMUSG00000016382	Pls3	8925	7615	8574	4220	7819	8944	7792	8312	8976	8960	10457	6436	1	0.293917	1	0.897718	1	0.447629
ENSMUSG00000016386	Mpped2	1401	1177	1005	866	1112	1107	1032	925	777	1022	1567	849	1	0.71194	1	0.768508	1	0.591384
ENSMUSG00000016409	Nkap	885	603	739	770	693	947	753	994	844	843	948	616	1	0.607621	1	0.594063	1	0.981815
ENSMUSG00000016427	Ndufa1	3418	2001	2100	1301	1686	2239	2075	1977	2508	1610	2779	1758	1	0.614063	1	0.983348	1	0.717956
ENSMUSG00000016458	Wt1	3	0	3	6	2	2	0	28	8	1	0	0	1	0.432841	1	0.26735	1	0.761837
ENSMUSG00000016477	E2f3	396	294	264	241	335	409	324	261	355	225	311	255	1	0.66526	1	0.442868	1	0.721953
ENSMUSG00000016481	Cr1l	951	989	714	1345	902	780	937	685	2185	531	922	674	1	0.283605	1	0.593514	1	0.751692
ENSMUSG00000016487	Ppfibp1	541	604	418	514	304	614	482	474	787	970	927	610	1	0.548401	0.256386	0.0298766	1	0.130103
ENSMUSG00000016493	Cd46	13	15	23	49	8	36	31	5	57	12	55	19	1	0.5492	1	0.451427	1	0.849953
ENSMUSG00000016494	Cd34	1025	1364	1241	360	1139	1471	1995	1438	556	1971	3393	1542	0.104351	0.051018	1	0.58509	0.155842	0.0654884
ENSMUSG00000016495	Plgrkt	194	250	252	168	225	221	277	199	361	188	446	191	1	0.845663	1	0.648753	1	0.534906
ENSMUSG00000016496	Cd274	868	390	406	589	390	522	370	377	1319	101	368	347	0.89658	0.189243	1	0.75774	1	0.640856
ENSMUSG00000016498	Pdcd1lg2	22	0	1	1	0	0	0	0	0	20	0	5	1	0.0420849	1	0.048958	1	0.871247
ENSMUSG00000016503	Gtf3a	162	136	122	147	106	223	109	159	270	136	120	104	1	0.968678	1	0.94387	1	0.992445
ENSMUSG00000016510	Mtif3	602	605	582	429	459	490	603	703	607	642	582	535	1	0.952915	1	0.983374	1	0.965203
ENSMUSG00000016520	Lnx2	106	52	104	172	63	222	159	139	176	44	237	87	1	0.597274	1	0.671004	1	0.933594
ENSMUSG00000016524	Il19	47	13	58	0	3	33	45	19	0	7	60	25	1	0.89285	1	0.883738	1	0.805388
ENSMUSG00000016526	Dyrk3	745	574	572	646	384	412	367	443	1022	485	773	535	0.247704	0.0244652	0.347041	0.0497046	1	0.995893
ENSMUSG00000016528	Mapkapk2	2597	2179	2571	1234	2219	2331	2208	1953	1971	2278	2665	1295	1	0.828143	1	0.359291	1	0.557489
ENSMUSG00000016529	Il10	119	66	39	3	57	6	50	28	4	44	63	24	1	0.57345	1	0.839741	1	0.461053
ENSMUSG00000016534	Lamp2	10100	7635	8628	6306	8795	8205	8392	8909	8181	7051	9347	6714	1	0.635385	1	0.199938	1	0.470302
ENSMUSG00000016541	Atxn10	14695	12493	14779	9862	12713	12876	12690	13462	16857	11236	17524	9345	1	0.987825	1	0.768629	1	0.820777
ENSMUSG00000016552	Foxred2	70	71	95	76	78	0	94	87	34	31	123	14	1	0.76242	1	0.541931	1	0.202217
ENSMUSG00000016554	Eif3d	2207	1975	2244	1913	2081	2255	2047	2295	3322	2325	2947	1466	1	0.867203	1	0.751444	1	0.666946
ENSMUSG00000016559	H3f3b	14711	11150	10976	9146	12274	14311	11285	13408	16641	11685	14209	8705	1	0.32971	1	0.463846	1	0.859456
ENSMUSG00000016619	Nup50	2545	1738	2209	1638	1815	2103	2248	1858	2153	2133	2884	1393	1	0.923034	1	0.885801	1	0.858421
ENSMUSG00000016624	Phf21b	239	135	229	74	82	174	92	127	192	268	177	95	1	0.314189	1	0.307352	1	0.917419
ENSMUSG00000016626	Nlrp14	12	0	1	54	21	12	37	2	45	3	34	67	1	0.930537	1	0.323168	1	0.493797
ENSMUSG00000016637	Ift27	322	246	256	206	211	314	172	183	337	97	375	238	1	0.525202	1	0.79209	1	0.843227
ENSMUSG00000016664	Pacsin2	3961	3110	3949	2561	2658	4306	3851	3266	3167	3618	4333	2855	1	0.821926	1	0.656922	1	0.845249
ENSMUSG00000016756	Cmah	2	11	57	21	2	2	2	31	11	6	1	23	1	0.260451	1	0.873866	1	0.342339
ENSMUSG00000016757	Ttll12	520	250	415	398	174	379	235	532	734	246	423	323	1	0.489991	1	0.583153	1	0.954572
ENSMUSG00000016758	Bik	111	28	112	0	145	197	115	98	58	201	317	262	0.350791	0.147909	1	0.336683	0.0614953	0.0578047
ENSMUSG00000016763	Scube1	0	11	31	21	0	7	14	0	2	0	1	11	1	0.24261	1	0.903771	1	0.185622
ENSMUSG00000016831	Tox4	3019	2636	2929	2307	2675	2996	2941	3105	3294	3178	3330	1792	1	0.614933	1	0.48995	1	0.858571
ENSMUSG00000016833	Mrps18c	2282	1420	1416	1262	1392	1796	1573	1701	2818	1705	1671	1248	1	0.904969	1	0.750394	1	0.688982
ENSMUSG00000016918	Sulf1	475	589	541	40	180	420	241	328	148	473	501	616	0.906912	0.436317	1	0.251904	1	0.800671
ENSMUSG00000016921	Srsf6	3414	2934	2807	2526	2683	2628	2129	2300	4299	2533	3844	1881	1	0.151522	1	0.323819	1	0.822852
ENSMUSG00000016933	Plcg1	1393	1251	1737	935	1276	2053	1311	1459	1328	1067	1418	1299	1	0.437136	1	0.234733	1	0.678552
ENSMUSG00000016940	Kctd2	2371	1974	2208	1610	1825	2161	1953	2233	2423	1914	2689	1544	1	0.981724	1	0.804859	1	0.836972
ENSMUSG00000016942	Tmprss6	104	12	23	41	2	74	13	28	0	0	45	4	1	0.483044	1	0.322752	1	0.115484
ENSMUSG00000016946	Kctd5	2121	2051	1629	1342	1434	1752	1656	1876	1755	2145	2149	1393	1	0.66069	1	0.819576	1	0.902489
ENSMUSG00000016982	Pom121l2	0	0	0	0	0	0	0	1	11	0	0	0	NA	1	1	0.440225	1	0.276434
ENSMUSG00000016984	Etaa1	270	241	328	213	392	391	348	497	503	310	624	194	0.482969	0.0769507	1	0.657618	1	0.308504
ENSMUSG00000016995	Matn4	3	1	12	3	31	7	4	5	81	1	8	0	1	0.253351	1	0.704503	1	0.210778
ENSMUSG00000016998	Svs4	0	0	0	0	0	0	0	0	0	0	0	0	NA	1	NA	1	NA	1
ENSMUSG00000017000	Svs6	0	0	0	0	0	0	0	0	3	0	0	0	NA	1	NA	0.722159	NA	0.719752
ENSMUSG00000017002	Slpi	808	76	162	185	165	280	105	277	596	251	416	152	0.857514	0.431039	0.862109	0.229901	1	0.832462
ENSMUSG00000017003	Svs3a	0	0	0	0	0	0	0	0	0	0	0	0	NA	1	NA	1	NA	1
ENSMUSG00000017004	Svs5	0	0	0	0	0	0	0	0	0	0	0	0	NA	1	NA	1	NA	1
ENSMUSG00000017007	Rbpjl	21	0	0	11	0	0	3	0	10	13	8	0	1	0.156899	1	0.119171	1	0.9272
ENSMUSG00000017009	Sdc4	327	113	206	253	169	187	195	116	246	163	106	78	1	0.323829	1	0.545679	1	0.168343
ENSMUSG00000017049	Ccdc70	0	0	0	0	0	0	0	0	0	0	0	0	NA	1	NA	1	NA	1
ENSMUSG00000017057	Il13ra1	800	891	1024	837	547	1307	578	811	2120	1310	895	589	1	0.531732	0.696255	0.20021	1	0.433489
ENSMUSG00000017064	Prl5a1	8	0	1	4	0	2	3	0	0	0	18	2	1	0.505809	1	0.46799	1	0.876305
ENSMUSG00000017119	Nbr1	4892	5506	5171	4037	4430	5186	4585	5123	5829	5719	5580	4708	1	0.808593	1	0.621347	1	0.801101
ENSMUSG00000017132	Cyth1	2069	1756	1997	1106	1329	2049	1447	1601	1731	1962	2242	1124	1	0.626951	1	0.910325	1	0.786498
ENSMUSG00000017144	Rnd3	1449	1152	1277	367	1353	1039	1216	1396	354	951	1673	776	1	0.326817	0.602751	0.188828	1	0.643139
ENSMUSG00000017146	Brca1	47	67	74	10	31	56	98	32	67	189	66	52	1	0.808341	1	0.292165	1	0.220741
ENSMUSG00000017165	Gast	0	0	1	1	0	0	0	1	0	7	20	0	NA	1	1	0.101429	1	0.129559
ENSMUSG00000017167	Cntnap1	84	39	89	19	23	35	57	54	11	26	90	45	1	0.54284	1	0.946909	1	0.583143
ENSMUSG00000017176	Nt5c3b	1366	670	792	707	889	1103	822	921	880	1145	1268	791	1	0.724428	1	0.889773	1	0.671289
ENSMUSG00000017188	Coa3	3935	2772	2963	1997	2430	3039	2724	3438	4262	2954	3146	2141	1	0.95212	1	0.930062	1	0.99951
ENSMUSG00000017195	Zpbp2	0	0	14	0	2	1	1	0	10	0	18	3	1	0.471494	1	0.120006	1	0.652031
ENSMUSG00000017204	Gsdma	201	59	81	126	157	78	120	64	186	83	95	56	1	0.813211	1	0.748536	1	0.605249
ENSMUSG00000017210	Med24	2193	2104	2633	1493	1894	2341	3022	2484	2249	2801	2686	1814	1	0.336957	1	0.603383	1	0.725316
ENSMUSG00000017211	Gsdma2	37	0	2	0	0	6	0	16	2	0	1	6	1	0.768386	1	0.585534	1	0.387685
ENSMUSG00000017221	Psmd3	9867	7275	8296	6981	6173	8620	8395	8326	9960	8007	10143	5805	1	0.745206	1	0.939954	1	0.76449
ENSMUSG00000017264	Exosc10	1646	939	1374	1020	1169	1228	1052	1173	1338	1022	1644	1210	1	0.666558	1	0.764049	1	0.958188
ENSMUSG00000017286	Glod4	685	615	661	457	530	454	590	640	1222	434	558	551	1	0.678227	1	0.631476	1	0.859411
ENSMUSG00000017288	Vps53	4563	3390	3510	2872	2740	3630	3142	3119	3514	3322	3622	2498	1	0.279227	1	0.752927	1	0.275915
ENSMUSG00000017291	Taok1	3485	3479	2740	2172	2528	2186	2448	2138	4057	2973	3592	2268	0.737056	0.0810492	0.910154	0.0971915	1	0.994236
ENSMUSG00000017299	Dnttip1	3144	2197	2354	2514	2697	2709	2560	2743	3776	2646	3298	1857	1	0.801349	1	0.897738	1	0.894644
ENSMUSG00000017300	Tnnc2	0	0	0	0	0	0	0	0	0	0	0	0	NA	1	NA	1	NA	1
ENSMUSG00000017307	Acot8	477	358	337	444	290	381	303	252	414	280	487	257	1	0.211775	1	0.793126	1	0.42151
ENSMUSG00000017309	Cd300lg	11	0	3	5	0	1	3	1	0	0	0	0	1	0.281602	1	0.228248	1	0.0323832
ENSMUSG00000017310	Spint4	0	0	0	0	0	0	0	0	0	0	0	0	NA	1	NA	1	NA	1
ENSMUSG00000017311	Pyy	0	0	0	0	0	0	0	6	5	0	0	0	1	0.406914	1	0.929702	1	0.493241
ENSMUSG00000017314	Mpp2	104	146	81	38	40	117	110	32	99	38	187	48	1	0.623031	1	0.839952	1	0.817039
ENSMUSG00000017316	Ppy	0	0	0	0	0	0	0	0	0	0	0	0	NA	1	NA	1	NA	1
ENSMUSG00000017344	Vtn	0	0	3	4	0	0	0	0	0	0	0	5	1	0.198969	1	0.435083	1	0.93833
ENSMUSG00000017376	Nlk	1539	990	1048	787	779	1115	945	970	1163	821	987	745	1	0.442948	1	0.620214	1	0.292793
ENSMUSG00000017386	Traf4	730	500	708	315	428	559	521	547	608	585	514	412	1	0.73255	1	0.89081	1	0.693448
ENSMUSG00000017390	Aldoc	1432	1464	1190	1470	862	952	646	955	1786	770	1201	1045	0.0382195	0.00480903	1	0.21799	1	0.259176
ENSMUSG00000017400	Stac2	3550	2720	3310	139	3382	3402	3419	4117	519	3225	5783	2863	0.067595	0.190148	1	0.524469	1	0.559865
ENSMUSG00000017404	Rpl19	7250	4927	5388	5144	5161	6260	4820	5315	9209	5207	7054	4108	1	0.6063	1	0.576112	1	0.908362
ENSMUSG00000017405	Nek8	407	248	301	214	161	192	250	88	218	224	97	147	0.435811	0.083485	1	0.890593	0.851632	0.0984381
ENSMUSG00000017412	Cacnb4	1210	626	794	246	449	691	767	580	643	416	641	561	1	0.705045	1	0.53116	1	0.401745
ENSMUSG00000017417	Plxdc1	143	22	146	23	56	203	1	64	247	158	124	59	1	1	1	0.397399	1	0.286578
ENSMUSG00000017418	Arl5b	375	465	260	119	307	127	340	315	256	281	410	223	1	0.836878	1	0.951415	1	0.796393
ENSMUSG00000017421	Zfp207	4503	3384	4374	3352	3885	3967	3134	3490	4715	4445	3991	3719	1	0.510147	1	0.493559	1	0.911556
ENSMUSG00000017428	Psmd11	5496	4109	4609	4164	3729	4460	4560	4668	7162	4422	4363	3026	1	0.592053	1	0.957656	1	0.687027
ENSMUSG00000017446	C1qtnf1	589	473	547	241	195	590	376	498	387	391	369	562	1	0.697813	1	0.910196	1	0.832131
ENSMUSG00000017453	Pipox	14	9	1	0	10	40	0	11	1	0	15	0	1	0.294515	1	0.205307	1	0.713266
ENSMUSG00000017466	Timp2	9921	7485	8167	6443	6177	7533	8404	7325	9878	5498	9201	4732	1	0.455749	1	0.424739	1	0.214531
ENSMUSG00000017478	Zc3h18	956	597	943	514	714	1078	695	543	796	976	742	398	1	0.966799	1	0.639439	1	0.686752
ENSMUSG00000017485	Top2b	1638	1816	1900	1189	1633	1888	1420	972	1373	1695	1768	1301	1	0.520837	1	0.92846	1	0.525199
ENSMUSG00000017491	Rarb	1	27	27	4	0	6	34	3	0	80	26	7	1	0.739308	1	0.354189	1	0.511905
ENSMUSG00000017493	Igfbp4	32	14	21	21	45	31	76	126	39	20	24	12	0.350791	0.0106619	0.661779	0.0152587	1	0.964349
ENSMUSG00000017499	Cdc6	0	14	1	0	0	11	0	0	5	59	20	0	1	0.844899	1	0.109904	1	0.17382
ENSMUSG00000017548	Suz12	1030	714	670	620	766	926	649	778	1434	922	1083	492	1	0.882746	1	0.562534	1	0.495281
ENSMUSG00000017550	Atad5	146	90	71	64	158	218	112	137	109	82	81	118	0.83325	0.0912619	1	0.178845	1	0.908383
ENSMUSG00000017561	Crlf3	1122	812	923	824	776	734	931	1094	1782	728	1323	715	1	0.809082	1	0.530363	1	0.664178
ENSMUSG00000017588	Krt27	13	56	14	74	19	38	20	4	209	2	9	3	1	0.18603	1	0.345301	1	0.994674
ENSMUSG00000017607	Tns4	3	0	0	0	8	0	0	3	0	0	0	1	1	0.382074	1	0.273968	NA	0.8334
ENSMUSG00000017615	Tnfaip1	6507	5537	5445	3670	4582	5866	4990	5877	5320	6210	6934	5069	1	0.924959	1	0.746097	1	0.706124
ENSMUSG00000017631	Abr	4632	4641	4629	4331	3276	5057	4291	3907	8158	4157	5418	3495	1	0.326445	1	0.273979	1	0.828218
ENSMUSG00000017639	Rab11fip4	3005	1826	3087	490	2981	3676	3452	3071	1458	3340	3255	2387	0.0164683	0.0294977	0.638464	0.162722	1	0.412644
ENSMUSG00000017652	Cd40	29	0	19	0	0	0	0	0	0	0	0	0	0.435811	0.00949356	NA	1	0.962591	0.0125865
ENSMUSG00000017664	Slc35c2	2118	1433	1837	1328	1477	1806	1905	1693	3372	1766	2304	1109	1	0.863822	1	0.550851	1	0.489573
ENSMUSG00000017667	Zfp334	1453	1172	1315	379	744	1087	773	851	841	1377	1246	967	1	0.379735	1	0.327664	1	0.937052
ENSMUSG00000017670	Elmo2	3887	4551	4994	2967	3614	4790	4198	3473	3853	3973	4873	3243	1	0.81076	1	0.597741	1	0.547886
ENSMUSG00000017677	Wsb1	6163	4660	5803	2966	4562	5297	5093	5393	5110	4661	6543	3915	1	0.669023	1	0.526447	1	0.876128
ENSMUSG00000017679	Ttpal	4728	4827	4854	2968	4519	5234	4753	4547	4430	4971	6063	3204	1	0.443281	1	0.461912	1	0.987005
ENSMUSG00000017686	Rhot1	2856	2791	2756	1822	2278	3209	2708	3004	3196	2453	2494	2084	1	0.507366	1	0.27391	1	0.696747
ENSMUSG00000017688	Hnf4g	4	0	0	0	0	7	0	4	0	0	18	0	1	0.55306	1	0.888884	1	0.483299
ENSMUSG00000017692	Rhbdl3	20	81	64	37	39	51	58	5	4	10	69	6	1	0.547428	1	0.31981	1	0.117058
ENSMUSG00000017697	Ada	141	124	29	192	56	120	61	36	61	6	51	77	0.859157	0.142855	1	0.534812	0.573606	0.0825413
ENSMUSG00000017707	Serinc3	22134	17773	19475	16523	18442	18645	18870	19464	24384	19031	22340	14866	1	0.903312	1	0.895991	1	0.863792
ENSMUSG00000017713	Tha1	224	100	144	124	42	194	122	174	63	163	279	170	1	0.750365	1	0.620255	1	0.805875
ENSMUSG00000017715	Pgs1	9207	7070	7380	4340	7734	8947	7546	7978	6052	7361	8756	5204	1	0.183744	0.957489	0.0824876	1	0.647728
ENSMUSG00000017716	Birc5	48	36	58	19	73	91	49	62	60	102	81	14	1	0.140602	1	0.715488	1	0.431518
ENSMUSG00000017718	Afmid	14	12	31	41	41	11	13	32	29	4	3	10	1	0.914366	1	0.201895	1	0.175104
ENSMUSG00000017720	Trp53tg5	0	0	8	2	0	0	3	0	0	0	10	0	1	0.571283	1	0.73269	1	0.903105
ENSMUSG00000017721	Pigt	131	167	179	57	101	165	93	165	131	147	162	38	1	0.976958	1	0.605742	1	0.608979
ENSMUSG00000017723	Wfdc2	200	146	198	5	230	180	204	53	0	123	374	93	1	0.60128	1	0.738748	1	0.952913
ENSMUSG00000017724	Etv4	0	3	0	26	2	16	0	18	31	0	43	0	1	1	1	0.660861	1	0.720439
ENSMUSG00000017733	Eppin	55	24	28	8	51	35	61	52	0	38	81	22	1	0.156422	1	0.510851	1	0.796883
ENSMUSG00000017734	Dbndd2	324	201	199	90	292	261	174	266	73	141	274	161	1	0.405703	0.925267	0.192697	1	0.551867
ENSMUSG00000017737	Mmp9	26	3	43	14	0	0	0	79	0	0	13	0	1	0.964327	1	0.258671	1	0.0539019
ENSMUSG00000017740	Slc12a5	1	25	8	10	17	4	22	61	2	126	16	12	1	0.262254	1	0.627374	1	0.158902
ENSMUSG00000017747	Ghdc	1663	1255	1093	395	967	1300	1412	1542	639	832	983	1075	1	0.318779	0.187869	0.0721812	1	0.4789
ENSMUSG00000017754	Pltp	140	157	91	13	175	126	116	203	29	156	339	145	1	0.239925	1	0.991836	1	0.344873
ENSMUSG00000017756	Slc12a7	2532	1869	2681	117	2187	2807	2516	2910	223	4534	3383	2263	0.129131	0.207365	1	0.963986	1	0.39569
ENSMUSG00000017760	Ctsa	5368	4589	4963	4666	4537	5767	5764	4954	8139	5585	6519	3796	1	0.684458	1	0.747805	1	0.530495
ENSMUSG00000017764	Zswim1	782	744	775	424	520	710	762	679	806	895	1210	813	1	0.942247	1	0.20189	1	0.253304
ENSMUSG00000017765	Slc12a4	507	348	282	409	234	293	155	168	201	234	110	147	0.145157	0.0231082	1	0.484788	0.0652221	0.0104824
ENSMUSG00000017767	Spata25	0	0	0	0	8	0	0	0	4	0	0	0	1	0.312436	1	0.700238	NA	0.580242
ENSMUSG00000017774	Myo1c	2450	1660	2082	1570	1734	1872	1886	1477	2031	1877	2088	1439	1	0.449806	1	0.962279	1	0.526293
ENSMUSG00000017776	Crk	4967	4895	4933	2911	4545	5721	4625	4820	5351	5064	5294	4063	1	0.36819	1	0.647838	1	0.728421
ENSMUSG00000017778	Cox7c	3076	2216	2137	1476	2626	2324	1977	1945	3623	2053	2564	1614	1	0.91463	1	0.982386	1	0.886847
ENSMUSG00000017781	Pitpna	18705	14226	13710	8130	12861	15715	14138	12480	13626	11512	15987	10132	1	0.830553	1	0.221691	1	0.430831
ENSMUSG00000017801	Mlx	1160	658	873	524	933	859	898	853	1017	981	940	590	1	0.508061	1	0.66318	1	0.864251
ENSMUSG00000017802	Fam134c	1957	1525	1583	817	1680	1640	1607	1819	1293	2034	1677	1191	1	0.302631	1	0.43417	1	0.919307
ENSMUSG00000017817	Jph2	17	23	18	21	0	20	22	6	16	50	35	17	1	0.406769	1	0.23006	1	0.574107
ENSMUSG00000017830	Dhx58	55	81	51	148	36	9	38	203	75	20	100	41	1	0.679027	1	0.59462	1	0.255692
ENSMUSG00000017831	Rab5a	4924	4205	3691	3015	3811	3285	4071	3269	4491	3290	3880	2683	1	0.502406	1	0.502163	1	0.254686
ENSMUSG00000017832	Hspb9	20	13	0	2	0	23	14	12	0	4	1	16	1	0.686913	1	0.559033	1	0.823759
ENSMUSG00000017837	Nkiras2	2619	2675	2467	1855	2311	2153	2074	2388	2594	1959	2962	1234	1	0.569156	1	0.408633	1	0.249453
ENSMUSG00000017843	Ppp2r5c	2669	3033	2025	1987	2215	2407	2301	2431	3559	2835	3555	2039	1	0.735173	1	0.238659	1	0.486199
ENSMUSG00000017858	Ift52	1682	1087	1215	1310	1211	1504	1207	1504	1176	1393	1290	795	1	0.958476	1	0.220133	1	0.312622
ENSMUSG00000017861	Mybl2	33	49	30	29	11	30	12	6	20	84	39	54	1	0.0623515	0.948379	0.0314326	1	0.522342
ENSMUSG00000017868	Sgk2	8	0	5	4	0	0	23	8	12	41	17	0	1	0.614706	1	0.516888	1	0.163001
ENSMUSG00000017897	Eya2	36	22	17	0	0	2	43	56	77	0	8	0	1	0.671719	1	0.7226	1	1
ENSMUSG00000017922	Prl3c1	4	0	0	1	0	0	2	0	0	0	0	0	1	0.749678	NA	0.729688	1	0.312579
ENSMUSG00000017929	B4galt5	1591	1080	1061	1059	952	1554	1133	1394	1540	1282	1644	1140	1	0.821399	1	0.802452	1	0.657292
ENSMUSG00000017943	Gdap1l1	6956	4851	5520	3479	4647	6136	5548	4892	6706	5799	5867	4018	1	0.799114	1	0.873339	1	0.924113
ENSMUSG00000017950	Hnf4a	2	0	1	0	46	0	0	0	0	0	15	0	0.845712	0.104333	1	0.437836	1	0.501896
ENSMUSG00000017969	Ptgis	4	10	78	2	0	27	0	3	185	25	2	3	1	0.239629	0.347846	0.0886781	1	0.473435
ENSMUSG00000017978	Cadps2	29	124	20	175	44	313	252	39	262	31	51	39	0.53832	0.42856	0.949559	0.24442	1	0.766956
ENSMUSG00000017999	Ddx27	1620	1475	1469	1093	1549	1738	1424	1603	1585	1882	2217	845	1	0.465726	1	0.734902	1	0.808396
ENSMUSG00000018001	Cyth3	1765	1866	1580	886	1874	1646	1593	1410	1194	1720	1745	1483	1	0.612581	1	0.573466	1	0.924672
ENSMUSG00000018008	Cyth4	0	0	0	0	0	0	0	0	0	0	0	0	NA	1	NA	1	NA	1
ENSMUSG00000018012	Rac3	1239	790	952	1048	563	909	628	865	1495	1076	1093	797	0.653969	0.0869045	0.7573	0.100404	1	0.97538
ENSMUSG00000018040	Rrp7a	3246	2613	2877	2366	2665	3568	2784	3017	4210	3668	3630	2083	1	0.5831	1	0.784135	1	0.490886
ENSMUSG00000018042	Cyb5r3	18645	13487	14268	6528	12553	15581	15271	16047	9666	11668	15251	10854	1	0.283187	0.532633	0.0466617	1	0.460405
ENSMUSG00000018068	Ints2	400	214	356	293	436	471	368	671	241	390	518	403	0.401995	0.0887391	1	0.365213	1	0.605139
ENSMUSG00000018076	Med13l	1785	920	1018	605	718	948	1043	698	1309	1201	1370	617	1	0.294186	1	0.369597	1	0.936825
ENSMUSG00000018102	Hist1h2bc	6691	5285	4537	3903	5469	4243	5037	4651	8260	5257	5515	3736	1	0.756401	1	0.673531	1	0.865441
ENSMUSG00000018126	Baiap2l2	10	7	2	26	0	7	5	2	26	0	4	5	1	0.124951	1	0.478208	1	0.579912
ENSMUSG00000018143	Mafk	4289	3726	3358	3956	2943	3582	3289	2612	4492	3641	4406	2899	0.928099	0.0867288	1	0.28704	1	0.577132
ENSMUSG00000018160	Med1	1201	1004	1053	731	843	989	1111	1124	1029	1172	978	1018	1	0.895979	1	0.960851	1	0.94302
ENSMUSG00000018166	Erbb3	41	8	150	27	4	5	3	44	73	9	50	11	0.295265	0.0564768	1	0.30284	1	0.331504
ENSMUSG00000018167	Stard3	1740	1436	1667	1259	1114	1876	1543	1507	1838	1603	1645	1088	1	0.870536	1	0.771901	1	0.705109
ENSMUSG00000018168	Ikzf3	24	42	13	29	6	0	9	2	74	7	28	6	0.509328	0.00649403	0.933549	0.0432232	1	0.80593
ENSMUSG00000018169	Mfng	16	15	0	0	0	2	22	10	0	15	0	0	1	0.88125	1	0.557925	1	0.685193
ENSMUSG00000018171	Vmp1	4687	3847	4023	3083	4611	4795	4801	3974	4558	3958	4728	3370	1	0.204932	1	0.214527	1	0.963565
ENSMUSG00000018189	Uchl5	1990	1659	1707	1062	1464	1409	1447	1557	2545	1234	1725	951	1	0.610619	1	0.915919	1	0.65259
ENSMUSG00000018196	Glrx2	993	767	875	555	837	1030	987	766	991	635	929	632	1	0.452366	1	0.302374	1	0.751375
ENSMUSG00000018199	Trove2	2457	2352	1982	1251	2020	2092	2455	1702	1936	2486	2422	1615	1	0.787437	1	0.795255	1	0.995151
ENSMUSG00000018209	Stk4	1980	1595	1627	1221	1664	2175	1816	1605	1855	2351	1728	1534	1	0.391828	1	0.908632	1	0.583358
ENSMUSG00000018211	Wfdc15b	0	0	0	1	3	0	0	0	0	3	3	0	NA	0.850016	1	0.802438	1	0.461134
ENSMUSG00000018217	Pmp22	87568	61487	76198	36469	66996	72475	76911	79357	54473	60978	95517	61447	1	0.241516	1	0.309441	1	0.975486
ENSMUSG00000018238	Gdf9	220	249	185	106	149	146	251	320	438	97	395	265	1	0.636725	1	0.552193	1	0.308489
ENSMUSG00000018239	Zcchc10	461	332	239	191	310	351	290	402	482	250	474	291	1	0.624915	1	0.968851	1	0.640258
ENSMUSG00000018259	Prl8a2	1	0	0	8	0	0	1	6	0	0	13	0	1	0.82983	1	0.851217	1	1
ENSMUSG00000018263	Tbx5	0	3	0	0	0	1	0	5	0	0	0	0	1	0.803884	1	0.281544	NA	0.583298
ENSMUSG00000018286	Psmb6	13203	8197	9643	8526	8225	10302	8807	10202	14239	8535	10804	6521	1	0.633114	1	0.82457	1	0.605416
ENSMUSG00000018287	Spag7	4110	2482	2639	2659	1992	2910	2401	2676	4091	2285	3174	2289	1	0.187588	1	0.531813	1	0.615705
ENSMUSG00000018293	Pfn1	14234	9033	10469	8421	9489	12508	9598	10886	18119	9966	12571	6933	1	0.943885	1	0.933106	1	0.872912
ENSMUSG00000018322	Tomm34	3050	2580	2357	2031	2624	3026	2193	2867	3507	2409	3265	2135	1	0.637268	1	0.851693	1	0.799077
ENSMUSG00000018326	Ywhab	24754	18281	21240	14973	17170	23353	19862	20588	24715	17319	23426	13851	1	0.849091	1	0.370393	1	0.566008
ENSMUSG00000018334	Ksr1	110	108	166	36	76	203	143	155	129	51	191	99	1	0.367332	1	0.462738	1	0.911886
ENSMUSG00000018339	Gpx3	2019	1516	831	433	986	2251	1259	2293	2329	744	3310	838	0.26751	0.115854	1	0.78603	1	0.284604
ENSMUSG00000018340	Anxa6	20006	17014	20590	8247	16142	17749	19979	19881	15086	18679	23768	13713	1	0.324525	1	0.44091	1	0.843228
ENSMUSG00000018341	Il12rb2	34	14	28	18	14	17	16	14	45	1	16	3	1	0.367528	1	0.867507	1	0.441266
ENSMUSG00000018347	Zkscan6	456	478	552	351	354	511	341	532	489	275	748	461	1	0.760227	1	0.839373	1	0.977641
ENSMUSG00000018362	Kpna2	6246	5976	5786	3632	5331	5806	5544	6497	5541	6019	7844	4708	1	0.535453	1	0.811556	1	0.76819
ENSMUSG00000018363	Smurf2	1151	815	665	579	743	574	842	708	822	698	809	637	1	0.638036	1	0.858215	1	0.574217
ENSMUSG00000018372	Cep95	225	172	360	167	183	417	230	163	365	270	84	185	1	0.87286	1	0.729045	1	0.841869
ENSMUSG00000018377	Vezf1	1025	783	1047	478	737	843	923	889	1067	1058	1526	841	1	0.852094	1	0.297858	1	0.274647
ENSMUSG00000018378	Cuedc1	483	365	536	155	386	383	439	367	495	412	333	252	1	0.825947	1	0.60898	1	0.811448
ENSMUSG00000018379	Srsf1	2236	2077	2060	1698	2514	2070	1871	1933	2475	2183	2215	1640	1	0.8139	1	0.688985	1	0.891311
ENSMUSG00000018381	Abi3	4	0	3	0	0	3	0	0	0	0	15	0	1	0.789122	1	0.573328	1	0.734131
ENSMUSG00000018387	Shroom1	29	1	38	23	75	1	14	1	2	0	19	1	1	0.959871	1	0.120369	1	0.0794638
ENSMUSG00000018395	Kif3a	6800	4802	5798	4097	4399	5765	5265	4742	6521	4850	5916	3948	1	0.58341	1	0.833139	1	0.561573
ENSMUSG00000018398	2018-09-08	6150	4999	4304	2299	4049	5575	4600	3746	3190	4623	6098	4048	1	0.814957	1	0.76152	1	0.946088
ENSMUSG00000018401	Mtmr4	2670	3214	3378	1801	2789	4694	3533	3186	2940	3868	3161	2442	0.597337	0.102639	1	0.240755	1	0.74434
ENSMUSG00000018405	Mrm1	3081	2195	1501	1473	2066	2129	1870	2525	2822	1716	2317	1816	1	0.714195	1	0.658143	1	0.975324
ENSMUSG00000018411	Mapt	6634	5434	5914	3298	4245	4516	4475	4370	7054	4274	6430	4098	1	0.145206	1	0.320302	1	0.782034
ENSMUSG00000018412	Kansl1	1917	2225	1670	1276	1282	2193	2407	2475	1664	2306	2568	1348	1	0.34903	1	0.492447	1	0.865012
ENSMUSG00000018415	Gid4	833	1021	1129	415	895	805	985	1045	663	1027	1452	684	1	0.598414	1	0.811364	1	0.822689
ENSMUSG00000018417	Myo1b	562	650	486	1181	239	314	165	382	1338	185	529	365	4.3627e-06	0.000652807	0.0429266	0.0692944	1	0.30087
ENSMUSG00000018425	Dhx40	1269	1100	1517	1048	1109	903	1113	944	1472	893	1556	1087	1	0.25475	1	0.521297	1	0.739891
ENSMUSG00000018427	Ypel2	128	144	114	51	88	122	117	94	130	91	180	121	1	0.94695	1	0.674912	1	0.726337
ENSMUSG00000018428	Akap1	1498	1579	1467	903	1137	1862	1855	1590	1745	2690	1946	1209	1	0.309597	1	0.584284	1	0.189966
ENSMUSG00000018433	Nol11	1061	1368	984	738	1062	973	807	1117	1037	1114	1634	941	1	0.787384	1	0.607643	1	0.798176
ENSMUSG00000018442	Derl2	2112	1912	1947	1583	2018	2026	1871	1692	3041	1832	2421	1545	1	0.996909	1	0.708926	1	0.720965
ENSMUSG00000018446	C1qbp	3229	2436	2492	2028	2401	2749	1903	2196	3645	2502	2949	1749	1	0.461442	1	0.642534	1	0.880537
ENSMUSG00000018449	Rpain	1876	1153	1597	671	1567	1329	1544	1552	1389	1402	1822	1359	1	0.362115	1	0.70039	1	0.649132
ENSMUSG00000018451	6330403K07Rik	3445	2782	1837	900	1065	1739	1697	1616	3238	1831	2881	1849	0.150096	0.0735364	0.228588	0.0165173	1	0.828911
ENSMUSG00000018459	Slc13a3	15	0	10	21	0	8	1	0	58	0	0	5	1	0.113874	1	0.226751	1	0.958806
ENSMUSG00000018470	Kcnab3	32	67	114	29	15	7	70	12	0	0	0	27	0.866221	0.141465	1	0.31273	0.0546013	0.0504576
ENSMUSG00000018474	Chd3	1648	1775	1752	1450	1389	2533	1464	1648	2665	1195	2020	1046	1	0.852509	1	0.534019	1	0.691105
ENSMUSG00000018476	Kdm6b	564	541	492	381	519	256	291	427	884	581	843	247	1	0.284586	0.490239	0.180838	1	0.629954
ENSMUSG00000018479	1700125H20Rik	22	9	7	21	3	26	20	15	32	1	0	0	1	1	1	0.406443	1	0.414905
ENSMUSG00000018481	Appbp2	2842	2254	2339	1594	1781	2281	2552	2545	2770	2275	3044	1803	1	0.884329	1	0.980027	1	0.899479
ENSMUSG00000018486	Wnt9b	0	16	64	39	0	0	59	8	74	10	0	16	1	0.55418	1	0.822904	1	0.691038
ENSMUSG00000018500	Adora2b	47	19	13	107	49	86	11	70	138	9	146	0	1	0.986523	1	0.907985	1	0.884752
ENSMUSG00000018501	Ncor1	4896	3266	2754	3240	2949	3019	3140	2947	4500	3344	4655	2935	1	0.232029	1	0.210497	1	0.969414
ENSMUSG00000018507	Trpv2	11218	11006	11675	7620	9281	10934	11718	11852	12073	11663	14866	9412	1	0.668295	1	0.870407	1	0.608976
ENSMUSG00000018509	Cenpv	684	382	359	425	326	294	352	487	831	434	578	275	1	0.346868	1	0.357177	1	0.925437
ENSMUSG00000018537	Pcgf2	154	162	130	83	153	185	134	129	334	138	170	117	1	0.656421	1	0.705782	1	0.456752
ENSMUSG00000018541	Cwc25	948	968	1087	639	684	944	645	732	725	795	1566	417	1	0.27095	1	0.852606	1	0.546981
ENSMUSG00000018543	1700001P01Rik	27	22	28	9	17	5	19	10	36	8	32	11	1	0.390034	1	0.560786	1	0.875809
ENSMUSG00000018547	Pip4k2b	258	169	179	189	122	354	109	309	345	172	193	167	1	0.79267	1	0.818783	1	0.982206
ENSMUSG00000018548	Trim37	2374	2266	2582	2543	1739	2377	2464	2501	2091	1882	3659	1849	1	0.487031	1	0.828094	1	0.47366
ENSMUSG00000018554	Ybx2	0	0	0	0	5	0	0	0	0	0	0	0	1	0.470962	1	0.421711	NA	1
ENSMUSG00000018559	Ctdnep1	511	310	286	305	259	397	237	291	476	430	454	158	1	0.46445	1	0.618528	1	0.922662
ENSMUSG00000018565	Elp5	6343	4631	4614	3374	3767	4883	4951	4861	6134	4003	5580	4186	1	0.873775	1	0.985086	1	0.940699
ENSMUSG00000018566	Slc2a4	0	0	0	0	32	0	6	3	25	0	0	0	0.477222	0.00488128	1	0.56781	1	0.118873
ENSMUSG00000018567	Gabarap	10930	7179	7995	5838	7736	8414	7203	7230	13992	6472	9260	6091	1	0.77048	1	0.678353	1	0.849972
ENSMUSG00000018569	Cldn7	22	5	2	0	11	16	38	16	0	19	8	3	1	0.115563	1	0.187748	1	0.916173
ENSMUSG00000018570	2810408A11Rik	20	75	33	57	119	94	85	40	16	14	163	90	1	0.223449	1	0.676148	1	0.613697
ENSMUSG00000018572	Phf23	3162	2190	2588	2267	2238	3007	2219	2503	3962	2451	3133	1616	1	0.788925	1	0.92564	1	0.925428
ENSMUSG00000018574	Acadvl	2094	1613	1947	1534	1666	2103	1917	2233	2522	1868	2436	1354	1	0.531862	1	0.704046	1	0.837131
ENSMUSG00000018581	Dnah11	9	31	6	21	13	54	9	27	27	17	23	9	1	0.582573	1	0.506964	1	0.962604
ENSMUSG00000018583	G3bp1	3290	2081	2740	2016	2385	2707	2602	2741	3839	2345	3353	1854	1	0.801223	1	0.943264	1	0.865721
ENSMUSG00000018585	Atox1	2225	1857	1519	2384	1253	1866	1435	1653	4975	1412	1953	1157	0.760722	0.0889241	0.445844	0.182502	1	0.964613
ENSMUSG00000018589	Glra2	1	25	0	0	0	14	0	5	0	0	8	0	1	0.813909	1	0.607281	1	0.447785
ENSMUSG00000018593	Sparc	1338	342	675	297	119	292	378	718	881	120	103	74	0.064458	0.15497	1	0.396209	0.0128636	0.051228
ENSMUSG00000018595	Glra4	0	0	1	0	1	0	0	0	0	0	0	0	NA	1	NA	1	NA	1
ENSMUSG00000018599	Mief2	419	401	478	164	359	348	516	544	399	400	530	286	1	0.407857	1	0.510205	1	0.880916
ENSMUSG00000018604	Tbx3	541	672	808	72	550	832	824	755	128	821	1645	788	0.53832	0.245954	1	0.812448	1	0.300444
ENSMUSG00000018620	Mmp20	3	1	0	6	0	3	0	1	5	0	1	4	1	0.509921	1	0.575637	1	1
ENSMUSG00000018623	Mmp7	0	0	0	0	0	0	0	0	0	0	0	0	NA	1	NA	1	NA	1
ENSMUSG00000018634	Crhr1	675	492	708	9	1175	956	977	881	16	564	1627	702	0.000180124	0.0692673	0.560888	0.437755	1	0.490655
ENSMUSG00000018648	Dusp14	1150	679	786	1474	667	667	824	744	2300	407	611	415	0.45774	0.0940641	1	0.753001	1	0.408753
ENSMUSG00000018651	Tada2a	796	488	390	312	492	611	538	368	615	320	1057	702	1	0.878851	1	0.409766	1	0.361501
ENSMUSG00000018654	Ikzf1	4	7	7	7	3	18	4	2	0	24	42	17	1	1	1	0.204852	1	0.17304
ENSMUSG00000018656	Fam115e	23	7	3	19	0	13	12	11	11	55	0	16	1	0.596412	1	0.355745	1	0.607343
ENSMUSG00000018659	Pnpo	777	654	848	424	833	1060	687	884	654	694	1295	610	0.958151	0.182089	1	0.527046	1	0.637631
ENSMUSG00000018661	Cog1	2349	2145	2747	1830	2143	2254	2166	2416	3612	2548	3072	1780	1	0.894554	1	0.436687	1	0.56588
ENSMUSG00000018666	Cbx1	1037	715	664	656	685	780	702	768	964	634	1170	609	1	0.797072	1	0.815222	1	0.977141
ENSMUSG00000018669	Cdk5rap3	1125	551	598	731	660	1078	810	875	917	626	873	466	1	0.55464	1	0.208243	1	0.57819
ENSMUSG00000018672	Copz2	60	27	14	5	25	48	28	38	83	0	55	12	1	0.496514	1	0.887933	1	0.743118
ENSMUSG00000018677	Slc25a39	8798	7438	6809	5673	6467	8719	8077	8772	10051	7035	10207	6196	1	0.361161	1	0.759637	1	0.613008
ENSMUSG00000018678	Sp2	695	450	449	403	567	593	501	552	541	522	831	432	1	0.595373	1	0.891311	1	0.750316
ENSMUSG00000018697	Aatf	969	812	839	695	822	967	839	893	1208	785	1442	867	1	0.760934	1	0.540906	1	0.41074
ENSMUSG00000018698	Lhx1	0	0	6	0	0	0	0	0	0	0	0	6	1	0.378754	1	0.365019	1	0.948896
ENSMUSG00000018707	Dync1h1	23778	18981	21080	19412	14793	22696	16512	16351	24449	20347	20059	13835	1	0.109729	1	0.747462	1	0.317544
ENSMUSG00000018727	Cpsf4l	3	0	3	0	5	9	3	3	31	2	17	10	1	0.188408	1	0.195093	1	0.0264685
ENSMUSG00000018733	Pex12	448	581	503	439	452	452	635	714	349	320	736	516	1	0.616308	1	0.446184	1	0.742659
ENSMUSG00000018736	Ndel1	11486	9369	8515	8707	6182	9324	7943	8780	11638	7298	8799	6038	1	0.130268	1	0.785077	1	0.153181
ENSMUSG00000018740	Slc25a35	28	84	82	62	32	43	41	35	176	61	32	91	1	0.153803	0.969587	0.0813408	1	0.631086
ENSMUSG00000018750	Zbtb4	1855	1368	1098	802	1043	1470	1181	1099	2085	1288	1787	1019	1	0.757028	1	0.34365	1	0.557572
ENSMUSG00000018752	Tnfsf12Tnfsf13	0	0	0	1	0	1	1	1	4	5	1	0	NA	0.734767	1	0.458828	1	0.251158
ENSMUSG00000018761	Mpdu1	1797	1324	1489	1303	968	1375	1226	1749	1827	1228	1746	935	1	0.479172	1	0.92997	1	0.492719
ENSMUSG00000018765	Fxr2	5723	4135	5047	4337	4590	5347	5169	4413	7422	5282	6128	3883	1	0.978895	1	0.610486	1	0.627528
ENSMUSG00000018770	Atp5g3	6167	4144	4551	2975	3860	4565	3980	3798	5802	3700	4846	3051	1	0.493724	1	0.893876	1	0.543426
ENSMUSG00000018774	Cd68	270	361	206	690	223	183	303	284	1848	188	1295	471	0.545704	0.13533	1.89412e-08	0.00127435	0.00667308	0.106682
ENSMUSG00000018776	Slc35g3	0	0	0	3	0	0	0	0	0	0	0	0	NA	0.549693	NA	1	NA	0.537169
[truncated: 41,631 more rows]
