# Supplementary material for: Differential aging‐related changes in neurophysiology and gene expression in IB4‐positive and IB4‐negative nociceptive neurons
Source: Aging Cell. 2018 Jun 25;17(4):e12795. doi: 10.1111/acel.12795 (PMC6052481; doi:10.1111/acel.12795)
Supplement: Supplementary file 5 [file ACEL-17-na-s005.xlsx]

## Sheet: raw_ib4plus_pvalues
		1 month				8 months				18 months
EnsemblID	GeneName	R1	R2	R3	R4	R1	R2	R3	R4	R1	R2	R3	R4	1v8-DESeq	1v8-edgeR	8v18-DESeq	8v18-edgeR	1v18-DESeq	1v18-edgeR
ENSMUSG00000000001	Gnai3	3329	3812	5162	3754	4505	3162	3794	2993	3797	2684	3006	3907	NA	0.235612	NA	0.369877	NA	0.108541
ENSMUSG00000000003	Pbsn	0	0	0	0	0	0	0	0	0	0	0	0	NA	1	NA	1	NA	1
ENSMUSG00000000028	Cdc45	49	109	205	85	172	31	174	133	70	313	59	91	1	0.773384	1	0.989792	1	0.791039
ENSMUSG00000000031	H19	0	0	0	0	0	0	0	0	0	0	0	0	NA	1	NA	1	NA	1
ENSMUSG00000000037	Scml2	1	0	0	0	3	5	36	0	0	0	8	2	0.566436	0.0100964	1	0.235864	1	0.292569
ENSMUSG00000000049	Apoh	192	199	238	40	301	212	141	161	68	65	198	215	1	0.686208	0.841757	0.339298	1	0.633194
ENSMUSG00000000056	Narf	581	1041	908	1435	814	565	1013	693	1552	1368	949	1149	0.679504	0.173553	0.157262	0.0268468	1	0.548398
ENSMUSG00000000058	Cav2	1353	1344	1349	564	1082	801	785	748	909	593	751	774	0.360393	0.0908798	1	0.3973	0.359813	0.0460051
ENSMUSG00000000078	Klf6	9708	10047	14522	20158	14447	10923	10998	11247	25653	14854	9651	13748	1	0.241747	0.626596	0.131367	1	0.843439
ENSMUSG00000000085	Scmh1	481	766	854	1140	1030	786	623	684	875	999	602	953	1	0.718119	1	0.850059	1	0.901143
ENSMUSG00000000088	Cox5a	2305	2261	3226	3238	3213	2449	2582	2638	5086	2070	2034	2702	1	0.689354	1	0.981326	1	0.817925
ENSMUSG00000000093	Tbx2	37	58	13	43	72	118	12	34	59	177	53	55	1	0.434845	1	0.590999	1	0.173195
ENSMUSG00000000094	Tbx4	0	0	43	4	17	0	9	2	0	0	2	4	1	0.635452	1	0.230983	1	0.179701
ENSMUSG00000000103	Zfy2	12	0	15	4	25	16	3	14	3	1	7	1	1	0.461081	1	0.0577098	1	0.326493
ENSMUSG00000000120	Ngfr	125	88	123	970	348	323	264	398	970	687	224	434	1	0.951787	0.222336	0.132984	0.742005	0.404448
ENSMUSG00000000125	Wnt3	7	18	23	22	14	3	0	13	67	0	0	12	1	0.173955	1	0.454135	1	0.948578
ENSMUSG00000000126	Wnt9a	602	884	776	970	1106	585	857	610	1051	1146	709	681	1	0.65532	1	0.685597	1	0.991816
ENSMUSG00000000127	Fer	581	778	823	851	993	647	924	704	661	1152	740	955	1	0.857495	1	0.878582	1	0.777019
ENSMUSG00000000131	Xpo6	2315	3402	4041	3036	4854	2953	3256	3255	3150	5192	2905	3505	1	0.542359	1	0.945948	1	0.693992
ENSMUSG00000000134	Tfe3	2312	3652	4367	2988	4240	2890	2978	3056	3044	5992	2741	3357	1	0.741896	1	0.578599	1	0.774737
ENSMUSG00000000142	Axin2	6	29	21	15	26	5	20	16	1	38	38	32	1	0.855558	1	0.427113	1	0.517024
ENSMUSG00000000148	Brat1	2331	2873	3431	2722	3274	1973	2718	2869	2535	3425	2098	2547	1	0.477193	1	0.626938	1	0.355786
ENSMUSG00000000149	Gna12	2759	3400	3729	2923	4684	2376	3468	3379	3357	3552	2956	3691	1	0.828843	1	0.661401	1	0.868417
ENSMUSG00000000154	Slc22a18	385	771	397	133	631	402	484	483	390	592	776	562	1	0.683301	1	0.581853	1	0.462576
ENSMUSG00000000157	Itgb2l	0	0	0	11	0	0	0	0	0	0	0	0	1	0.19207	NA	1	1	0.216358
ENSMUSG00000000159	Igsf5	0	0	1	10	0	0	1	0	0	0	0	0	1	0.250564	NA	1	1	0.142964
ENSMUSG00000000167	Pih1d2	65	78	47	29	91	94	86	39	76	101	98	96	1	0.444083	1	0.718638	1	0.31117
ENSMUSG00000000168	Dlat	2418	3300	4280	3762	4330	2469	3186	3528	4487	4730	2547	3949	1	0.652128	1	0.484336	1	0.800979
ENSMUSG00000000171	Sdhd	2485	2627	3056	3016	3488	2405	2457	3205	4266	2059	2195	2735	1	0.9091	1	0.530293	1	0.55193
ENSMUSG00000000182	Fgf23	1	0	0	14	0	10	1	1	0	0	5	1	1	0.913117	1	0.661614	1	0.640828
ENSMUSG00000000183	Fgf6	0	0	0	2	0	0	0	0	0	0	0	0	NA	0.709271	NA	1	NA	0.719669
ENSMUSG00000000184	Ccnd2	84	95	344	62	171	138	162	170	30	173	117	82	1	0.730212	0.805069	0.229414	1	0.468082
ENSMUSG00000000194	Gpr107	1735	2286	2175	2124	2923	1705	1794	1723	2260	1844	1902	2524	1	0.555753	1	0.924121	1	0.731204
ENSMUSG00000000197	Nalcn	180	303	120	250	211	132	391	258	97	178	148	125	1	0.759718	0.293967	0.0708031	1	0.165397
ENSMUSG00000000202	Btbd17	21	0	0	1	3	0	14	0	0	0	0	0	1	0.723613	1	0.070369	1	0.0566048
ENSMUSG00000000204	Slfn4	6	17	2	0	9	4	1	0	2	0	18	0	1	0.51981	1	0.684294	1	0.895724
ENSMUSG00000000214	Th	795	773	81	16559	775	1116	436	548	11673	4229	475	189	9.05555e-44	0.00477093	4.08675e-27	0.00338292	1	0.662581
ENSMUSG00000000215	Ins2	0	0	0	0	0	0	0	0	0	1	1	0	NA	1	NA	0.616254	NA	0.620434
ENSMUSG00000000216	Scnn1g	0	0	12	0	2	0	0	0	0	0	0	0	1	0.480252	NA	0.704963	1	0.222721
ENSMUSG00000000223	Drp2	159	237	337	508	286	352	315	308	515	284	142	277	1	0.969134	1	0.603474	1	0.69241
ENSMUSG00000000244	Tspan32	4	0	0	1	0	0	0	0	0	0	0	0	1	0.257226	NA	1	1	0.281325
ENSMUSG00000000247	Lhx2	4	0	3	3	18	19	4	4	4	3	7	0	1	0.0773786	1	0.159868	1	0.877888
ENSMUSG00000000248	Clec2g	9	11	1	10	2	14	0	21	6	0	0	0	1	0.866956	1	0.125938	1	0.119633
ENSMUSG00000000253	Gmpr	430	458	534	484	517	319	522	407	551	576	568	617	1	0.539002	1	0.313618	1	0.663305
ENSMUSG00000000263	Glra1	5	3	2	1	0	1	4	2	0	0	0	0	1	0.639842	1	0.113342	1	0.0390434
ENSMUSG00000000266	Mid2	624	670	1059	619	1290	614	754	558	1137	479	895	741	1	0.913633	1	0.971702	1	0.944191
ENSMUSG00000000275	Trim25	936	1058	1264	66	1021	768	805	1083	76	1126	755	728	1	0.846652	0.495439	0.385751	1	0.621812
ENSMUSG00000000276	Dgke	655	974	942	764	1136	708	758	812	1501	1409	685	1157	1	0.897129	0.736898	0.155753	1	0.26345
ENSMUSG00000000278	Scpep1	6067	8779	9486	4104	6291	4920	5765	4856	4532	6080	5788	6302	0.244534	0.0493169	1	0.98712	1	0.137856
ENSMUSG00000000282	Mnt	693	819	1236	775	959	782	1023	748	946	1387	768	767	1	0.893538	1	0.86804	1	0.948385
ENSMUSG00000000290	Itgb2	0	0	0	0	0	0	5	3	0	0	3	2	1	0.162678	1	0.756413	1	0.310044
ENSMUSG00000000295	Hddc2	274	430	445	241	435	424	436	375	383	306	318	432	1	0.457198	1	0.399571	1	0.904141
ENSMUSG00000000296	Tpd52l1	42	93	69	38	33	38	35	21	59	125	35	31	0.997785	0.0811084	1	0.200918	1	0.900139
ENSMUSG00000000301	Pemt	174	271	270	172	245	218	194	129	191	71	160	317	1	0.575792	1	0.775382	1	0.518762
ENSMUSG00000000303	Cdh1	5620	9799	6795	4062	5899	3336	7215	2844	3613	5222	7365	6773	0.104989	0.0670799	1	0.428418	1	0.423219
ENSMUSG00000000305	Cdh4	374	315	675	817	787	352	501	330	746	873	345	368	1	0.511446	1	0.656679	1	0.891076
ENSMUSG00000000308	Ckmt1	297	315	325	1874	497	284	228	550	1729	748	264	358	0.00737852	0.092172	0.0261641	0.0965661	1	0.847304
ENSMUSG00000000317	Bcl6b	17	0	0	0	0	3	0	25	0	0	47	0	1	0.848516	1	0.70432	1	0.631751
ENSMUSG00000000318	Clec10a	0	0	0	0	0	0	0	8	0	0	0	0	1	0.277756	1	0.261786	NA	1
ENSMUSG00000000320	Alox12	0	0	0	20	0	19	1	0	0	0	14	7	1	0.97588	1	1	1	0.976863
ENSMUSG00000000325	Arvcf	3236	5098	5895	5935	6369	4703	5068	4715	4949	6936	5922	6350	1	0.972572	1	0.413019	1	0.484129
ENSMUSG00000000326	Comt	2046	2560	3579	3768	3907	2833	3098	3440	5237	3722	2926	3783	1	0.586164	1	0.436885	1	0.293968
ENSMUSG00000000339	Rtca	1197	1736	2031	1179	2369	1581	1677	1817	2246	1200	1590	2052	1	0.269473	1	0.551023	1	0.738332
ENSMUSG00000000340	Dbt	141	158	238	177	136	97	110	191	262	41	162	235	1	0.261711	1	0.609543	1	0.808033
ENSMUSG00000000346	Dazap2	8427	9669	10272	7123	12699	7993	9973	9827	10738	9828	8207	9361	1	0.485352	1	0.336576	1	0.885778
ENSMUSG00000000355	Mcts1	884	1122	1144	992	1500	895	1058	1087	1723	831	897	1008	1	0.797193	1	0.672123	1	0.875876
ENSMUSG00000000359	Rem1	0	0	0	0	0	0	0	0	0	0	0	0	NA	1	NA	1	NA	1
ENSMUSG00000000365	Rnf17	11	9	17	49	25	29	9	17	23	0	7	8	1	0.853755	1	0.2222	1	0.206035
ENSMUSG00000000374	Trappc10	570	717	1089	715	1138	720	677	652	910	1021	855	576	1	0.973495	1	0.928369	1	0.942766
ENSMUSG00000000378	Ccm2	2699	4353	4067	3165	4730	3184	3765	3400	4601	4423	3520	4272	1	0.893645	1	0.618166	1	0.602911
ENSMUSG00000000381	Wap	0	0	6	2	0	2	0	0	0	0	0	0	1	0.557144	NA	0.722412	1	0.213636
ENSMUSG00000000384	Tbrg4	401	690	706	428	730	409	544	545	703	414	551	658	1	0.860508	1	0.983321	1	0.925924
ENSMUSG00000000385	Tmprss2	0	0	0	0	0	0	0	0	0	0	0	0	NA	1	NA	1	NA	1
ENSMUSG00000000386	Mx1	0	17	0	0	13	16	0	5	0	0	1	0	1	0.582036	0.857267	0.0159455	1	0.245008
ENSMUSG00000000392	Fap	3	16	10	9	37	11	8	3	3	0	3	2	1	0.576693	0.91012	0.0237547	1	0.0778222
ENSMUSG00000000394	Gcg	0	0	0	0	0	3	0	3	0	0	1	0	1	0.233886	1	0.396421	NA	1
ENSMUSG00000000399	Ndufa9	2841	4045	4802	3950	5015	3314	3875	4106	5261	3442	3003	4088	1	0.944833	1	0.455727	1	0.602364
ENSMUSG00000000402	Egfl6	9	0	1	7	1	2	5	0	0	0	5	0	1	0.465608	1	0.856565	1	0.455075
ENSMUSG00000000409	Lck	54	144	35	121	113	104	168	148	159	81	102	69	1	0.317743	1	0.330014	1	0.938797
ENSMUSG00000000411	Tssk3	0	0	1	0	9	0	0	7	0	34	0	0	1	0.149764	1	0.632422	1	0.122939
ENSMUSG00000000416	Cttnbp2	41	60	81	32	94	127	48	243	54	228	156	254	0.258075	0.0268855	1	0.586633	0.125659	0.011848
ENSMUSG00000000420	Galnt1	1132	1147	1670	1072	1805	1241	977	1360	1356	1415	1177	1337	1	0.867908	1	0.717925	1	0.886749
ENSMUSG00000000435	Myf5	3	0	0	0	0	0	0	0	7	4	0	0	NA	0.505611	1	0.134445	1	0.710963
ENSMUSG00000000439	Mkrn2	739	823	1197	844	1414	1118	957	947	1381	1162	851	1246	1	0.287071	1	0.922824	1	0.434688
ENSMUSG00000000440	Pparg	120	176	318	106	304	177	150	286	170	284	239	367	1	0.43407	1	0.699127	1	0.327036
ENSMUSG00000000441	Raf1	3562	5271	6327	4943	6179	3971	4837	4821	6683	5520	4730	5528	1	0.678389	1	0.520688	1	0.833104
ENSMUSG00000000486	2018-09-01	14	23	16	36	35	3	42	35	29	0	20	11	1	0.740604	1	0.357987	1	0.495244
ENSMUSG00000000489	Pdgfb	26	0	23	64	3	27	34	15	3	7	36	30	1	0.635375	1	0.931879	1	0.620447
ENSMUSG00000000530	Acvrl1	58	4	84	0	31	106	0	42	3	2	65	111	1	0.794303	1	0.972013	1	0.821199
ENSMUSG00000000531	Grasp	52	110	16	79	78	12	11	33	70	112	34	17	0.963308	0.115664	1	0.309151	1	0.647957
ENSMUSG00000000532	Acvr1b	150	237	365	231	359	231	238	188	316	195	130	160	1	0.979017	1	0.295204	1	0.37211
ENSMUSG00000000538	Tom1l2	6904	9814	10954	9128	12931	7739	10353	8776	10037	15009	7870	11121	1	0.744072	1	0.684251	1	0.549047
ENSMUSG00000000544	Gpa33	0	0	0	1	0	0	0	1	0	0	0	0	NA	1	NA	1	NA	1
ENSMUSG00000000552	Zfp385a	36	100	52	166	114	88	91	80	356	143	63	152	1	0.982082	0.599369	0.148267	1	0.234708
ENSMUSG00000000555	Itga5	1868	1899	2909	905	3557	2586	2087	2788	646	2627	2384	3434	0.275916	0.0674763	0.822532	0.442917	1	0.629378
ENSMUSG00000000560	Gabra2	166	380	399	520	429	192	187	522	592	326	308	378	1	0.659769	1	0.665338	1	0.998578
ENSMUSG00000000561	Wdr77	2435	2489	2806	2728	3040	1998	1885	2761	3090	2250	1673	2357	1	0.343499	1	0.505169	1	0.184664
ENSMUSG00000000562	Adora3	0	0	0	0	0	0	0	0	0	0	7	0	NA	1	1	0.329031	1	0.350709
ENSMUSG00000000563	Atp5f1	6207	7141	8462	8021	9706	6697	7415	7447	11516	4931	6104	8858	1	0.979901	1	0.688703	1	0.766871
ENSMUSG00000000567	Sox9	833	533	797	2855	983	711	585	867	2081	1277	336	794	0.0184629	0.0778401	0.655489	0.366663	1	0.434378
ENSMUSG00000000568	Hnrnpd	846	951	1290	913	1268	813	994	904	1471	888	771	1084	1	0.769805	1	0.978786	1	0.828306
ENSMUSG00000000579	Dynlt1c	67	123	115	99	168	91	122	124	113	100	99	87	1	0.513223	1	0.400231	1	0.820619
ENSMUSG00000000581	C1d	1604	1559	2192	1132	2102	1659	1611	1776	2022	1115	1275	2011	1	0.693095	1	0.318129	1	0.630258
ENSMUSG00000000594	Gm2a	191	371	245	247	295	451	263	398	309	334	288	246	1	0.289851	1	0.365014	1	0.929405
ENSMUSG00000000600	Krit1	505	1027	979	743	959	664	699	1116	1133	1205	728	988	1	0.856998	1	0.608662	1	0.54133
ENSMUSG00000000605	Clcn4-2	6703	7212	8542	6663	9844	6426	7306	6048	7771	8802	5341	7212	1	0.761936	1	0.575479	1	0.510764
ENSMUSG00000000606	Vmn2r88	2	0	0	2	3	0	2	0	11	0	0	0	1	1	1	0.794228	1	0.809017
ENSMUSG00000000617	Grm6	0	0	1	0	0	0	0	0	0	1	0	0	NA	1	NA	1	NA	1
ENSMUSG00000000627	Sema4f	2860	3607	3984	4642	6638	4952	5527	5125	7089	12879	4993	6343	0.152706	0.00532284	0.3969	0.0864027	0.0201877	0.00109498
ENSMUSG00000000628	Hk2	274	337	394	440	630	392	697	396	479	377	582	463	0.76616	0.131333	1	0.607756	1	0.46936
ENSMUSG00000000631	Myo18a	1562	1783	2355	5121	2911	2104	1760	2229	4213	4552	1561	2816	0.83864	0.281898	0.3276	0.0860616	1	0.784351
ENSMUSG00000000632	Sez6	124	252	485	817	1201	491	833	771	1499	480	373	1168	0.00678026	0.0399942	1	0.994349	0.126089	0.0987314
ENSMUSG00000000673	Haao	0	16	0	0	13	0	0	2	0	0	0	0	1	0.883757	1	0.100719	1	0.150153
ENSMUSG00000000682	Cd52	0	0	0	1	0	0	0	0	0	0	0	4	NA	1	NA	0.497012	NA	0.727804
ENSMUSG00000000686	Abhd15	8	20	1	17	14	18	30	14	24	0	31	17	1	0.444959	1	0.907942	1	0.67271
ENSMUSG00000000690	Hoxb6	30	82	49	59	27	11	0	5	148	52	36	46	0.0718551	0.00282499	0.0525046	0.00433681	1	0.811584
ENSMUSG00000000693	Loxl3	2	0	0	2	23	8	19	0	2	1	46	24	0.869252	0.0319451	1	0.593277	0.64789	0.0163307
ENSMUSG00000000701	Tcl1b5	0	6	0	7	0	0	0	0	0	0	0	0	1	0.0789761	NA	1	1	0.0963351
ENSMUSG00000000706	Btn1a1	1	0	3	0	5	7	3	0	0	73	0	0	1	0.29429	0.984902	0.287462	0.807219	0.0963916
ENSMUSG00000000708	Kat2b	227	339	234	236	543	320	364	402	620	267	320	264	0.587729	0.0861134	1	0.538678	1	0.471425
ENSMUSG00000000711	Rab5b	1636	2093	2013	1762	2627	1636	2067	1808	2258	2053	1310	1957	1	0.82718	1	0.367044	1	0.59287
ENSMUSG00000000724	Cryba1	0	1	0	9	0	1	2	1	0	0	3	0	1	0.557116	NA	1	1	0.54503
ENSMUSG00000000730	Dnmt3l	7	4	9	6	9	47	27	120	69	59	14	18	0.0276155	0.000641169	1	0.480286	0.651845	0.00563698
ENSMUSG00000000731	Aire	8	0	0	8	0	0	5	14	0	0	4	0	1	1	1	0.420212	1	0.470719
ENSMUSG00000000732	Icosl	28	63	1	4	24	26	95	34	18	0	130	8	1	0.402902	1	0.933435	1	0.612892
ENSMUSG00000000738	Spg7	1734	2045	2730	1728	2687	1723	1835	2081	2384	2476	1405	2000	1	0.832669	1	0.644432	1	0.609067
ENSMUSG00000000739	Sult5a1	0	7	0	0	0	3	0	0	0	0	0	0	1	0.762228	NA	0.500607	1	0.333718
ENSMUSG00000000740	Rpl13	5421	6256	9201	5111	9870	6588	7084	6747	9974	4710	6066	7449	1	0.323546	1	0.365323	1	0.98875
ENSMUSG00000000743	Chmp1a	4065	5883	5645	4509	7341	4910	5259	5477	5314	6068	4300	5847	1	0.425068	1	0.352716	1	0.914678
ENSMUSG00000000751	Rpa1	1328	2210	2062	1534	2311	1422	2043	1343	2403	2391	1768	2250	1	0.774668	1	0.261848	1	0.467532
ENSMUSG00000000753	Serpinf1	4009	5472	6949	7773	5564	4065	4924	5015	10743	4789	3446	4224	0.544682	0.0647061	1	0.667086	1	0.403259
ENSMUSG00000000759	Tubgcp3	1277	1753	2253	2530	2107	1149	1430	1662	2076	2557	1707	1728	0.744298	0.105172	1	0.200549	1	0.796312
ENSMUSG00000000766	Oprm1	26	168	48	57	103	87	66	90	18	43	172	149	1	0.752331	1	0.802232	1	0.651702
ENSMUSG00000000776	Polr3d	754	989	1523	1065	1660	1152	1449	1284	1607	1619	1135	1678	1	0.151109	1	0.848992	1	0.197537
ENSMUSG00000000782	Tcf7	14	52	15	28	70	88	20	97	89	165	23	89	0.654368	0.0492471	1	0.717466	0.515675	0.0389618
ENSMUSG00000000787	Ddx3x	5965	7277	9388	5650	8347	5630	6801	6709	8669	9015	6117	7170	1	0.585219	1	0.58439	1	0.972088
ENSMUSG00000000791	Il12rb1	6	13	6	1	0	0	0	0	0	0	0	0	0.903168	0.0030446	NA	1	1	0.00594182
ENSMUSG00000000792	Slc5a5	75	33	31	52	198	139	94	91	81	22	75	144	0.110453	0.0163608	0.882773	0.238616	1	0.441034
ENSMUSG00000000794	Kcnn3	0	0	1	0	0	0	0	0	0	0	0	0	NA	1	NA	1	NA	1
ENSMUSG00000000804	Usp32	1393	1814	1781	1399	2171	1165	1453	1929	2003	2890	1793	1692	1	0.990006	1	0.280844	1	0.337809
ENSMUSG00000000805	Car4	1	0	0	1	0	0	3	0	0	0	0	13	NA	1	1	0.52648	1	0.389069
ENSMUSG00000000811	Txnrd3	523	510	522	622	708	572	439	469	857	386	531	461	1	0.80586	1	0.866467	1	0.751326
ENSMUSG00000000817	Fasl	0	0	0	1	15	7	0	0	0	0	6	0	1	0.0928033	1	0.519036	1	0.550375
ENSMUSG00000000823	Znf512b	465	932	1016	1066	888	751	826	605	1166	803	818	1006	1	0.463711	1	0.433896	1	0.959488
ENSMUSG00000000826	Dnajc5	4925	7094	8574	7231	8641	5795	6977	6443	9002	8270	5335	7930	1	0.77326	1	0.788649	1	0.980083
ENSMUSG00000000827	Tpd52l2	4528	5190	6289	5044	6988	4752	5351	4968	6677	4014	4388	5393	1	0.980194	1	0.308736	1	0.434378
ENSMUSG00000000838	Fmr1	994	1113	1547	877	1411	874	971	1220	1498	799	773	904	1	0.756292	1	0.323244	1	0.296111
ENSMUSG00000000861	Bcl11a	5	0	15	90	50	44	60	51	94	58	75	113	1	0.395844	1	0.232981	0.681113	0.164713
ENSMUSG00000000869	Il4	117	125	226	90	133	107	132	133	176	133	84	100	1	0.699187	1	0.739281	1	0.559594
ENSMUSG00000000876	Pxmp4	119	115	202	157	178	126	87	174	162	45	167	83	1	0.777312	1	0.543203	1	0.444185
ENSMUSG00000000881	Dlg3	75	59	36	72	59	68	16	83	32	158	38	13	1	0.75985	1	0.981565	1	0.794512
ENSMUSG00000000884	Gnb1l	71	95	122	76	115	46	95	111	70	35	135	196	1	0.912938	1	0.684853	1	0.739944
ENSMUSG00000000889	Dbh	0	0	0	0	0	0	0	0	0	0	0	0	NA	1	NA	1	NA	1
ENSMUSG00000000901	Mmp11	106	34	73	112	39	32	24	67	131	23	68	133	0.717618	0.0653587	0.754518	0.132499	1	0.923856
ENSMUSG00000000902	Smarcb1	2247	2746	3557	2572	3635	2892	2536	3088	4087	2572	2197	2767	1	0.638288	1	0.393917	1	0.746071
ENSMUSG00000000903	Vpreb3	0	0	0	0	0	0	0	5	0	0	0	0	1	0.414138	1	0.414804	NA	1
ENSMUSG00000000915	Hip1r	1002	1328	1314	1311	1531	850	1093	1057	1284	1925	1051	1610	1	0.346736	0.986183	0.219685	1	0.7015
ENSMUSG00000000916	Nsun5	357	477	555	382	532	511	526	480	627	865	512	633	1	0.52916	1	0.405407	1	0.221619
ENSMUSG00000000934	Top1mt	192	148	145	304	168	86	237	124	533	339	88	215	1	0.318231	0.318482	0.149993	1	0.579795
ENSMUSG00000000938	Hoxa10	259	151	203	87	101	182	241	172	765	615	339	503	1	0.91392	1.80905e-05	0.00064823	0.00194625	0.00340875
ENSMUSG00000000942	Hoxa4	24	16	41	53	46	44	19	21	80	24	37	45	1	0.886604	1	0.544712	1	0.662244
ENSMUSG00000000948	Snrpn	117	75	117	43	85	69	62	56	173	34	65	63	1	0.365606	1	0.777284	1	0.679441
ENSMUSG00000000957	Mmp14	16	2	172	127	186	19	6	89	0	0	8	26	1	0.858556	0.0079661	0.0224701	0.00717304	0.0280965
ENSMUSG00000000958	Slc7a7	1493	2691	2552	1619	2856	1975	2350	2201	2358	2786	2152	2654	1	0.537014	1	0.921345	1	0.559412
ENSMUSG00000000959	Oxa1l	670	930	866	768	1157	648	900	625	1105	794	791	791	1	0.878758	1	0.987974	1	0.931908
ENSMUSG00000000976	Heatr6	1241	1819	1880	1550	2213	1142	1693	1478	1980	2067	1454	1741	1	0.758435	1	0.678949	1	0.897708
ENSMUSG00000000982	Ccl3	0	0	0	0	0	0	11	0	0	0	0	0	1	0.198189	1	0.196206	NA	1
ENSMUSG00000000983	Wfdc18	0	0	0	0	7	0	1	0	4	0	0	8	1	0.205738	1	0.809003	1	0.13692
ENSMUSG00000001014	Icam4	0	0	0	0	0	0	0	0	0	0	0	0	NA	1	NA	1	NA	1
ENSMUSG00000001016	Ilf2	1653	2021	2286	2041	2236	1587	1775	1579	2785	1747	1859	1794	1	0.251037	1	0.613547	1	0.683515
ENSMUSG00000001017	Chtop	2299	2339	3284	1794	2847	2256	2509	2237	2880	3758	2251	2787	1	0.889266	1	0.427187	1	0.584782
ENSMUSG00000001018	Snapin	1674	1901	2452	2045	3138	2150	2343	2136	2267	1811	1529	2614	1	0.248734	0.935669	0.128956	1	0.695937
ENSMUSG00000001020	S100a4	192	205	245	80	220	219	214	215	77	85	152	182	1	0.58734	0.421245	0.0957166	1	0.307709
ENSMUSG00000001021	S100a3	31	53	49	17	77	96	117	93	42	66	41	53	0.354172	0.0096533	0.763429	0.0552372	1	0.627993
ENSMUSG00000001023	S100a5	12	8	4	0	25	6	12	3	0	0	0	0	1	0.541157	0.421245	0.000434789	1	0.0147153
ENSMUSG00000001025	S100a6	21138	20883	30602	6660	32299	25081	26705	22836	18265	11656	18914	20433	0.529657	0.196131	0.0134155	0.0014801	1	0.418622
ENSMUSG00000001027	Scn4a	0	23	9	4	12	44	18	7	3	0	21	0	1	0.206344	0.998205	0.208493	1	0.845738
ENSMUSG00000001029	Icam2	33	16	14	2	28	16	0	23	0	0	35	56	1	0.900432	1	0.736681	1	0.784926
ENSMUSG00000001034	Mapk7	1274	1662	1827	1561	2354	978	1475	1423	1554	2112	1371	1933	1	0.601099	1	0.60144	1	0.937604
ENSMUSG00000001036	Epn2	1233	1563	2186	2025	2325	1661	1960	1729	3095	2807	1268	1317	1	0.67267	1	0.924545	1	0.702164
ENSMUSG00000001039	B9d1	124	153	185	194	297	226	213	218	237	132	179	157	1	0.171681	1	0.226159	1	0.972197
ENSMUSG00000001052	Sec24b	1846	2743	2919	2800	3228	1868	2587	2222	2580	3276	2392	2475	1	0.516162	1	0.767122	1	0.822671
ENSMUSG00000001053	N4bp3	33	24	33	1	1	23	65	32	82	0	12	91	1	0.692989	1	0.755331	1	0.500441
ENSMUSG00000001054	Rmnd5b	3999	4704	5554	3725	6510	3532	5367	4114	4822	4874	3547	4087	1	0.809116	1	0.196182	1	0.401541
ENSMUSG00000001056	Nhp2	1348	1191	1998	1011	2300	1470	1692	1692	2207	937	1162	1760	1	0.180785	0.993369	0.205851	1	0.97508
ENSMUSG00000001062	Vps9d1	547	928	982	1251	1003	743	771	707	975	1061	668	911	1	0.356501	1	0.762018	1	0.631163
ENSMUSG00000001065	Zfp276	260	389	459	266	486	314	236	373	380	389	408	364	1	0.968361	1	0.816553	1	0.849621
ENSMUSG00000001076	C1ql4	0	0	0	16	0	0	0	0	24	1	0	0	1	0.112997	1	0.0634545	1	0.947377
ENSMUSG00000001082	Mfsd10	1302	1764	1615	1787	2674	1431	1970	1652	2469	2421	2143	2145	1	0.412497	1	0.329897	1	0.139838
ENSMUSG00000001089	Luzp1	826	1054	1641	1854	1347	1112	1102	1166	1807	851	941	900	1	0.395277	1	0.501052	1	0.242112
ENSMUSG00000001095	Slc13a2	0	0	0	0	0	0	0	0	0	0	0	0	NA	1	NA	1	NA	1
ENSMUSG00000001098	Kctd10	2702	3367	3958	3705	4374	2944	3085	2689	4228	4098	3193	4006	1	0.447126	1	0.321924	1	0.815351
ENSMUSG00000001100	Poldip2	1323	1711	2229	1951	2619	1537	1574	1763	2107	1769	1498	1984	1	0.960415	1	0.677474	1	0.723644
ENSMUSG00000001103	Sebox	0	0	0	0	0	0	0	0	0	0	0	0	NA	1	NA	1	NA	1
ENSMUSG00000001105	Ift20	642	579	788	719	949	652	659	706	1215	657	531	687	1	0.858447	1	0.87301	1	0.989912
ENSMUSG00000001119	Col6a1	63	75	41	147	207	77	45	172	168	112	51	87	1	0.417958	1	0.54869	1	0.841031
ENSMUSG00000001120	Pcbp3	11706	15663	17563	14198	19706	12827	13930	15076	20151	18564	12415	17154	1	0.99053	1	0.675813	1	0.720505
ENSMUSG00000001123	Lgals9	1577	3519	1786	2450	3295	2224	2329	2374	1202	2403	2077	1943	1	0.794563	0.354458	0.0804913	1	0.250672
ENSMUSG00000001127	Araf	3431	4886	4032	3791	5461	3422	3760	3902	4768	4151	3423	4193	1	0.815761	1	0.686177	1	0.639751
ENSMUSG00000001128	Cfp	31	42	22	16	53	20	21	41	75	21	93	47	1	0.812818	1	0.228862	1	0.189271
ENSMUSG00000001131	Timp1	255	251	335	1293	1149	598	1017	986	2645	1256	784	1281	0.0358823	0.124725	0.18027	0.0736267	0.000506226	0.0152028
ENSMUSG00000001134	Uxt	169	180	258	164	267	212	235	210	352	123	182	289	1	0.53509	1	0.881828	1	0.7551
ENSMUSG00000001138	Cnnm3	785	1006	1000	824	1274	586	757	532	815	953	856	835	1	0.258714	1	0.693999	1	0.582817
ENSMUSG00000001143	Lman2l	1331	1599	1605	1548	1639	1346	1499	1136	1602	1738	1449	1753	1	0.416585	1	0.527644	1	0.937028
ENSMUSG00000001150	Mcm3ap	1006	1048	1827	1354	1602	737	1248	1013	1208	2052	1396	880	1	0.295224	1	0.437165	1	0.967356
ENSMUSG00000001151	Pcnt	687	902	1092	610	928	730	848	694	677	1307	583	1072	1	0.756046	1	0.744338	1	0.932238
ENSMUSG00000001155	Ftcd	0	0	0	0	0	0	0	0	12	0	5	0	NA	1	1	0.0793665	1	0.0897314
ENSMUSG00000001156	Mxd1	101	302	331	281	267	131	242	289	252	305	617	224	1	0.723276	0.821406	0.225875	1	0.39905
ENSMUSG00000001157	Gmcl1	1725	1517	2015	1486	1723	1405	1779	1450	1582	1764	1370	1622	1	0.503255	1	0.703226	1	0.411216
ENSMUSG00000001158	Snrnp27	1023	856	1395	675	1241	1161	957	820	1532	690	710	797	1	0.898093	1	0.337348	1	0.494242
ENSMUSG00000001166	Oas1c	94	98	61	55	76	95	70	132	51	5	66	38	1	0.671435	0.453258	0.0804347	1	0.177442
ENSMUSG00000001168	Oas1h	0	0	0	0	0	10	0	0	0	0	0	0	1	0.218361	1	0.211927	NA	1
ENSMUSG00000001173	Ocrl	985	993	893	910	1434	928	1039	1540	1221	1542	859	902	1	0.24068	1	0.429015	1	0.776287
ENSMUSG00000001175	Calm1	44165	44341	55073	33644	63718	44496	47654	48358	54784	45848	36228	46456	1	0.428299	1	0.130065	1	0.660065
ENSMUSG00000001211	Agpat3	3065	3956	4074	4836	4941	2903	3715	3054	5120	4605	2755	3431	1	0.274442	1	0.838526	1	0.498795
ENSMUSG00000001225	Slc26a3	0	22	15	17	7	0	1	0	1	3	2	0	0.976871	0.0365763	1	1	1	0.0350211
ENSMUSG00000001227	Sema6b	66	16	45	89	47	40	41	104	30	138	62	136	1	0.992154	1	0.388112	1	0.425605
ENSMUSG00000001228	Uhrf1	10	36	1	36	36	86	3	25	9	0	7	23	1	0.400354	0.563822	0.0667011	1	0.326724
ENSMUSG00000001229	Dpp9	2054	2533	2786	3225	3463	1792	2794	2215	2577	3206	2484	2800	1	0.522272	1	0.756546	1	0.818087
ENSMUSG00000001240	Ramp2	30	18	0	45	0	34	4	57	58	17	26	26	1	1	1	0.875069	1	0.865242
ENSMUSG00000001247	Lsr	10	5	16	14	12	9	3	14	9	24	12	8	1	0.727537	1	0.661842	1	0.9205
ENSMUSG00000001248	Gramd1a	3147	3841	4761	3458	5179	3533	3779	3980	5065	4741	2906	3456	1	0.721716	1	0.51005	1	0.811535
ENSMUSG00000001249	Hpn	19	0	5	6	5	1	0	11	45	5	4	7	1	0.462478	1	0.198783	1	0.651473
ENSMUSG00000001260	Gabrg1	23	37	1	23	38	12	2	1	12	0	6	0	1	0.398229	1	0.316702	1	0.0852248
ENSMUSG00000001270	Ckb	5477	5317	5198	7566	10423	7543	8432	9767	10432	8492	5523	9728	0.0526314	0.00682136	1	0.314258	1	0.142958
ENSMUSG00000001280	Sp1	275	689	743	426	401	314	507	446	544	1076	447	372	0.92581	0.300728	0.730064	0.265493	1	0.822412
ENSMUSG00000001281	Itgb7	122	71	129	45	75	103	202	62	0	88	129	406	1	0.683172	1	0.657337	1	0.500585
ENSMUSG00000001285	Myg1	912	1129	1439	1512	1749	1063	1328	1125	1895	1279	989	1073	1	0.963905	1	0.689947	1	0.787182
ENSMUSG00000001288	Rarg	85	208	229	114	165	97	158	134	260	276	199	318	1	0.606473	0.360592	0.0428725	1	0.191821
ENSMUSG00000001289	Pfdn5	2368	2497	3075	2068	3450	2392	2601	2464	3937	1572	2284	2341	1	0.756758	1	0.412312	1	0.644393
ENSMUSG00000001300	Efnb2	73	105	29	496	111	26	68	165	403	157	146	138	0.263402	0.173458	0.189576	0.0706158	1	0.966443
ENSMUSG00000001305	Rrp15	175	200	296	178	268	211	154	232	202	173	123	318	1	0.977458	1	0.712275	1	0.728442
ENSMUSG00000001313	Rnd2	256	244	282	378	248	273	284	336	639	234	394	279	1	0.856157	1	0.466107	1	0.591855
ENSMUSG00000001323	Srr	351	453	441	625	471	322	387	423	482	415	341	529	1	0.356441	1	0.858205	1	0.584974
ENSMUSG00000001333	Sync	346	263	418	403	530	426	404	450	685	404	257	498	1	0.386111	1	0.788723	1	0.66507
ENSMUSG00000001334	Fndc5	45	87	150	85	71	32	96	23	69	63	167	171	1	0.181135	0.617192	0.095139	1	0.566719
ENSMUSG00000001348	Acp5	5	17	24	0	5	5	8	3	0	0	0	5	1	0.339218	1	0.209899	1	0.0973569
ENSMUSG00000001349	Cnn1	4	0	4	3	0	2	1	22	0	0	6	0	1	0.490161	1	0.379355	1	0.767468
ENSMUSG00000001366	Fbxo9	2797	3942	4554	5839	5071	3686	3928	3836	6252	3711	3069	4261	1	0.600485	1	0.844941	1	0.592489
ENSMUSG00000001376	Ccdc132	1810	2530	2830	1977	3449	2093	2111	2418	2322	2010	2075	2590	1	0.686881	1	0.306178	1	0.607894
ENSMUSG00000001380	Hars	4055	4801	5937	5765	6721	5195	5860	5279	6500	5719	3735	5188	1	0.494727	1	0.192281	1	0.632155
ENSMUSG00000001383	Zmat2	1365	1745	2428	1248	2296	1770	1933	1830	2347	1728	1441	1819	1	0.408974	1	0.356881	1	0.979323
ENSMUSG00000001403	Ube2c	11	65	25	13	161	39	37	30	39	31	37	49	0.859798	0.125828	1	0.279016	1	0.635877
ENSMUSG00000001415	Smg5	2323	3095	3036	2780	3707	2391	2600	2381	3276	3277	2822	2983	1	0.603391	1	0.591015	1	0.951525
ENSMUSG00000001416	Cct3	8570	12288	13761	9612	13310	9441	10629	10794	10861	8568	8478	10567	1	0.761832	1	0.105251	1	0.140704
ENSMUSG00000001418	Glmp	1778	2392	2670	1898	2840	2212	2245	2309	2069	2716	2200	2624	1	0.624092	1	0.763627	1	0.889714
ENSMUSG00000001419	Mef2d	651	962	1069	1119	1460	907	1191	1218	1538	2632	1046	1225	1	0.242754	0.800357	0.216626	0.573609	0.0603674
ENSMUSG00000001420	Tmem79	1203	2869	1493	1748	1546	879	1534	479	896	1308	1648	1527	0.00384386	0.0161668	1	0.446294	0.74474	0.143221
ENSMUSG00000001424	Snd1	1953	2605	3245	2654	4057	2430	3486	2854	2498	3958	2355	3468	1	0.184558	1	0.576113	1	0.626186
ENSMUSG00000001435	Col18a1	610	805	1772	371	2624	1140	789	1456	439	1350	974	1195	0.034142	0.0564299	0.0979429	0.12202	1	0.767323
ENSMUSG00000001436	Slc19a1	690	1194	1282	460	1139	702	965	920	1105	1028	704	1070	1	0.992435	1	0.965018	1	0.997112
ENSMUSG00000001440	Kpnb1	2082	2374	4348	2442	3257	2579	2837	2992	3404	3122	2029	3443	1	0.867003	1	0.764581	1	0.946651
ENSMUSG00000001441	Npepps	3128	3834	4433	2759	3986	2990	4131	3833	4137	4444	3920	4646	1	0.860989	1	0.505427	1	0.470818
ENSMUSG00000001444	Tbx21	7	63	6	23	2	0	0	25	44	0	9	9	0.882341	0.157594	1	0.55036	1	0.445354
ENSMUSG00000001445	Mrpl10	891	844	1512	1042	1653	1164	1223	1368	1691	1030	982	1284	1	0.212222	1	0.385948	1	0.773418
ENSMUSG00000001467	Cyp51	1160	1918	1811	2226	2241	1299	2081	1478	2471	1197	1795	2070	1	0.766504	1	0.927439	1	0.899678
ENSMUSG00000001472	Tcf25	15072	19191	23099	17864	25859	17592	19395	18706	21457	21769	14807	19284	1	0.690434	1	0.332194	1	0.66112
ENSMUSG00000001473	Tubb6	4223	4954	5221	9018	6180	4899	4478	7214	8219	5876	2999	5033	1	0.685095	1	0.443191	1	0.349753
ENSMUSG00000001482	Def8	848	1376	1177	1777	1532	1181	1264	1102	1620	1639	1430	1150	1	0.73424	1	0.588313	1	0.874257
ENSMUSG00000001493	Meox1	0	0	0	0	0	0	0	0	0	0	0	0	NA	1	NA	1	NA	1
ENSMUSG00000001494	Sost	0	0	2	0	0	0	0	0	0	0	0	0	NA	0.702526	NA	1	NA	0.710993
ENSMUSG00000001496	Nkx2-1	0	0	0	0	0	0	0	0	0	0	0	0	NA	1	NA	1	NA	1
ENSMUSG00000001497	Pax9	0	0	1	1	22	0	3	0	7	0	3	3	1	0.132741	1	0.67011	1	0.222967
ENSMUSG00000001504	Irx2	0	0	4	0	0	0	0	0	0	0	0	0	NA	0.558159	NA	1	NA	0.487464
ENSMUSG00000001506	Col1a1	21	39	17	97	13	19	76	100	0	15	7	2	1	0.77694	0.0331192	0.00338557	0.197974	0.00752488
ENSMUSG00000001507	Itga3	1756	3298	4565	2477	4298	2630	3602	3051	2774	4376	2170	2684	1	0.489391	1	0.248341	1	0.716982
ENSMUSG00000001508	Sgca	0	0	4	0	0	0	0	5	0	0	0	0	1	0.904135	1	0.414822	NA	0.487481
ENSMUSG00000001510	Dlx3	91	115	62	42	23	56	42	66	62	236	91	97	1	0.204403	0.285284	0.0553387	1	0.451403
ENSMUSG00000001517	Foxm1	68	107	116	123	119	131	87	56	147	37	45	129	1	0.831645	1	0.650001	1	0.555192
ENSMUSG00000001518	Itfg2	624	815	1039	661	983	631	810	719	1156	1172	553	1055	1	0.844496	1	0.420075	1	0.575962
ENSMUSG00000001520	Nrip2	1153	1309	1972	1777	1799	1535	1485	1657	1787	916	1035	1108	1	0.905376	0.44722	0.0340013	1	0.0988605
ENSMUSG00000001521	Tulp3	215	305	409	138	182	233	301	266	289	151	319	322	1	0.801617	1	0.91251	1	0.933843
ENSMUSG00000001524	Gtf2h4	524	782	1169	663	876	582	683	749	920	989	699	678	1	0.57961	1	0.699919	1	0.928111
ENSMUSG00000001525	Tubb5	26078	30199	44252	24253	42880	27886	31613	31612	39984	28457	24009	31462	1	0.751623	1	0.227119	1	0.529315
ENSMUSG00000001542	Ell2	1414	1199	2036	2112	1845	1640	1067	1297	2208	1774	1170	1528	1	0.297517	1	0.731316	1	0.546952
ENSMUSG00000001552	Jup	9281	10851	12831	12627	15069	11167	10217	9408	13405	13351	6300	10548	1	0.741284	1	0.369304	1	0.324486
ENSMUSG00000001555	Fkbp10	18	0	6	6	86	22	15	40	30	5	0	0	0.281512	0.0231555	0.431911	0.0455726	1	0.911726
ENSMUSG00000001558	Klhl10	0	0	2	0	11	1	1	35	0	15	0	26	0.678767	0.0112425	1	0.862476	1	0.072655
ENSMUSG00000001566	Mnx1	0	0	0	0	0	4	0	0	0	3	0	0	NA	0.441149	NA	0.911781	NA	0.59948
ENSMUSG00000001569	Nom1	835	1202	1272	1454	1596	982	1361	1263	1860	1048	1260	1723	1	0.773342	1	0.666821	1	0.55379
ENSMUSG00000001576	Ergic1	2467	3296	3514	4786	4807	3579	4460	4468	5161	4647	3470	4636	1	0.225478	1	0.811123	1	0.38398
ENSMUSG00000001583	Tnk1	3	3	8	3	6	0	10	4	3	4	0	28	1	0.942574	1	0.61955	1	0.507767
ENSMUSG00000001588	Acap1	9	11	23	12	0	0	0	0	6	0	6	6	0.141479	1.07207e-05	1	0.0250254	1	0.141461
ENSMUSG00000001604	Tcea3	0	0	3	1	0	0	0	7	0	0	6	2	1	0.825867	1	0.941347	1	0.672169
ENSMUSG00000001622	Csn3	0	0	1	1	0	15	10	0	12	0	2	4	1	0.077827	1	0.654698	1	0.153392
ENSMUSG00000001627	Ifrd1	8634	13543	13666	11580	14445	8749	13519	9719	11522	9478	13150	13468	1	0.608665	1	0.997357	1	0.73452
ENSMUSG00000001630	Stk38l	1088	1366	1762	1909	1823	1212	1549	1614	1852	2060	1245	1737	1	0.872269	1	0.757092	1	0.887138
ENSMUSG00000001632	Brpf1	534	1198	1380	1342	1298	964	1398	995	1542	1829	998	1007	1	0.870343	1	0.678531	1	0.632414
ENSMUSG00000001642	Akr1b3	340	515	549	705	757	548	596	970	820	808	493	686	0.9642	0.19546	1	0.665984	1	0.462852
ENSMUSG00000001655	Hoxc13	0	9	7	8	0	4	13	0	0	34	0	0	1	0.846989	1	0.7508	1	0.866948
ENSMUSG00000001656	Hoxc11	10	2	5	0	7	21	0	6	0	108	6	0	1	0.517043	0.950729	0.358404	0.892939	0.164186
ENSMUSG00000001657	Hoxc8	36	58	29	31	42	20	24	20	37	93	42	13	1	0.247861	1	0.281201	1	0.890402
ENSMUSG00000001661	Hoxc6	44	82	67	55	48	79	31	47	101	56	74	97	1	0.61032	1	0.345037	1	0.619028
ENSMUSG00000001663	Gstt1	20	49	41	58	39	24	24	31	161	11	11	19	1	0.309958	1	0.532058	1	0.992426
ENSMUSG00000001665	Gstt3	12	7	1	0	7	2	5	0	4	14	7	2	1	0.605576	1	0.477695	1	0.930832
ENSMUSG00000001666	Ddt	142	142	217	141	195	170	209	157	284	143	118	171	1	0.69	1	0.721016	1	1
ENSMUSG00000001670	Tat	0	0	21	0	0	0	2	0	0	0	7	0	1	0.27593	1	0.628787	1	0.708784
ENSMUSG00000001672	Marveld3	176	320	52	28	83	18	147	40	10	92	289	38	0.291468	0.137703	1	0.442112	1	0.655849
ENSMUSG00000001674	Ddx18	586	596	747	514	791	614	687	507	836	434	536	602	1	0.920056	1	0.536082	1	0.663532
ENSMUSG00000001687	Ubl3	5402	6199	7493	5335	7899	5010	5457	5834	7453	7678	5718	6591	1	0.61907	1	0.495229	1	0.848943
ENSMUSG00000001700	Gramd3	9	36	11	29	17	27	17	49	103	157	21	75	1	0.619391	0.266786	0.0362676	0.285562	0.0170564
ENSMUSG00000001707	Eef1e1	1420	1214	1807	1206	1757	1173	1279	1480	2123	1131	938	1493	1	0.792669	1	0.672253	1	0.602955
ENSMUSG00000001729	Akt1	6575	8576	9398	9371	10615	7335	7744	7973	11713	11070	6392	8765	1	0.652138	1	0.650856	1	0.955606
ENSMUSG00000001739	Cldn15	20	48	64	1	8	24	7	16	29	141	44	13	1	0.206375	0.32499	0.0324717	1	0.467484
ENSMUSG00000001741	Il16	2	53	20	29	38	0	20	26	0	9	50	0	1	0.694986	1	0.875519	1	0.643024
ENSMUSG00000001750	Tcirg1	31	85	120	65	116	86	52	124	65	14	43	68	1	0.504731	0.708924	0.090148	1	0.293723
ENSMUSG00000001751	Naglu	632	1123	933	648	1336	720	874	820	821	755	850	992	1	0.709765	1	0.557312	1	0.859945
ENSMUSG00000001755	Coasy	1122	1369	1640	1129	1742	1114	1139	1280	1674	1830	971	1247	1	0.78277	1	0.896479	1	0.940672
ENSMUSG00000001761	Smo	0	11	2	8	22	52	11	2	2	0	0	0	0.951026	0.0683589	0.0890929	0.000471111	1	0.121116
ENSMUSG00000001763	Tspan33	35	91	38	22	107	14	37	6	83	114	47	69	1	0.612443	1	0.193799	1	0.372572
ENSMUSG00000001767	Crnkl1	658	1233	1214	1241	1298	767	895	935	884	474	838	1350	1	0.381252	1	0.602592	1	0.315698
ENSMUSG00000001768	Rin2	215	371	460	197	423	202	187	288	318	474	462	465	1	0.537202	0.637531	0.115321	1	0.36123
ENSMUSG00000001773	Folh1	16	25	28	12	2	7	2	0	7	17	2	1	0.557298	0.00459369	1	0.479006	1	0.0896919
ENSMUSG00000001774	Chordc1	1228	1919	1990	1790	1762	1378	1543	1688	2461	1530	1532	1740	1	0.43686	1	0.678724	1	0.817469
ENSMUSG00000001783	Rtcb	3767	4242	5913	4303	6210	4407	4528	4617	6093	5948	4544	4904	1	0.700333	1	0.792969	1	0.587412
ENSMUSG00000001785	Pwp1	1046	1469	1098	1178	1610	1025	1434	1113	1306	1213	1282	1581	1	0.886367	1	0.990881	1	0.885029
ENSMUSG00000001786	Fbxo7	636	932	1174	853	1221	747	775	1056	964	762	803	1068	1	0.897087	1	0.621104	1	0.763089
ENSMUSG00000001794	Capns1	9525	10261	13892	9762	14601	10038	12209	11736	12106	13058	8399	11471	1	0.505876	1	0.247649	1	0.706779
ENSMUSG00000001802	Lrp3	1409	2200	2275	2666	2649	1356	1861	1765	2707	2371	1769	1955	1	0.264042	1	0.491538	1	0.723469
ENSMUSG00000001804	Dsg4	3	5	1	14	0	2	2	4	8	0	14	3	1	0.248431	1	0.330927	1	1
ENSMUSG00000001815	Evx2	4	0	0	0	1	0	0	4	0	0	0	8	1	1	1	0.858737	1	0.889641
ENSMUSG00000001819	Hoxd13	0	14	5	0	5	0	0	0	0	0	0	0	1	0.349894	1	0.464393	1	0.0624242
ENSMUSG00000001823	Hoxd12	0	1	0	0	0	0	0	0	0	0	0	0	NA	1	NA	1	NA	1
ENSMUSG00000001827	Folr1	0	0	7	0	1	0	1	5	0	0	2	0	1	1	1	0.52465	1	0.727842
ENSMUSG00000001829	Clpb	1937	2808	2521	2536	3354	1802	2833	1719	2909	2028	1839	2247	1	0.644994	1	0.436202	1	0.281203
ENSMUSG00000001833	2018-09-07	7792	8290	10100	7797	10157	7900	8055	7758	11043	6794	7046	8165	1	0.69291	1	0.475888	1	0.403018
ENSMUSG00000001844	Zdhhc4	820	866	1395	833	1305	781	1056	839	1079	619	836	1204	1	0.89665	1	0.615697	1	0.619378
ENSMUSG00000001847	Rac1	10793	11912	16078	15374	16275	11165	12007	12982	19555	12176	9692	12502	1	0.515772	1	0.731784	1	0.468609
ENSMUSG00000001855	Nup214	748	1118	1552	1046	1343	735	1261	746	1133	2289	933	1356	1	0.490984	0.67203	0.17408	1	0.452181
ENSMUSG00000001864	Aif1l	20	10	25	13	14	28	2	2	0	0	15	0	1	0.563974	1	0.381797	1	0.176557
ENSMUSG00000001865	Cpa3	11	2	18	5	5	12	2	5	1	14	10	8	1	0.627733	1	0.787594	1	0.911092
ENSMUSG00000001870	Ltbp1	32	38	65	502	91	113	60	116	102	121	211	273	0.633132	0.314274	0.617192	0.131888	1	0.939942
ENSMUSG00000001891	Ugp2	4593	4536	7414	2635	9453	5989	5262	6266	4946	6922	5609	7519	0.339191	0.0638769	1	0.472575	1	0.304735
ENSMUSG00000001901	Kcnh6	871	1151	984	1251	972	507	496	680	1290	1477	592	1209	0.0235109	0.00338253	0.0840616	0.02213	1	0.836017
ENSMUSG00000001909	Trmt1	1292	1884	1847	1535	2223	1545	2056	1589	2228	1849	1792	1900	1	0.545707	1	0.987907	1	0.62544
ENSMUSG00000001910	Nacc1	440	679	679	738	1045	446	655	446	808	1014	523	720	1	0.826348	1	0.544453	1	0.698277
ENSMUSG00000001911	Nfix	13	43	17	24	41	13	6	18	42	60	29	15	1	0.545627	1	0.241261	1	0.569278
ENSMUSG00000001918	Slc1a5	171	130	280	211	478	298	386	206	457	668	254	371	0.354431	0.0587003	1	0.500969	0.218824	0.0336663
ENSMUSG00000001924	Uba1	14149	17099	22296	18506	21661	14251	17926	16509	22556	23715	13685	18655	1	0.562698	1	0.666904	1	0.960105
ENSMUSG00000001930	Vwf	8	18	32	55	64	44	25	70	12	4	88	141	1	0.215628	1	0.74049	1	0.265578
ENSMUSG00000001942	Siae	260	120	363	222	240	201	194	169	53	546	186	90	1	0.439179	1	0.923648	1	0.721074
ENSMUSG00000001943	Vsig2	1	0	0	0	0	0	0	1	0	0	0	0	NA	1	NA	1	NA	1
ENSMUSG00000001946	Esam	133	249	206	80	236	316	97	260	33	91	302	218	1	0.368248	0.922815	0.478294	1	0.964188
ENSMUSG00000001948	Spa17	75	44	51	70	88	96	55	68	88	0	44	61	1	0.594747	1	0.375188	1	0.586052
ENSMUSG00000001962	Fam50a	1209	1633	1855	1095	2120	1476	1815	1490	1313	1644	1293	1842	1	0.342891	1	0.307188	1	0.920691
ENSMUSG00000001964	Emd	525	930	846	870	1118	708	876	740	1194	332	591	352	1	0.813312	0.453637	0.129548	1	0.228819
ENSMUSG00000001983	Taco1	121	307	190	166	255	211	158	216	244	56	224	150	1	0.877338	1	0.480528	1	0.603781
ENSMUSG00000001985	Grik3	98	275	228	671	80	3	47	94	248	122	48	11	9.21031e-11	0.000582016	0.887139	0.368462	0.00430955	0.0222556
ENSMUSG00000001986	Gria3	19	27	102	95	0	52	0	40	18	0	12	13	0.507295	0.289788	1	0.391478	0.151721	0.00878069
ENSMUSG00000001988	Npas1	63	39	48	85	100	47	68	76	140	42	33	57	1	0.72272	1	0.706443	1	0.958011
ENSMUSG00000001995	Sipa1l2	663	1129	736	1959	1397	741	974	1065	1702	1486	743	931	1	0.553065	1	0.65322	1	0.861297
ENSMUSG00000001998	Ap4e1	260	324	441	295	335	386	284	322	662	252	421	283	1	0.991318	1	0.69106	1	0.708947
ENSMUSG00000001999	Blvra	946	862	1026	1506	1232	950	1036	805	1304	475	742	912	1	0.484237	1	0.304664	1	0.177274
ENSMUSG00000002006	Pdzd4	92	197	202	90	161	176	172	137	232	275	117	160	1	0.708795	1	0.748287	1	0.553701
ENSMUSG00000002007	Srpk3	0	4	0	11	55	2	34	0	0	0	3	2	0.757278	0.113058	0.275866	0.0156256	1	0.469891
ENSMUSG00000002010	Idh3g	1426	2458	2255	2577	2345	2041	2541	2326	3039	2357	1511	2281	1	0.801707	1	0.538851	1	0.784106
ENSMUSG00000002012	Pnck	65	23	49	271	46	19	44	25	171	402	48	65	0.0600669	0.0184985	0.000958516	0.00146911	1	0.537797
ENSMUSG00000002014	Ssr4	1528	1794	2071	1696	2536	1919	1872	1886	2559	1416	1482	1512	1	0.419621	0.98448	0.135273	1	0.522761
ENSMUSG00000002015	Bcap31	4095	4837	5352	5269	6003	4477	5161	5023	6444	3170	3788	4402	1	0.899926	0.981136	0.119224	1	0.237786
ENSMUSG00000002017	Fam98a	1553	1592	2800	1887	2514	1589	1913	1935	2185	2388	1448	1776	1	0.894974	1	0.600269	1	0.626536
ENSMUSG00000002020	Ltbp2	0	0	0	10	1	0	9	2	18	0	0	3	1	0.947029	1	0.833117	1	0.79504
ENSMUSG00000002028	Kmt2a	1616	1783	2706	1284	2695	1775	1942	2026	2189	4223	2032	2637	1	0.504643	0.84745	0.174197	1	0.107468
ENSMUSG00000002031	Ift46	1053	1285	1248	1369	1593	1093	1416	1268	1581	902	1265	1430	1	0.831215	1	0.637371	1	0.829281
ENSMUSG00000002032	Tmem25	953	1437	1470	2828	2010	1676	1644	1838	2856	2496	1077	1380	1	0.855498	1	0.9662	1	0.90126
ENSMUSG00000002033	Cd3g	0	5	1	0	3	0	11	6	0	0	0	4	1	0.321474	1	0.246466	1	0.91126
ENSMUSG00000002043	Trappc6a	541	924	826	575	1093	707	861	691	1143	547	618	630	1	0.516053	1	0.352329	1	0.77326
ENSMUSG00000002052	Supt6	2499	3348	3850	2439	4136	2513	3235	2744	2971	4483	2331	2986	1	0.986169	1	0.804646	1	0.847067
ENSMUSG00000002055	Spag5	85	126	30	5	65	17	59	94	1	0	20	57	1	0.805002	0.482058	0.174984	0.587666	0.176797
ENSMUSG00000002057	Foxn1	0	0	13	0	3	0	10	3	0	24	8	0	1	0.854356	1	0.571167	1	0.52801
ENSMUSG00000002058	Unc119	218	392	225	166	276	207	334	223	158	114	530	441	1	0.99572	1	0.625159	1	0.648545
ENSMUSG00000002059	Rab34	173	63	257	243	262	127	116	319	83	230	96	103	1	0.868155	0.674563	0.174031	1	0.289341
ENSMUSG00000002064	Sdf2	2889	3478	4030	3200	4320	2821	3611	3089	4287	2494	3439	3561	1	0.824648	1	0.736895	1	0.682073
ENSMUSG00000002068	Ccne1	811	1025	715	861	1044	960	966	1056	997	736	772	769	1	0.505747	0.92053	0.144527	1	0.531975
ENSMUSG00000002076	Hsf2bp	0	4	21	5	89	0	0	25	43	6	0	35	0.958417	0.225411	1	0.801171	1	0.315724
ENSMUSG00000002083	Bbc3	1057	1520	1715	953	1715	971	1544	895	1607	1428	1325	1389	1	0.706358	1	0.653838	1	0.930487
ENSMUSG00000002100	Mybpc3	0	0	0	5	0	8	3	3	0	0	4	5	1	0.451153	1	0.738426	1	0.802671
ENSMUSG00000002102	Psmc3	7242	8119	10224	7634	11447	7984	8853	9078	10795	8197	6943	8849	1	0.478144	1	0.251258	1	0.738981
ENSMUSG00000002103	Acp2	1292	1974	2320	1544	2048	1371	1639	2240	1831	2157	1386	1556	1	0.994329	1	0.490613	1	0.561731
ENSMUSG00000002104	Rapsn	13	19	26	56	24	25	23	45	27	1	20	26	1	0.98465	1	0.382901	1	0.44103
ENSMUSG00000002105	Slc39a13	318	591	750	433	760	488	453	616	624	718	617	394	1	0.693457	1	0.92487	1	0.818508
ENSMUSG00000002107	Celf2	1020	1274	1656	781	1751	1065	1219	1263	1235	1909	1028	1221	1	0.652754	1	0.876398	1	0.812803
ENSMUSG00000002108	Nr1h3	65	63	70	25	80	26	42	86	107	34	32	60	1	0.963599	1	0.868973	1	0.845487
ENSMUSG00000002109	Ddb2	22	24	21	69	25	50	25	7	21	47	11	20	1	0.633412	1	0.740565	1	0.41962
ENSMUSG00000002111	Spi1	0	0	0	0	4	0	2	0	0	0	0	0	1	0.267985	1	0.275415	NA	1
ENSMUSG00000002129	Sf3a1	1526	1662	2013	2311	2391	1615	1910	1985	2416	2843	1797	2188	1	0.977109	1	0.466292	1	0.536645
ENSMUSG00000002147	Stat6	3781	6157	6048	4715	6504	4311	5442	4569	5183	5126	5240	4576	1	0.800377	1	0.575256	1	0.541421
ENSMUSG00000002190	Clgn	1634	2431	1680	1900	2324	1372	2449	1417	2229	1877	1730	1872	1	0.677933	1	0.869251	1	0.625229
ENSMUSG00000002204	Napsa	8	3	3	1	34	9	28	14	0	0	6	21	0.801301	0.0130272	1	0.205552	1	0.704206
ENSMUSG00000002205	Vrk3	1088	1245	1507	1422	1872	1304	1637	1757	1898	1457	1245	1832	1	0.20686	1	0.600212	1	0.573442
ENSMUSG00000002210	Smg9	1028	1173	1591	1199	1599	1023	1376	1101	1632	1354	1037	1265	1	0.899896	1	0.903241	1	0.861695
ENSMUSG00000002221	Paxip1	1554	2611	2550	2711	3699	2087	2301	1937	2500	2892	2298	2506	1	0.94135	1	0.933999	1	0.986733
ENSMUSG00000002222	Rmnd5a	1346	1701	1869	1104	1774	1132	1482	1242	1989	1389	1356	1318	1	0.47118	1	0.901585	1	0.660284
ENSMUSG00000002227	Mov10	14	89	2	63	75	14	98	53	30	0	65	96	1	0.642195	1	0.777194	1	0.92137
ENSMUSG00000002228	Ppm1j	5667	8462	6829	6312	5070	3203	4917	3141	5572	2347	3829	3454	0.000315587	2.59189e-05	1	0.466551	0.0113412	0.000240925
ENSMUSG00000002233	Rhoc	5641	6285	7645	9469	6327	3628	5144	3729	9920	2868	3941	4002	0.00405261	0.000330098	1	0.905715	0.433602	0.0311566
ENSMUSG00000002240	Prr27	0	0	0	3	3	0	0	0	5	0	1	7	NA	1	1	0.28203	1	0.413353
ENSMUSG00000002249	Tead3	0	0	0	0	0	1	0	4	0	0	0	0	1	0.296007	1	0.304942	NA	1
ENSMUSG00000002250	Ppard	13	4	36	14	13	8	14	11	22	50	32	13	1	0.510259	1	0.0923733	1	0.387936
ENSMUSG00000002257	Def6	196	621	558	628	506	306	456	247	548	257	518	468	0.800004	0.240442	1	0.617132	1	0.616156
ENSMUSG00000002265	Peg3	3556	3427	5326	2752	6151	4221	4739	5241	2695	7908	3433	4349	0.61431	0.0486065	1	0.445033	1	0.572084
ENSMUSG00000002266	Zim1	18	0	0	29	0	2	0	23	0	4	0	16	1	0.588755	1	0.848181	1	0.439265
ENSMUSG00000002274	Metrn	2	1	4	3	7	0	0	0	0	0	0	1	1	0.742187	1	0.543697	1	0.134692
ENSMUSG00000002279	Lmf1	567	671	688	546	664	396	706	489	723	496	467	444	1	0.471645	1	0.618111	1	0.318448
ENSMUSG00000002280	Narfl	778	1307	1329	1090	1585	795	1251	1072	1514	1318	1201	1506	1	0.993983	1	0.446027	1	0.509348
ENSMUSG00000002289	Angptl4	5	124	43	32	0	1	0	124	17	8	13	6	1	0.666066	0.924508	0.291589	0.40621	0.0153507
ENSMUSG00000002297	Dbf4	144	284	182	251	296	175	77	234	292	223	167	202	1	0.621862	1	0.825855	1	0.813267
ENSMUSG00000002307	Daxx	935	1396	1623	1524	1820	1118	1254	1497	1927	2263	1525	1308	1	0.999612	1	0.321619	1	0.396552
ENSMUSG00000002308	Cd320	719	1096	1266	748	999	819	1101	821	1097	882	695	993	1	0.810659	1	0.636597	1	0.568883
ENSMUSG00000002319	Ipo4	2725	4063	4281	3108	5157	4050	3881	4045	4705	6771	3609	4390	1	0.183824	1	0.617449	1	0.1615
ENSMUSG00000002320	Tm9sf1	819	1350	1309	1171	1639	1247	1081	1170	1256	1976	1011	1104	1	0.670607	1	0.933544	1	0.799696
ENSMUSG00000002324	Rec8	1	0	0	0	0	0	0	0	1	0	0	0	NA	1	NA	1	NA	1
ENSMUSG00000002325	Irf9	988	1236	847	913	1375	725	756	810	1087	753	733	770	1	0.378263	1	0.493675	1	0.208934
ENSMUSG00000002326	Gmpr2	733	636	719	780	780	543	692	757	696	996	638	490	1	0.630959	1	0.872459	1	0.635269
ENSMUSG00000002329	Mdp1	887	859	1095	1104	1116	746	678	908	1471	516	931	949	1	0.275762	1	0.784933	1	0.625731
ENSMUSG00000002332	Dhrs1	4464	4770	6324	7092	7771	5324	5169	6707	8573	4772	3105	4243	1	0.679308	0.774509	0.0703186	1	0.234075
ENSMUSG00000002341	Ncan	72	130	92	405	93	98	40	97	422	6	31	74	0.112703	0.0593495	1	0.615891	1	0.457125
ENSMUSG00000002342	Tmem161a	1251	1484	1602	1604	1947	1133	1605	1058	1600	1251	1379	1842	1	0.556027	1	0.896528	1	0.749626
ENSMUSG00000002343	Armc6	1402	1974	2215	2071	2195	1525	1244	1773	2765	1999	1164	2058	1	0.248044	1	0.555505	1	0.721608
ENSMUSG00000002345	2310045N01Rik	441	643	864	596	893	553	598	593	936	547	438	626	1	0.990643	1	0.642075	1	0.715629
ENSMUSG00000002346	Slc25a42	63	65	129	119	117	70	72	106	151	197	44	79	1	0.844101	1	0.658633	1	0.792124
ENSMUSG00000002365	Snx9	580	1000	1329	650	1643	749	885	783	760	1836	849	1119	1	0.645571	1	0.659958	1	0.455511
ENSMUSG00000002372	Ranbp3	1698	2329	3315	2558	2961	1811	2676	3130	2784	2864	2456	2642	1	0.773502	1	0.82763	1	0.931183
ENSMUSG00000002379	Ndufa11	2150	2482	2699	2434	3558	2642	2708	2527	3915	1924	2268	2598	1	0.364497	1	0.381586	1	0.945949
ENSMUSG00000002384	Bmp8b	9	15	0	5	0	2	0	1	0	0	1	0	1	0.0458368	NA	0.777338	1	0.0255832
ENSMUSG00000002393	Nr2f6	146	207	424	269	267	166	301	212	253	254	248	261	1	0.683634	1	0.916787	1	0.823788
ENSMUSG00000002395	Use1	1289	1515	2245	1336	2360	1654	1655	1477	2314	1722	1586	1571	1	0.586217	1	0.754774	1	0.837584
ENSMUSG00000002396	Ocel1	360	359	481	382	470	350	508	388	499	652	380	476	1	0.83929	1	0.687565	1	0.595589
ENSMUSG00000002409	Dyrk1b	732	1116	1044	1049	1272	879	755	1092	989	1481	1097	1000	1	0.875353	1	0.622058	1	0.742862
ENSMUSG00000002413	Braf	1577	2252	2857	2782	2971	1798	2569	2436	2616	3370	2156	3299	1	0.983122	1	0.442644	1	0.525075
ENSMUSG00000002416	Ndufb2	424	378	531	388	545	390	355	480	900	295	367	439	1	0.932055	1	0.879459	1	0.928387
ENSMUSG00000002428	Hltf	354	741	814	632	929	705	665	608	751	238	493	591	1	0.54781	0.488203	0.124717	1	0.359872
ENSMUSG00000002455	Prpf6	2075	2986	3226	3065	4214	2275	3308	3045	3565	4762	2492	3851	1	0.545151	1	0.545424	1	0.319138
ENSMUSG00000002458	Rgs19	651	833	935	696	1218	888	637	944	1325	1265	758	957	1	0.470866	1	0.630401	1	0.302909
ENSMUSG00000002459	Rgs20	910	920	1094	922	1297	1033	874	1204	1702	1082	600	1102	1	0.571925	1	0.715841	1	0.907432
ENSMUSG00000002475	Abhd3	331	599	459	102	464	425	450	403	243	248	295	652	1	0.657575	1	0.436626	1	0.816612
ENSMUSG00000002477	Snrpd1	1127	1303	1756	1257	2128	1434	1554	1411	2058	701	1058	1444	1	0.319227	0.787254	0.156612	1	0.563656
ENSMUSG00000002486	Tchp	235	352	420	375	562	229	291	351	359	990	321	266	1	0.925366	1	0.400258	1	0.46024
ENSMUSG00000002489	Tiam1	30	31	24	29	34	70	55	42	1	4	32	23	1	0.157724	0.453637	0.066628	1	0.360814
ENSMUSG00000002496	Tsc2	2052	2461	1961	2598	2766	2051	2072	2010	2745	4397	1661	2447	1	0.597572	1	0.317245	1	0.632589
ENSMUSG00000002500	Rpl3l	0	0	2	0	0	6	0	0	28	0	15	1	1	0.65546	1	0.198092	1	0.044096
ENSMUSG00000002504	Slc9a3r2	775	2233	1370	785	1427	981	1593	837	965	2335	1900	1762	1	0.687053	0.476337	0.12322	1	0.339656
ENSMUSG00000002524	Puf60	5811	7328	9161	7050	10207	7022	7811	7324	8881	9153	5982	8750	1	0.575543	1	0.713163	1	0.878138
ENSMUSG00000002546	Golga2	3038	4196	5448	3991	5191	3491	4572	3650	3357	5906	3701	4286	1	0.887009	1	0.893021	1	0.853766
ENSMUSG00000002550	Uck1	1630	2250	1941	1760	2265	1515	1728	1503	1995	1664	1685	1786	1	0.354257	1	0.862664	1	0.406805
ENSMUSG00000002565	Scin	14	0	0	516	50	28	51	5	916	182	58	81	0.00191806	0.157051	5.81845e-10	0.000539155	0.295795	0.550418
ENSMUSG00000002578	Ikzf4	57	2	22	114	45	14	9	2	62	137	15	1	0.60929	0.08307	0.690701	0.146902	1	0.901619
ENSMUSG00000002580	Mien1	1166	1061	1329	803	1594	1132	1099	1271	1803	698	1059	1125	1	0.533224	1	0.457273	1	0.883485
ENSMUSG00000002588	Pon1	0	12	3	0	0	1	0	0	6	0	4	0	1	0.162845	1	0.283175	1	0.763288
ENSMUSG00000002602	Axl	38	140	160	37	406	191	66	484	0	0	149	6	0.000795501	0.00973094	1.21041e-09	0.0507737	0.632708	0.450482
ENSMUSG00000002603	Tgfb1	7	13	14	34	10	33	21	41	58	42	19	36	1	0.388028	1	0.634133	1	0.195156
ENSMUSG00000002608	Ccdc97	1144	1230	2167	1280	1973	1445	1344	1650	1926	2291	1394	1724	1	0.638275	1	0.615827	1	0.422988
ENSMUSG00000002617	Zfp40	456	664	770	552	805	414	628	671	968	828	564	760	1	0.958683	1	0.430168	1	0.507928
ENSMUSG00000002625	Akap8l	1775	2798	3011	2829	2796	1964	2366	2106	3254	2642	3034	2805	1	0.237925	0.986183	0.149175	1	0.767651
ENSMUSG00000002633	Shh	2	10	12	78	17	6	3	6	64	5	9	14	0.966191	0.0756133	1	0.157234	1	0.721188
ENSMUSG00000002635	Pdcd2l	680	1004	961	836	1198	806	842	914	1246	418	892	849	1	0.830478	1	0.521531	1	0.681083
ENSMUSG00000002658	Gtf2f1	2292	3345	4023	3739	4273	2671	3464	3263	4588	4011	2871	3684	1	0.898505	1	0.704419	1	0.823347
ENSMUSG00000002660	Clpp	1546	1942	2289	1965	2901	2148	2279	1798	2560	1601	2014	1966	1	0.347079	1	0.284331	1	0.860693
ENSMUSG00000002661	Alkbh7	104	69	128	148	128	107	200	109	201	155	211	137	1	0.63004	1	0.53098	1	0.32473
ENSMUSG00000002664	Pspn	3	9	22	15	6	1	7	1	17	8	6	1	1	0.0886117	1	0.429247	1	0.507984
ENSMUSG00000002668	Dennd1c	0	12	0	0	0	1	0	0	0	0	0	0	1	0.298822	NA	1	1	0.205579
ENSMUSG00000002679	Med6	474	623	805	512	964	689	732	576	870	698	802	653	1	0.348084	1	0.926557	1	0.51604
ENSMUSG00000002688	Prkd1	396	733	651	362	686	265	373	188	660	616	552	536	0.462591	0.108825	0.508265	0.10068	1	0.924129
ENSMUSG00000002699	Lcp2	0	15	0	5	0	5	2	0	2	0	1	0	1	0.509378	1	0.602389	1	0.220348
ENSMUSG00000002718	Cse1l	2127	2982	3831	3085	3971	2745	3110	3275	2769	3297	2877	3649	1	0.643836	1	0.564302	1	0.916167
ENSMUSG00000002728	Naa20	1622	2350	2626	2597	2924	1844	1926	2031	2911	1811	2015	2054	1	0.47526	1	0.781134	1	0.455837
ENSMUSG00000002731	Prkra	417	502	754	758	722	588	810	655	845	638	453	458	1	0.577333	1	0.289801	1	0.664461
ENSMUSG00000002732	Fkbp7	9	18	21	38	22	17	26	7	6	19	9	11	1	0.688742	1	0.387114	1	0.227958
ENSMUSG00000002733	Plekha3	1682	1596	1932	1179	2133	1460	1441	1293	1992	1422	1281	1480	1	0.677251	1	0.61551	1	0.477399
ENSMUSG00000002741	Ykt6	3617	4577	4821	4496	5568	3696	4213	4545	4257	3906	3791	4677	1	0.88887	1	0.325992	1	0.386222
ENSMUSG00000002748	Baz1b	898	1404	1782	1242	2005	1227	1547	1231	2177	2939	1417	1605	1	0.55857	0.749848	0.139897	1	0.0880885
ENSMUSG00000002763	Pex6	2624	3222	3999	2908	4530	2641	3452	3181	4134	4609	3110	4565	1	0.774679	1	0.31301	1	0.280399
ENSMUSG00000002767	Mrpl2	937	1121	1455	1192	1599	1018	1041	1599	1463	732	1259	1250	1	0.649544	1	0.446677	1	0.741748
ENSMUSG00000002768	Mea1	1402	1934	2091	1621	2655	1855	1912	1919	3118	1545	1508	1862	1	0.32461	1	0.492209	1	0.889091
ENSMUSG00000002769	Gnmt	13	9	31	12	12	0	10	18	17	0	7	9	1	0.428064	1	0.794827	1	0.313209
ENSMUSG00000002771	Grin2d	19	5	55	129	74	93	67	77	126	185	131	47	1	0.44732	1	0.331998	0.900509	0.185621
ENSMUSG00000002778	Kdelr1	823	990	1138	941	1102	819	1100	1020	1485	979	877	701	1	0.988683	1	0.708362	1	0.77024
ENSMUSG00000002781	Tmem143	187	229	368	193	306	292	312	242	358	313	324	242	1	0.521854	1	0.965275	1	0.577466
ENSMUSG00000002791	Pdxk-ps	18	16	1	21	6	13	15	1	3	0	7	14	1	0.472143	1	0.644728	1	0.290967
ENSMUSG00000002797	Ggct	263	241	201	437	513	340	368	595	342	413	173	186	0.469142	0.135209	0.241759	0.0459978	1	0.641276
ENSMUSG00000002799	Jag2	284	400	472	423	551	341	430	395	1031	943	506	734	1	0.829864	0.0485996	0.00896683	0.186034	0.0166116
ENSMUSG00000002803	Btbd6	410	678	896	1009	998	831	752	928	1683	1441	683	1097	1	0.473948	0.709257	0.197452	0.812085	0.109845
ENSMUSG00000002804	Nudt14	133	140	200	95	173	185	222	249	208	246	123	222	1	0.189327	1	0.686415	1	0.477043
ENSMUSG00000002808	Epdr1	8645	12179	11185	7229	13417	8253	10099	9882	8816	9217	8894	11112	1	0.922211	1	0.321893	1	0.517578
ENSMUSG00000002812	Flii	4419	6674	7454	6153	8228	5725	6815	5855	7283	9839	4855	6979	1	0.707139	1	0.851917	1	0.657727
ENSMUSG00000002814	Top3a	504	543	425	346	404	424	510	504	363	340	527	483	1	0.908328	1	0.666545	1	0.653195
ENSMUSG00000002820	Atg4d	493	896	873	773	1009	620	620	615	1158	851	775	645	1	0.584735	1	0.507628	1	0.875387
ENSMUSG00000002825	Qtrt1	301	494	460	327	450	262	430	305	500	325	353	353	1	0.559198	1	0.976408	1	0.67961
ENSMUSG00000002831	Plin4	2	1	0	1	0	2	0	0	0	20	0	0	NA	0.816763	1	0.310799	1	0.455883
ENSMUSG00000002833	Hdgfrp2	854	1517	1970	1413	1859	1551	1634	1146	1464	2171	1521	1845	1	0.711011	1	0.658833	1	0.487821
ENSMUSG00000002835	Chaf1a	52	64	61	51	106	56	131	56	21	12	74	77	1	0.269387	0.811999	0.224076	1	0.653174
ENSMUSG00000002844	Adprh	3238	4513	5933	4355	5798	3696	5318	4741	5852	4224	4077	4524	1	0.670627	1	0.417946	1	0.772586
ENSMUSG00000002845	Tmem39a	126	110	117	277	172	160	209	233	302	142	156	207	1	0.60958	1	0.888306	1	0.749728
ENSMUSG00000002846	Timmdc1	179	299	533	262	418	272	333	272	453	121	270	216	1	0.976823	1	0.411899	1	0.496174
ENSMUSG00000002847	Pla1a	2	9	30	20	25	0	12	2	3	21	46	2	1	0.497093	1	0.379338	1	0.760486
ENSMUSG00000002870	Mcm2	82	192	293	96	230	115	273	140	352	353	346	154	1	0.684197	0.749848	0.191206	0.996688	0.132775
ENSMUSG00000002871	Tpra1	730	961	898	820	954	663	882	822	1142	1462	1064	984	1	0.680374	0.705032	0.117715	1	0.303128
ENSMUSG00000002881	Nab1	653	1219	1156	1379	939	793	989	620	1600	537	1116	1092	0.490111	0.109842	1	0.382774	1	0.712195
ENSMUSG00000002885	Cd97	42	53	88	231	95	104	90	155	149	131	71	80	1	0.89393	1	0.716594	1	0.881997
ENSMUSG00000002897	Il17ra	1313	1338	1513	853	2703	1621	1971	2008	1678	1671	1552	1702	0.0288131	0.00471237	0.687232	0.0673353	1	0.355078
ENSMUSG00000002900	Lamb1	609	860	622	135	897	421	765	481	209	422	460	845	1	0.810611	0.754518	0.361883	1	0.618899
ENSMUSG00000002908	Kcnn1	420	466	473	520	460	237	409	214	446	171	347	337	0.505297	0.0686416	1	0.883665	0.904734	0.133044
ENSMUSG00000002910	Arrdc2	304	376	421	327	487	368	278	195	485	399	540	480	1	0.620902	0.873716	0.220511	1	0.433076
ENSMUSG00000002930	Ppp1r17	10	0	0	0	0	0	0	0	0	0	0	0	1	0.201401	NA	1	1	0.223437
ENSMUSG00000002944	Cd36	28	7	0	9	0	15	5	9	32	1	9	8	1	0.587125	1	0.714984	1	0.887784
ENSMUSG00000002948	Map2k7	1895	2088	2543	1998	2814	1677	1999	1841	2747	3337	1975	2018	1	0.564003	1	0.335914	1	0.68278
ENSMUSG00000002949	Timm44	977	1259	1609	1258	1970	1093	1425	1525	1405	2099	1167	1445	1	0.408845	1	0.878124	1	0.617154
ENSMUSG00000002957	Ap2a2	10064	10865	15811	5471	18229	11439	12132	12890	7715	15283	8835	12090	0.84338	0.16364	0.580112	0.0965675	1	0.895539
ENSMUSG00000002963	Pnkp	831	1313	1265	1395	1315	1005	1229	1039	1565	1317	1040	1124	1	0.622171	1	0.848956	1	0.830263
ENSMUSG00000002968	Med25	4044	4345	5534	5126	6780	4234	4584	4644	4887	6167	4142	4791	1	0.933822	1	0.659811	1	0.795414
ENSMUSG00000002980	Bcam	47798	48939	66244	35007	85360	56060	68640	67561	45347	78760	40915	59169	0.282747	0.0181177	0.581864	0.0619158	1	0.819307
ENSMUSG00000002981	Clptm1	4923	6576	6249	6067	8269	4800	6260	5662	6711	7508	4951	5954	1	0.960708	1	0.734541	1	0.779238
ENSMUSG00000002983	Relb	82	253	304	115	213	139	319	307	217	214	290	134	1	0.388309	1	0.612901	1	0.775089
ENSMUSG00000002984	Tomm40	1336	1733	1974	1798	2694	1743	1778	2023	2383	2161	1177	1744	1	0.287342	1	0.271362	1	0.921333
ENSMUSG00000002985	Apoe	6068	2127	3629	8141	946	2625	528	4206	2714	1646	699	1720	1.69786e-11	0.0167876	0.80744	0.308134	4.51577e-08	1.20714e-05
ENSMUSG00000002992	Apoc2	0	0	0	0	1	0	0	0	0	0	0	0	NA	1	NA	1	NA	1
ENSMUSG00000002996	Hbp1	4955	6866	6177	5329	6958	4541	5880	4413	4807	5609	5497	5569	1	0.328649	1	0.738723	1	0.330795
ENSMUSG00000002997	Prkar2b	3853	5760	5381	290	4928	2354	3750	2578	1112	2203	4005	4360	1	0.632838	0.988403	0.618088	0.851775	0.488872
ENSMUSG00000003031	Cdkn1b	466	695	686	176	607	345	423	353	612	614	546	649	1	0.457247	0.882773	0.170952	1	0.727331
ENSMUSG00000003032	Klf4	280	140	519	248	450	387	212	296	380	340	179	309	1	0.732572	1	0.518216	1	0.828655
ENSMUSG00000003033	Ap1m1	5695	6242	7478	6831	9211	6039	7138	7147	8417	6716	4971	6008	1	0.521738	1	0.110539	1	0.456499
ENSMUSG00000003037	Rab8a	1248	1522	1711	1521	2044	1311	1743	1443	2090	2227	1051	1623	1	0.774389	1	0.999606	1	0.816811
ENSMUSG00000003038	Hmgn2	121	158	198	112	198	123	182	163	303	71	103	179	1	0.736692	1	0.782729	1	0.993196
ENSMUSG00000003039	Fam32a	2476	2999	2745	2524	3331	2848	3020	2944	2901	3789	2575	4006	1	0.52309	1	0.822498	1	0.491235
ENSMUSG00000003051	Elf3	0	0	0	0	0	3	0	0	0	0	0	0	NA	0.590669	NA	0.500614	NA	1
ENSMUSG00000003053	Cyp2c29	0	0	0	1	0	12	0	0	1	0	0	3	1	0.279679	1	0.526628	NA	0.63975
ENSMUSG00000003062	Stard3nl	4709	5541	7386	4252	7441	4669	6246	6021	6709	3461	4554	4929	1	0.557437	0.637315	0.0518569	1	0.2579
ENSMUSG00000003068	Stk11	496	865	722	876	820	653	815	1146	1203	752	776	623	1	0.536806	1	0.649047	1	0.904685
ENSMUSG00000003070	Efna2	183	441	495	445	663	350	455	328	638	657	466	411	1	0.662928	1	0.523337	1	0.369691
ENSMUSG00000003072	Atp5d	6517	7392	9310	9120	10862	7480	8148	7993	11863	8168	6627	8776	1	0.853228	1	0.7598	1	0.945026
ENSMUSG00000003099	Ppp5c	1847	2572	2596	2584	3444	2226	2954	2842	3824	2864	2188	2966	1	0.283326	1	0.816018	1	0.499922
ENSMUSG00000003119	Cdk12	593	576	1057	838	776	596	988	752	986	1381	813	900	1	0.976489	0.994629	0.30812	1	0.377459
ENSMUSG00000003123	Lipe	135	103	175	216	305	228	161	225	403	474	258	331	1	0.239348	0.656546	0.135514	0.191313	0.0254052
ENSMUSG00000003131	Pafah1b2	9250	9505	11582	10383	12596	8474	8934	9082	13281	10189	7306	9639	1	0.407791	1	0.801572	1	0.425023
ENSMUSG00000003134	Tbc1d8	376	499	980	545	699	546	678	371	601	513	823	812	1	0.808853	1	0.528157	1	0.697361
ENSMUSG00000003135	Cnot11	1152	1108	1399	1297	1778	1011	1584	1491	1585	1493	945	1360	1	0.462069	1	0.377734	1	0.903525
ENSMUSG00000003153	Slc2a3	7022	9789	9926	6034	12996	8298	10754	7197	8056	18461	14020	15206	1	0.302973	0.332177	0.0615773	0.336916	0.0178005
ENSMUSG00000003154	Foxj2	986	1333	1568	1160	1958	1074	1292	1293	1632	1863	1236	1505	1	0.688139	1	0.684961	1	0.499544
ENSMUSG00000003161	Sri	6434	7701	9621	6675	11760	8123	8278	8846	8949	6994	6232	7865	1	0.155358	0.654477	0.0226124	1	0.491723
ENSMUSG00000003166	Dgcr2	1192	1802	1808	1938	2105	1394	1613	1538	1426	2023	1356	1620	1	0.701479	1	0.627482	1	0.511249
ENSMUSG00000003178	Mical3	205	299	410	149	522	251	422	226	183	147	279	385	1	0.352707	0.724028	0.279206	1	0.794228
ENSMUSG00000003184	Irf3	612	770	789	597	813	511	618	750	819	877	663	866	1	0.684983	1	0.499016	1	0.778552
ENSMUSG00000003190	Bcl2l12	5	12	9	20	13	10	15	1	19	1	9	7	1	0.783274	1	0.855149	1	0.62257
ENSMUSG00000003198	Zfp959	147	198	106	163	160	91	243	197	236	230	126	95	1	0.852472	1	0.809074	1	0.956825
ENSMUSG00000003199	Mpnd	2175	3361	3679	2974	3834	2784	3257	3424	4436	3225	2577	3746	1	0.626311	1	0.902359	1	0.76176
ENSMUSG00000003200	Sh3gl1	2283	2215	3213	3577	3022	2248	2475	2258	2970	1855	1884	2241	1	0.245867	1	0.216063	1	0.0656921
ENSMUSG00000003206	Ebi3	2	1	0	0	0	3	0	4	6	0	4	5	1	0.661425	1	0.637937	1	0.359866
ENSMUSG00000003208	Ccdc94	132	239	229	139	401	215	217	218	327	226	199	174	1	0.232053	1	0.546493	1	0.675597
ENSMUSG00000003226	Ranbp2	1680	2215	3164	2306	2883	1977	2301	1573	2748	2140	2245	2661	1	0.470526	1	0.625187	1	0.886413
ENSMUSG00000003227	Edar	11	1	0	0	9	0	0	1	4	0	3	0	1	0.706228	1	0.930152	1	0.6649
ENSMUSG00000003228	Grk5	114	88	67	52	81	81	113	106	61	113	69	195	1	0.755173	1	0.842079	1	0.663563
ENSMUSG00000003233	Dvl3	1015	1424	1416	1942	1643	721	1004	851	2000	1738	1219	1377	0.234248	0.0295657	0.34041	0.0329856	1	0.946155
ENSMUSG00000003234	Abcf3	2156	3019	3502	2893	4155	2812	3059	3063	4475	4387	2955	3918	1	0.46499	1	0.293473	1	0.152092
ENSMUSG00000003235	Eif2b5	2302	2676	3106	2058	3695	2632	2550	2690	2993	3397	2243	3655	1	0.490836	1	0.945176	1	0.544542
ENSMUSG00000003269	Cyth2	4904	5885	7709	6058	8800	5344	5772	6201	8353	6508	4854	6421	1	0.87734	1	0.64511	1	0.825324
ENSMUSG00000003271	Sult2b1	5	20	2	0	24	6	16	0	0	4	10	3	1	0.675016	1	0.359409	1	0.70782
ENSMUSG00000003273	Car11	719	1397	1039	907	1366	778	1031	1015	1669	1560	1209	833	1	0.937582	1	0.328469	1	0.449594
ENSMUSG00000003279	Dlgap1	896	1891	1806	1122	1742	1275	1683	1141	969	2050	1723	2030	1	0.991142	1	0.547765	1	0.584362
ENSMUSG00000003282	Plag1	57	19	44	8	36	40	34	8	66	26	80	44	1	0.782704	1	0.251267	1	0.440963
ENSMUSG00000003283	Hck	0	11	0	14	0	2	2	12	0	0	5	4	1	0.755707	1	0.707493	1	0.507437
ENSMUSG00000003299	Mrpl4	1439	1977	2080	1857	2473	1630	1542	1878	2923	1850	1691	1685	1	0.877656	1	0.894812	1	0.98712
ENSMUSG00000003308	Keap1	1359	1725	1657	1283	1751	931	1274	1445	1828	1734	1429	1381	1	0.281606	1	0.44086	1	0.84444
ENSMUSG00000003309	Ap1m2	0	15	8	7	33	0	4	0	20	0	1	0	1	1	1	0.71064	1	0.657828
ENSMUSG00000003316	Glg1	3500	6055	6487	4839	6873	4788	5863	6178	5607	8812	5294	6999	1	0.391538	1	0.606752	1	0.291219
ENSMUSG00000003341	Atp8b3	29	10	2	7	30	29	19	17	6	37	36	27	1	0.375837	1	0.868668	1	0.362994
ENSMUSG00000003344	Btbd2	1267	2187	2310	2409	2527	1465	2089	1881	2460	2690	1569	2078	1	0.659906	1	0.753411	1	0.937244
ENSMUSG00000003345	Csnk1g2	2127	2993	3415	3185	4281	2786	2944	2790	3144	3878	2254	3190	1	0.706201	1	0.569665	1	0.8779
ENSMUSG00000003346	Abhd17a	2407	2812	2603	5061	3889	2917	2727	3661	5118	3083	2237	3094	1	0.87622	1	0.703708	1	0.699403
ENSMUSG00000003348	Mob3a	341	579	751	570	677	490	383	498	492	722	382	427	1	0.579566	1	0.785942	1	0.519607
ENSMUSG00000003352	Cacnb3	3732	5549	5046	5421	5056	3537	4158	3878	8000	5825	3334	4900	0.84728	0.0742632	0.741407	0.128303	1	0.970735
ENSMUSG00000003354	Ccdc65	17	1	0	0	30	43	0	61	43	97	12	3	0.18593	0.082527	1	1	0.395006	0.0768664
ENSMUSG00000003355	Fkbp11	4	3	21	6	45	28	34	30	23	1	64	16	0.683846	0.00497505	1	0.719155	1	0.131983
ENSMUSG00000003360	Ddx23	52	255	298	101	304	229	257	158	191	321	166	192	1	0.356281	1	0.649918	1	0.660212
ENSMUSG00000003363	Pld3	5800	7583	7215	10669	10016	6944	7929	7014	12178	12782	8640	9703	1	0.827067	0.579727	0.0310405	1	0.172872
ENSMUSG00000003378	Grik5	421	529	685	443	671	456	500	536	600	748	330	511	1	0.976563	1	0.815238	1	0.871928
ENSMUSG00000003379	Cd79a	11	24	16	32	5	2	0	0	13	11	8	4	0.29807	0.00037195	1	0.0922309	1	0.122934
ENSMUSG00000003380	Rabac1	11302	13282	16335	11201	19287	12918	15543	13725	18200	10461	11579	14203	1	0.257699	1	0.152005	1	0.753596
ENSMUSG00000003382	Etv3	382	404	700	566	878	302	487	394	384	940	501	558	1	0.77649	1	0.599455	1	0.771815
ENSMUSG00000003402	Prkcsh	2477	3331	4597	2912	4403	2829	3177	3447	3483	4026	2666	3243	1	0.941439	1	0.520212	1	0.670979
ENSMUSG00000003410	Elavl3	2517	3320	3881	3450	3476	2968	3134	3620	5288	3931	2619	2671	1	0.855996	1	0.948048	1	0.955057
ENSMUSG00000003411	Rab3b	96	66	121	165	129	87	116	100	315	303	83	138	1	0.778126	0.456926	0.106997	1	0.230749
ENSMUSG00000003418	St8sia6	129	6	26	58	46	46	32	47	98	44	67	26	1	0.478849	1	0.572103	1	0.829528
ENSMUSG00000003420	Fcgrt	25	0	32	94	4	3	7	36	19	0	35	19	0.729971	0.154656	1	0.684989	1	0.394229
ENSMUSG00000003421	Nosip	3432	4304	4549	3536	5799	3847	4059	4474	4579	4077	3506	4406	1	0.424422	1	0.239189	1	0.779107
ENSMUSG00000003423	Pih1d1	729	776	1060	718	1294	847	765	934	1362	1065	523	871	1	0.510378	1	0.690346	1	0.87601
ENSMUSG00000003429	Rps11	4819	5532	6615	4561	7683	5648	6502	5820	8018	3783	4744	5646	1	0.231418	0.988359	0.135313	1	0.691499
ENSMUSG00000003435	Supt5	10040	13849	15385	12936	17954	11691	11880	11600	14522	20046	11222	14109	1	0.811115	1	0.568153	1	0.737003
ENSMUSG00000003436	Dll3	27	15	55	11	37	30	29	26	68	0	17	14	1	0.82292	1	0.630374	1	0.780909
ENSMUSG00000003437	Paf1	1884	2416	2568	1891	3240	1943	2542	2173	2169	2254	2135	2822	1	0.570501	1	0.554944	1	0.96862
ENSMUSG00000003438	Timm50	1529	1556	1560	1651	2178	1444	1690	1829	2368	2030	1184	1919	1	0.635548	1	0.90117	1	0.773482
ENSMUSG00000003444	Med29	472	596	579	380	672	461	681	577	794	512	525	831	1	0.539324	1	0.820818	1	0.497299
ENSMUSG00000003452	Bicd1	1207	1304	1123	1180	1300	989	1285	928	1449	1519	1331	1238	1	0.464163	1	0.353376	1	0.841048
ENSMUSG00000003458	Ncstn	2840	3441	3516	2807	4445	2984	4225	3659	2511	4431	2368	2919	1	0.224661	0.628054	0.0748664	1	0.503637
ENSMUSG00000003464	Pex19	2062	2486	3314	1754	2580	2121	1897	2242	1877	2460	1798	2603	1	0.442898	1	0.6851	1	0.369589
ENSMUSG00000003469	Phyhip	0	0	1	0	2	3	0	0	1	0	4	11	1	0.50966	1	0.409344	1	0.123876
ENSMUSG00000003476	Crhr2	1	14	0	8	22	0	3	4	0	64	39	25	1	1	0.687232	0.0776079	0.889129	0.0813438
ENSMUSG00000003477	Inmt	0	0	0	0	0	0	0	0	0	0	0	0	NA	1	NA	1	NA	1
ENSMUSG00000003484	Cyp4f18	37	20	1	4	27	5	31	27	0	326	11	4	1	0.789207	0.167521	0.16525	0.112253	0.157714
ENSMUSG00000003500	Impdh1	2835	4116	4052	5213	4037	2813	3265	3563	5309	4866	3343	3909	0.876406	0.117348	0.953064	0.143317	1	0.868696
ENSMUSG00000003505	Psg18	0	0	0	0	0	0	0	0	0	0	0	1	NA	1	NA	1	NA	1
ENSMUSG00000003518	Dusp3	1070	1204	1594	1215	1695	1043	1462	1526	1576	1703	1302	2085	1	0.596284	1	0.52083	1	0.328074
ENSMUSG00000003526	Prodh	90	98	31	74	83	32	88	84	8	119	114	98	1	0.764095	1	0.727684	1	0.904738
ENSMUSG00000003527	Dgcr14	1390	1779	1636	1577	2143	1260	1492	1661	2420	1686	1264	1711	1	0.840438	1	0.912734	1	0.967508
ENSMUSG00000003528	Slc25a1	2607	3787	4195	3723	5042	3472	3919	3873	4265	4319	3447	4231	1	0.415726	1	0.668865	1	0.752566
ENSMUSG00000003531	Dgcr6	809	1018	1270	615	1468	1107	1115	1069	1355	1359	996	1183	1	0.206641	1	0.862935	1	0.36859
ENSMUSG00000003534	Ddr1	2143	2846	3243	1729	3236	1897	2147	1918	2223	3032	1829	3049	1	0.379582	1	0.699954	1	0.740502
ENSMUSG00000003541	Ier3	3910	4782	6258	3365	5691	3361	4711	3012	4566	2960	3769	4142	1	0.348937	1	0.41815	1	0.151809
ENSMUSG00000003545	Fosb	34	2	8	31	11	36	36	7	70	185	71	157	1	0.872868	0.0057992	0.0022529	0.00896291	0.00539975
ENSMUSG00000003546	Klc4	1013	1370	1531	1265	1865	1019	1317	1265	1759	2337	1358	2175	1	0.975284	0.617192	0.0734023	1	0.114525
ENSMUSG00000003549	Ercc1	1215	1433	1841	1472	2009	1307	1432	1636	1973	1416	1234	1523	1	0.842476	1	0.531391	1	0.737829
ENSMUSG00000003555	Cyp17a1	0	0	0	0	0	0	0	0	0	65	0	0	NA	1	0.160446	0.0186992	0.312641	0.0234582
ENSMUSG00000003559	As3mt	39	133	123	432	79	112	41	141	232	123	65	21	0.20642	0.145955	1	0.966397	1	0.236037
ENSMUSG00000003573	Homer3	719	582	947	865	1123	809	894	922	1155	833	528	790	1	0.426041	1	0.287644	1	0.816725
ENSMUSG00000003575	Crtc1	1100	1356	1762	1259	1696	1090	1288	1253	1225	2136	1205	1640	1	0.647098	1	0.530063	1	0.809036
ENSMUSG00000003581	Rnf215	677	736	645	1127	1005	579	528	793	849	741	742	801	1	0.436567	1	0.837389	1	0.639778
ENSMUSG00000003585	Sec14l2	21	40	16	85	40	34	33	71	116	3	19	34	1	0.917776	1	0.761266	1	0.85633
ENSMUSG00000003604	Aven	560	763	856	555	863	678	634	793	881	938	591	709	1	0.767063	1	0.938653	1	0.856413
ENSMUSG00000003617	Cp	10	34	9	3	35	15	1	7	4	0	40	0	1	0.935832	1	0.940909	1	0.88348
ENSMUSG00000003623	Crot	3874	4784	5402	3745	6657	3798	4723	4640	4204	3554	4326	5101	1	0.630406	1	0.22174	1	0.525091
ENSMUSG00000003644	Rps6ka1	265	547	288	611	394	336	410	355	347	256	510	263	1	0.499926	1	0.706927	1	0.418232
ENSMUSG00000003657	Calb2	7	0	0	2	0	0	0	0	0	0	0	0	1	0.12997	NA	1	1	0.155299
ENSMUSG00000003660	Snrnp200	2970	4522	4248	3599	5761	3273	4003	4258	4467	5354	3649	3999	1	0.550009	1	0.802364	1	0.775419
ENSMUSG00000003662	Ciao1	1292	1522	2357	1572	1917	1537	1658	2026	1993	1872	1462	2160	1	0.794321	1	0.926035	1	0.873813
ENSMUSG00000003665	Has1	107	82	26	20	60	67	60	210	20	30	57	297	1	0.370039	1	0.959822	1	0.513555
ENSMUSG00000003680	Taf6l	511	616	805	761	927	648	660	621	797	747	712	798	1	0.917065	1	0.896238	1	0.83299
ENSMUSG00000003721	Insig2	2975	3325	3658	1883	5040	2931	3604	3077	2770	4326	3067	3470	1	0.287642	1	0.487248	1	0.744967
ENSMUSG00000003731	Kpna6	628	870	926	362	1074	734	908	697	1133	1588	1001	761	1	0.424643	0.972969	0.264224	0.909745	0.130757
ENSMUSG00000003746	Man1a	1448	1403	2145	484	1912	1104	1210	1262	403	997	772	1075	1	0.844445	0.0194661	0.0203417	0.103629	0.0611577
ENSMUSG00000003752	Itpkc	1456	2104	1902	2627	2463	1177	2015	1168	2815	2754	1632	1622	0.951361	0.167256	0.950729	0.227402	1	0.910476
ENSMUSG00000003762	Adck4	665	617	874	802	905	694	708	702	638	891	514	738	1	0.885976	1	0.510147	1	0.521911
ENSMUSG00000003778	Brd8	1509	2216	2864	2136	2907	1865	1828	2232	2712	2977	1968	2128	1	0.880967	1	0.711859	1	0.83336
ENSMUSG00000003779	Kif20a	69	194	172	147	177	127	79	194	188	249	96	81	1	0.941517	1	0.973749	1	0.929393
ENSMUSG00000003808	Farsa	1487	2294	2352	2156	3287	2125	1881	2268	2879	1720	2218	2628	1	0.462107	1	0.733182	1	0.773605
ENSMUSG00000003809	Gcdh	194	356	346	258	510	210	356	373	347	561	243	464	1	0.449844	1	0.797248	1	0.409924
ENSMUSG00000003810	Mast2	3336	4263	5433	3705	6614	3810	4094	4255	3789	7823	3986	5332	1	0.562793	1	0.638727	1	0.413384
ENSMUSG00000003812	Dnase2a	228	438	279	266	527	376	325	462	233	306	376	497	1	0.215235	1	0.477376	1	0.774856
ENSMUSG00000003813	Rad23a	1939	2345	3030	2358	3157	2122	2101	2312	2501	2472	1735	2316	1	0.764558	1	0.357506	1	0.338098
ENSMUSG00000003814	Calr	2690	3429	3933	2633	4406	2949	3576	3594	3626	4209	2513	4045	1	0.421337	1	0.621875	1	0.817427
ENSMUSG00000003824	Syce2	4	19	30	20	37	9	8	33	24	18	31	17	1	0.799343	1	0.931322	1	0.736927
ENSMUSG00000003847	Nfat5	1347	1591	1980	1216	2001	1372	1608	1346	1599	1721	1402	1309	1	0.953368	1	0.548827	1	0.613056
ENSMUSG00000003848	Nob1	788	1224	1349	1054	1431	763	1134	802	1641	1174	1061	1029	1	0.498188	1	0.481378	1	0.927155
ENSMUSG00000003849	Nqo1	108	75	40	56	129	31	50	95	71	0	25	97	1	0.897295	1	0.46175	1	0.437037
ENSMUSG00000003863	Ppfia3	742	1087	1169	946	1353	780	1030	725	1319	2424	936	1097	1	0.712619	0.3969	0.101212	1	0.212946
ENSMUSG00000003865	Gys1	3101	3988	5119	3616	5626	3124	4150	3547	3747	4132	3472	3339	1	0.95924	1	0.257882	1	0.344176
ENSMUSG00000003868	Ruvbl2	1149	1647	1740	1482	2143	1370	1746	1688	1983	1320	1121	1637	1	0.450506	1	0.201741	1	0.641127
ENSMUSG00000003872	Lin7b	39	49	43	42	32	36	59	59	11	64	61	54	1	0.901955	1	1	1	0.931537
ENSMUSG00000003873	Bax	1967	2261	3379	2377	3331	2463	2549	2596	3854	2172	2163	2653	1	0.626188	1	0.590922	1	0.961445
ENSMUSG00000003882	Il7r	1	0	2	20	4	2	4	2	10	0	7	0	1	0.447569	1	0.83236	1	0.780041
ENSMUSG00000003923	Tfam	404	590	836	365	733	572	280	514	973	576	470	471	1	0.786609	1	0.697983	1	0.890811
ENSMUSG00000003929	Zfp81	238	164	452	295	220	344	193	421	452	146	169	135	1	0.905606	1	0.266769	1	0.336736
ENSMUSG00000003934	Efnb3	10	14	19	0	13	3	20	13	0	0	20	8	1	0.893726	1	0.635663	1	0.782966
ENSMUSG00000003948	Mmd	190	278	239	186	318	235	177	265	325	233	199	188	1	0.794282	1	0.686688	1	0.889348
ENSMUSG00000003949	Hlf	9	0	0	0	0	0	0	7	43	0	2	0	1	0.861724	1	0.33713	1	0.477071
ENSMUSG00000003955	Fam162a	634	740	1064	812	1291	928	813	947	1774	554	828	981	1	0.315972	1	0.884157	1	0.582251
ENSMUSG00000003970	Rpl8	5087	6559	9152	5466	9283	5937	7257	6730	10331	5414	5629	6970	1	0.522095	1	0.483222	1	0.940728
ENSMUSG00000003974	Grm3	2	19	1	48	1	9	21	7	71	16	9	28	1	0.456835	0.951745	0.137258	1	0.610242
ENSMUSG00000003992	Ssbp2	1494	2231	1714	3274	2692	1307	1666	1734	3386	1476	1627	1952	0.971369	0.188189	1	0.645625	1	0.491676
ENSMUSG00000004018	Fancl	103	119	168	100	104	63	57	156	162	0	71	49	1	0.385091	1	0.552796	1	0.301982
ENSMUSG00000004031	Brinp2	480	1009	1220	1541	1230	682	839	1007	2644	3666	1335	1873	1	0.454181	6.18362e-07	5.16606e-06	0.0117805	0.00346447
ENSMUSG00000004032	Gstm5	1067	1039	1237	973	1398	987	1112	1136	1657	918	1140	1288	1	0.892877	1	0.900742	1	0.818733
ENSMUSG00000004035	Gstm7	48	38	32	160	39	64	45	50	92	97	25	23	1	0.404669	1	0.934327	1	0.544531
ENSMUSG00000004038	Gstm3	0	0	0	17	17	5	13	0	0	0	6	0	1	0.650698	1	0.231174	1	0.670704
ENSMUSG00000004040	Stat3	21223	28410	34202	32514	33700	22344	26930	23662	34623	36470	21406	30358	1	0.252832	1	0.473044	1	0.790807
ENSMUSG00000004043	Stat5a	262	275	287	1081	545	476	484	549	1510	765	511	683	1	0.926844	0.161996	0.069224	0.463035	0.204359
ENSMUSG00000004044	Ptrf	822	349	985	602	1097	935	959	1404	419	681	498	685	0.141479	0.063835	0.00247493	0.00135451	1	0.35749
ENSMUSG00000004054	Map3k11	1636	2123	1974	2491	2286	1549	1653	1644	2231	2738	2087	1991	1	0.172034	1	0.179132	1	0.973725
ENSMUSG00000004056	Akt2	762	1505	1627	1208	1774	1236	1504	1159	1850	2522	1074	1484	1	0.602746	1	0.440855	1	0.295573
ENSMUSG00000004069	Dnaja3	2933	3939	4842	3501	5083	3262	3852	3750	3997	2924	2732	3362	1	0.930974	0.737334	0.038516	1	0.119306
ENSMUSG00000004070	Hmox2	1515	2211	2004	1421	2671	1387	1730	1391	2376	1562	1554	1853	1	0.711761	1	0.922171	1	0.718968
ENSMUSG00000004071	Cdip1	2887	4049	3696	3971	5179	3332	3798	3753	6302	4601	4142	4183	1	0.704019	1	0.298119	1	0.257669
ENSMUSG00000004085	Zak	690	960	749	878	1135	938	809	1016	1301	1667	558	1497	1	0.458218	1	0.408736	1	0.21069
ENSMUSG00000004096	Cwc15	1462	1648	2441	1503	2289	1734	1939	1924	3453	1450	1482	1797	1	0.542832	1	0.788156	1	0.831254
ENSMUSG00000004098	Col5a3	5850	5109	11172	6274	15844	10447	6939	9110	7238	13505	6306	9100	0.102373	0.0216682	0.911699	0.242829	1	0.37773
ENSMUSG00000004099	Dnmt1	2302	2916	4317	3888	3657	3088	3232	3157	3545	4552	2870	2965	1	0.749074	1	0.98263	1	0.810505
ENSMUSG00000004100	Ppan	468	531	862	728	1056	504	780	525	1186	602	778	832	1	0.80096	1	0.533759	1	0.439439
ENSMUSG00000004105	Angptl2	7876	7445	11492	6069	13849	10015	10443	12993	12574	11834	6823	10184	0.203822	0.0122392	1	0.0974799	1	0.416773
ENSMUSG00000004110	Cacna1e	34	163	188	189	105	158	141	178	253	476	203	145	1	0.895195	0.3969	0.141063	0.959454	0.172082
ENSMUSG00000004113	Cacna1b	866	1095	1612	1059	1389	983	996	1000	1516	1343	839	1169	1	0.578081	1	0.795995	1	0.848729
ENSMUSG00000004127	Trmt10a	680	836	1196	884	1199	762	865	678	1005	712	531	954	1	0.701163	1	0.461539	1	0.367652
ENSMUSG00000004151	Etv1	347	218	174	120	337	127	132	165	161	322	116	147	1	0.440721	1	0.904034	1	0.465558
ENSMUSG00000004187	Kifc2	448	804	692	642	575	446	454	465	555	1095	536	538	0.656627	0.097108	0.835459	0.240309	1	0.914221
ENSMUSG00000004207	Psap	25489	35742	33190	25186	38996	28050	36948	29825	26764	29236	24342	24176	1	0.529417	0.3983	0.0121273	1	0.138366
ENSMUSG00000004221	Ikbkg	1041	1303	1402	1343	1576	1159	1103	1607	1659	1087	1069	1248	1	0.851545	1	0.426266	1	0.606919
ENSMUSG00000004231	Pax2	4	0	1	0	2	1	2	1	6	0	4	2	1	1	1	0.549924	1	0.705312
ENSMUSG00000004233	Wars2	238	221	235	314	259	236	130	237	285	229	207	304	1	0.447389	1	0.707003	1	0.780945
ENSMUSG00000004263	Atn1	331	644	788	431	662	382	497	428	752	990	314	554	1	0.526369	1	0.390165	1	0.766559
ENSMUSG00000004264	Phb2	1374	1758	2462	1713	2292	1632	1849	1798	2400	1889	1614	1609	1	0.957439	1	0.637952	1	0.757683
ENSMUSG00000004266	Ptpn6	3	10	12	1	51	0	18	7	0	57	13	23	1	0.234697	1	0.763219	1	0.152462
ENSMUSG00000004267	Eno2	8254	8471	11621	15533	14569	9753	9722	11639	20474	15750	7049	8786	1	0.957827	1	0.779046	1	0.839141
ENSMUSG00000004268	Emg1	602	761	807	608	1163	781	814	911	1229	494	627	966	1	0.16462	1	0.441911	1	0.769965
ENSMUSG00000004270	Lpcat3	1040	1531	1195	1394	1194	719	1101	862	1088	1105	1153	945	0.392138	0.0411532	1	0.711419	1	0.210664
ENSMUSG00000004285	Atp6v1f	4095	5186	5151	4149	6898	4550	5338	4659	5953	3362	4647	4954	1	0.418353	1	0.217189	1	0.676646
ENSMUSG00000004296	Il12b	0	1	0	1	3	4	0	0	0	0	0	0	1	0.497995	1	0.206885	NA	0.614157
ENSMUSG00000004317	Clcn5	1721	1608	1909	1188	2161	1528	1850	2433	1922	2706	1405	2357	1	0.2921	1	0.951617	1	0.411952
ENSMUSG00000004319	Clcn3	6233	8819	9195	5051	8545	5030	6551	6290	5885	7923	6318	6296	1	0.256741	1	0.80339	1	0.305718
ENSMUSG00000004328	Hif3a	3	0	0	0	0	0	0	0	0	0	5	5	NA	0.505629	1	0.132025	1	0.629582
ENSMUSG00000004341	Gpx6	3	0	0	0	0	2	0	0	1	0	0	0	NA	0.889049	NA	1	NA	0.731446
ENSMUSG00000004344	Gpx5	7	35	0	29	13	4	3	0	20	51	10	16	1	0.111956	0.837581	0.0309955	1	0.817877
ENSMUSG00000004347	Pde1c	1851	1919	2576	2094	3758	2201	1921	3032	3443	3181	1722	1823	0.963308	0.150895	1	0.411942	1	0.678275
ENSMUSG00000004356	Utp20	721	892	925	583	1006	615	825	688	989	1138	627	1032	1	0.801998	1	0.48112	1	0.681875
ENSMUSG00000004359	Spic	0	0	2	14	16	0	3	3	3	0	3	0	1	0.91754	1	0.342207	1	0.522827
ENSMUSG00000004360	9330159F19Rik	1923	2592	2713	1823	2393	1538	2227	2305	2936	4015	2012	2620	1	0.456024	0.642375	0.100217	1	0.390561
ENSMUSG00000004364	Cul3	4340	5206	4844	4519	6277	3961	3512	4011	5863	4912	3696	4380	1	0.329291	1	0.941957	1	0.465645
ENSMUSG00000004366	Sst	161	98	290	80	348	185	405	280	23	215	102	99	0.158911	0.045781	0.00264927	0.0145253	1	0.411182
ENSMUSG00000004371	Il11	0	16	4	13	3	36	21	32	2	4	19	18	1	0.139783	1	0.258827	1	0.768686
ENSMUSG00000004383	Large	1116	1579	1621	1149	1652	1220	1605	1740	1775	1975	1045	1027	1	0.51254	1	0.426166	1	0.857206
ENSMUSG00000004393	Ddx56	1888	2227	3271	2304	3211	2155	2293	2637	2996	2475	2027	2720	1	0.828086	1	0.636237	1	0.860347
ENSMUSG00000004394	Tmed4	2848	3112	3808	2954	4403	2706	3621	2933	4376	3319	2538	3960	1	0.859215	1	0.893177	1	0.952711
ENSMUSG00000004415	Col26a1	15	128	54	50	57	24	33	70	35	9	47	40	1	0.485487	1	0.492033	1	0.241795
ENSMUSG00000004446	Bid	634	810	580	272	606	585	774	558	507	432	950	827	1	0.825232	1	0.853473	1	0.732499
ENSMUSG00000004451	Ralb	1009	963	1823	1993	1735	901	1404	1218	1769	1819	874	1293	1	0.436309	1	0.862178	1	0.629555
ENSMUSG00000004455	Ppp1cc	1005	1184	1208	1372	1590	989	1060	1370	1847	1180	982	1265	1	0.980747	1	0.948772	1	0.958083
ENSMUSG00000004460	Dnajb11	1221	1305	1900	1320	1981	1294	1510	1661	1957	1730	1220	1566	1	0.591555	1	0.712715	1	0.884095
ENSMUSG00000004462	Tbccd1	552	718	966	543	614	597	790	589	747	531	746	796	1	0.678592	1	0.892483	1	0.859704
ENSMUSG00000004473	Clec11a	0	0	2	9	0	0	0	10	29	17	0	1	1	1	1	0.329494	1	0.306401
ENSMUSG00000004500	Zfp324	163	265	90	119	212	210	44	151	281	230	221	120	1	0.814228	1	0.496713	1	0.656592
ENSMUSG00000004508	Gab2	1494	2471	2128	2935	3043	2038	2411	2018	2681	2258	2290	1803	1	0.962482	1	0.508002	1	0.656556
ENSMUSG00000004530	Coro1c	3185	4143	5611	5057	6355	4565	4048	4993	6829	7636	3338	5544	1	0.569669	1	0.540705	1	0.339078
ENSMUSG00000004535	Tax1bp1	11889	15187	17618	14468	17806	11845	13665	12465	15659	16597	12946	14272	1	0.341395	1	0.871564	1	0.580409
ENSMUSG00000004540	Psg17	0	0	4	0	2	0	0	0	9	0	0	26	NA	1	1	0.0872767	1	0.155876
ENSMUSG00000004542	Psg19	0	0	0	2	0	0	0	0	0	0	0	0	NA	0.709224	NA	1	NA	0.719625
ENSMUSG00000004552	Ctse	0	0	0	0	1	23	3	23	0	63	0	12	0.18762	0.000516475	1	0.82915	0.18482	0.00517441
ENSMUSG00000004558	Ndrg2	431	340	158	1789	478	799	560	870	2351	1839	685	727	1	0.916919	0.00187384	0.0291536	0.080999	0.195475
ENSMUSG00000004561	Mettl17	95	189	235	402	217	234	260	319	554	149	227	266	1	0.730111	1	0.892944	1	0.69135
ENSMUSG00000004562	Arhgef40	687	949	1083	2817	1603	1069	988	1430	2676	2019	864	1802	1	0.597371	0.456926	0.12741	1	0.581307
ENSMUSG00000004565	Pnpla6	1342	2425	2347	1938	2915	1536	2054	1445	1719	3805	1762	2897	1	0.684736	0.967934	0.250463	1	0.437513
ENSMUSG00000004567	Mcoln1	3884	4673	5147	3471	5286	3907	4483	4387	4307	3811	3478	4694	1	0.922696	1	0.211294	1	0.383393
ENSMUSG00000004568	Arhgef18	1310	1479	2088	1578	2218	1258	1612	975	1317	3120	1740	2274	1	0.473915	0.599882	0.127507	1	0.348126
ENSMUSG00000004591	Pkn2	655	1277	1129	917	1094	461	821	670	865	1249	1000	921	0.581684	0.0892041	0.962931	0.203847	1	0.83199
ENSMUSG00000004609	Cd33	0	1	0	0	20	0	0	0	0	0	0	0	1	0.211512	1	0.120541	NA	1
ENSMUSG00000004610	Etfb	695	885	1256	437	1286	1117	1187	1277	1116	658	923	1267	0.349882	0.0510214	0.888169	0.181432	1	0.618765
ENSMUSG00000004612	Nkg7	0	0	0	0	0	1	0	0	9	16	9	0	NA	1	0.914845	0.017183	1	0.00815501
ENSMUSG00000004613	Lim2	0	0	0	0	0	0	0	0	0	0	0	0	NA	1	NA	1	NA	1
ENSMUSG00000004626	Stxbp2	184	342	245	121	453	285	240	498	332	459	464	406	0.447228	0.10131	1	0.738873	0.685295	0.092729
ENSMUSG00000004630	Pcp2	0	5	0	0	11	1	14	2	0	0	3	1	1	0.15881	1	0.0971881	1	1
ENSMUSG00000004631	Sgce	81	115	224	254	162	72	77	279	308	162	91	64	1	0.680964	1	0.925777	1	0.644423
ENSMUSG00000004633	Chn2	74	68	106	743	187	76	137	158	911	374	47	61	0.208699	0.181161	0.0239889	0.122472	1	0.8376
ENSMUSG00000004637	Wwox	622	751	535	337	781	588	662	870	500	575	398	576	1	0.363248	0.453258	0.0595547	1	0.48856
ENSMUSG00000004642	Slbp	825	1737	2267	939	1968	1282	1308	1426	1530	1032	1153	1297	1	0.886619	0.967401	0.169061	1	0.391256
ENSMUSG00000004651	Tyr	16	1	11	4	0	2	3	4	2	22	18	2	1	0.135637	1	0.110229	1	0.808016
ENSMUSG00000004654	Ghrhr	0	0	0	0	0	0	0	0	0	0	1	0	NA	1	NA	1	NA	1
ENSMUSG00000004655	Aqp1	1576	3645	1794	1460	3082	2163	2820	2149	3854	5420	3528	2715	1	0.429231	0.17067	0.017223	0.181033	0.0194261
ENSMUSG00000004661	Arid3b	141	391	100	604	354	230	218	187	305	424	321	144	1	0.426065	1	0.618171	1	0.758545
ENSMUSG00000004665	Cnn2	72	65	98	28	183	75	81	125	31	4	62	113	0.975463	0.150974	0.401483	0.158519	1	0.662311
ENSMUSG00000004667	Polr2e	1024	1395	1796	1188	1810	1201	1353	1721	2050	1527	1182	1350	1	0.547206	1	0.698302	1	0.861746
ENSMUSG00000004668	Abca13	38	35	33	79	36	14	36	42	60	1	68	80	1	0.290107	1	0.44634	1	0.949678
ENSMUSG00000004677	Myo9b	1989	2369	3606	2805	4045	2519	2341	2858	2755	3290	2138	2656	1	0.707431	1	0.357806	1	0.668355
ENSMUSG00000004698	Hdac9	522	395	360	366	471	422	340	391	254	210	325	520	1	0.743149	1	0.393307	1	0.337495
ENSMUSG00000004707	Ly9	0	0	0	4	1	5	0	0	5	0	10	0	1	0.908182	1	0.614231	1	0.467648
ENSMUSG00000004709	Cd244	0	20	0	2	42	5	6	16	14	2	24	2	1	0.257614	1	0.605055	1	0.552315
ENSMUSG00000004730	Emr1	0	1	4	21	2	3	0	3	5	1	0	0	1	0.287751	1	0.801214	1	0.225004
ENSMUSG00000004748	Mtfp1	123	89	147	92	123	155	123	165	154	133	122	208	1	0.49267	1	0.97944	1	0.545372
ENSMUSG00000004768	Rab23	1038	1337	1449	1550	1355	899	1225	1161	1423	1149	782	840	1	0.220052	1	0.334939	1	0.0844055
ENSMUSG00000004771	Rab11a	10363	11801	13585	9176	15365	10478	10886	11685	14395	10106	8570	11138	1	0.795619	1	0.190936	1	0.430992
ENSMUSG00000004788	Eif2b2	1880	2731	2809	2412	3460	1974	2465	2722	3738	2372	1775	2554	1	0.802719	1	0.569872	1	0.79147
ENSMUSG00000004789	Dlst	2551	3603	3739	3121	4706	2231	3148	3252	4049	2967	2657	3286	1	0.808395	1	0.60542	1	0.537448
ENSMUSG00000004791	Pgf	51	6	34	0	45	21	40	68	27	36	87	44	1	0.414988	1	0.795429	1	0.359825
ENSMUSG00000004798	Ulk2	2994	3458	3789	3521	4052	2452	3228	2707	2929	3810	2650	3645	1	0.203382	1	0.956018	1	0.384942
ENSMUSG00000004814	Ccl24	0	20	0	0	15	0	2	0	0	0	0	0	1	0.837813	1	0.0836972	1	0.11469
ENSMUSG00000004815	Dgkq	1009	1900	1504	1609	1955	957	1420	1009	2054	1835	1522	1246	1	0.288304	1	0.279587	1	0.952317
ENSMUSG00000004821	Tmed11	0	0	0	6	0	0	4	0	7	2	0	0	1	0.921163	1	0.760434	1	0.934335
ENSMUSG00000004837	Grap	20	25	0	32	53	13	25	6	5	0	0	0	1	0.942797	0.207847	0.00113092	0.549607	0.0132441
ENSMUSG00000004842	Pou1f1	3	59	40	29	7	27	15	25	35	57	26	0	1	0.387214	1	0.648278	1	0.840482
ENSMUSG00000004843	Chmp2b	2074	2445	2534	1864	2852	1965	2410	2247	2919	2003	2515	2079	1	0.91222	1	0.781836	1	0.908522
ENSMUSG00000004846	Plod3	1927	3076	3775	2139	4173	2419	2977	3305	2871	3431	2538	3751	1	0.315087	1	0.660784	1	0.651826
ENSMUSG00000004849	Ap1s1	7242	7510	11549	8807	14499	11199	11092	12162	12611	9655	6869	11331	0.346428	0.00855859	0.739732	0.0317267	1	0.757566
ENSMUSG00000004864	Mapk13	55	67	62	78	112	89	90	152	43	0	53	127	1	0.11627	0.603797	0.256919	1	0.741453
ENSMUSG00000004865	Srpk1	3765	4500	5396	3358	5794	3601	4584	3774	4043	4825	3069	4012	1	0.981755	1	0.223643	1	0.338356
ENSMUSG00000004872	Pax3	15	10	6	2	11	5	10	2	3	90	18	1	1	0.689054	0.848761	0.106497	1	0.221133
ENSMUSG00000004880	Lbr	156	167	89	190	238	300	214	251	234	384	156	343	0.653604	0.121778	1	0.944435	0.950907	0.186334
ENSMUSG00000004885	Crabp2	10	2	7	12	7	9	13	1	18	6	27	9	1	0.925281	1	0.337927	1	0.427476
ENSMUSG00000004891	Nes	119	129	157	236	489	20	4	361	0	0	32	215	1	0.774985	0.00204102	0.256296	0.157903	0.259498
ENSMUSG00000004892	Bcan	102	143	86	25	114	105	70	159	16	175	37	38	1	0.633018	0.881331	0.242195	1	0.484867
ENSMUSG00000004894	Hapln2	8	24	13	0	0	6	3	0	0	0	7	16	1	0.144754	1	0.546897	1	0.569593
ENSMUSG00000004895	Prcc	323	365	503	277	399	259	335	297	569	466	257	404	1	0.452395	1	0.41888	1	0.887625
ENSMUSG00000004896	Rrnad1	211	307	267	523	403	235	480	349	434	829	275	447	1	0.806307	1	0.402673	1	0.353494
ENSMUSG00000004897	Hdgf	4413	5459	8036	5288	7660	4985	4942	5931	7604	6768	4845	7123	1	0.872413	1	0.619479	1	0.762837
ENSMUSG00000004902	Slc25a18	2	8	13	32	0	2	3	7	4	0	2	0	1	0.0582356	1	0.580493	1	0.0268537
ENSMUSG00000004929	Thop1	1737	2531	2867	2399	3205	2306	2855	2472	2031	2889	1851	2674	1	0.438434	1	0.2041	1	0.632414
ENSMUSG00000004931	Apba3	1230	1809	2075	1777	2246	1523	1907	1457	1524	2690	1597	1521	1	0.996701	1	0.932699	1	0.956791
ENSMUSG00000004933	Matk	196	173	243	188	271	133	69	230	268	571	130	135	1	0.522547	0.824107	0.323933	1	0.605649
ENSMUSG00000004934	Pias4	849	1389	1563	1115	1602	1150	1261	1089	1437	2026	1152	1221	1	0.952555	1	0.637071	1	0.645638
ENSMUSG00000004936	Map2k1	5263	7072	6884	5809	7883	5461	6505	5917	6882	6163	5086	6486	1	0.898672	1	0.393626	1	0.462534
ENSMUSG00000004937	Sgta	3718	4842	6165	4649	7162	4524	4976	4645	5895	5997	4292	5898	1	0.633463	1	0.929099	1	0.74057
ENSMUSG00000004939	Nmrk2	30	9	40	20	69	24	29	36	64	119	18	6	1	0.385991	1	0.715186	1	0.337574
ENSMUSG00000004945	Tmem242	625	716	756	560	1022	635	604	693	840	579	562	572	1	0.782731	1	0.338515	1	0.56477
ENSMUSG00000004947	Dtx2	584	887	830	885	719	654	774	611	1050	994	815	993	1	0.345858	0.763429	0.156673	1	0.640513
ENSMUSG00000004948	Zp3	62	69	53	8	33	38	53	30	46	0	28	26	1	0.582386	1	0.416129	1	0.284423
ENSMUSG00000004951	Hspb1	6668	6806	9849	13355	12904	8908	8290	10124	16304	11792	6711	9388	1	0.753898	1	0.899099	1	0.716103
ENSMUSG00000004952	Rasa4	585	1375	958	117	1052	615	573	611	314	767	919	1242	1	0.764958	1	0.632314	1	0.919117
ENSMUSG00000004961	Syt5	8562	10382	11405	4621	12814	8645	12114	8646	7395	10320	9504	12510	1	0.354902	1	0.545133	1	0.756674
ENSMUSG00000004980	Hnrnpa2b1	3162	3682	4713	4247	5473	3446	3821	3963	6168	4101	4099	4654	1	0.932371	1	0.517497	1	0.538355
ENSMUSG00000004988	Fxyd4	26	18	14	33	31	39	21	18	12	14	26	26	1	0.805833	1	0.47688	1	0.678495
ENSMUSG00000004994	Ccdc130	675	1023	1160	907	1249	888	928	792	952	940	810	1119	1	0.956007	1	0.771795	1	0.791593
ENSMUSG00000004996	Mri1	512	636	1043	415	965	682	747	834	692	604	750	771	1	0.320141	1	0.396622	1	0.90756
ENSMUSG00000005034	Prkacb	3354	4523	4637	3478	4287	3461	3237	3189	3754	4250	2791	4178	1	0.199555	1	0.980736	1	0.327289
ENSMUSG00000005043	Sgsh	85	57	221	45	184	97	202	145	137	91	130	192	1	0.239566	1	0.625727	1	0.540614
ENSMUSG00000005045	Chd5	616	508	752	1872	1041	716	659	489	1672	1943	770	1239	0.678767	0.236635	0.00793998	0.00430213	1	0.338338
ENSMUSG00000005054	Cstb	11192	10642	13631	5992	18579	14225	18186	13213	7675	8160	9265	11442	0.0361477	0.0104772	0.000315869	3.99717e-05	1	0.310592
ENSMUSG00000005057	Sh2b2	780	720	684	1958	907	427	897	620	1674	799	601	801	0.143494	0.0807666	0.882773	0.31278	1	0.466539
ENSMUSG00000005069	Pex5	3266	5595	5846	4549	6572	3807	5395	4199	4326	6279	4718	5002	1	0.992393	1	0.922542	1	0.951948
ENSMUSG00000005078	Jkamp	2728	2834	2927	2465	3495	2793	2770	3165	3058	2162	1964	3249	1	0.627075	0.969261	0.119904	1	0.381789
ENSMUSG00000005087	Cd44	34848	43474	51856	31465	50667	34011	45784	37848	38170	48050	37707	45085	1	0.976336	1	0.758599	1	0.84943
ENSMUSG00000005089	Slc1a2	62	51	19	11	67	53	65	55	25	17	41	70	1	0.354299	1	0.29763	1	0.937185
ENSMUSG00000005102	Eif2ak4	129	386	510	410	599	279	464	215	438	421	242	395	1	0.85332	1	0.77056	1	0.943746
ENSMUSG00000005103	Wdr1	12275	15784	18593	19892	23299	14681	16437	19009	23703	18648	14540	18605	1	0.636654	1	0.797321	1	0.834862
ENSMUSG00000005107	Slc2a9	16	18	88	23	40	50	100	63	89	20	11	15	1	0.167947	0.991228	0.12421	1	0.782
ENSMUSG00000005124	Wisp1	432	849	858	147	1180	754	828	852	499	1014	653	673	0.221669	0.117044	0.801529	0.210816	1	0.621055
ENSMUSG00000005125	Ndrg1	3481	4047	4913	1086	4408	1776	2655	2143	1051	3315	2910	3069	0.645596	0.224094	1	0.8553	0.865221	0.289287
ENSMUSG00000005131	4930550C14Rik	0	0	0	3	0	12	0	0	4	11	9	3	1	0.489996	1	0.593092	1	0.072761
ENSMUSG00000005142	Man2b1	975	1150	854	763	1322	876	1069	1171	1158	985	882	781	1	0.534227	1	0.24034	1	0.690387
ENSMUSG00000005148	Klf5	2143	2732	3550	2609	3686	2185	2950	2032	2623	2779	2675	2431	1	0.650782	1	0.672479	1	0.483219
ENSMUSG00000005150	Wdr83	183	352	408	384	567	336	325	348	494	337	299	455	1	0.554152	1	0.870164	1	0.737451
ENSMUSG00000005161	Prdx2	5887	7659	8441	5509	9155	6714	6909	7196	9469	5200	5678	6954	1	0.664134	1	0.223409	1	0.527197
ENSMUSG00000005198	Polr2a	3121	4967	4840	3019	5044	2840	3783	2694	3102	6048	3224	4243	1	0.272203	1	0.486889	1	0.862304
ENSMUSG00000005202	Shbg	17	7	0	7	9	4	16	5	1	62	5	73	1	0.96774	0.680933	0.0805839	1	0.147427
ENSMUSG00000005204	Senp3	1046	1350	1534	771	1254	1105	1084	1432	1164	1492	1084	1310	1	0.935098	1	0.893748	1	0.985263
ENSMUSG00000005220	Corin	24	75	56	33	102	53	8	40	121	1	33	72	1	0.972458	1	0.934958	1	0.905233
ENSMUSG00000005225	Plekha8	259	401	345	235	424	276	429	496	399	287	460	420	1	0.315908	1	0.79127	1	0.580937
ENSMUSG00000005232	G6pc2	0	0	0	11	0	0	19	0	2	0	5	2	1	0.77969	1	0.610785	1	0.897349
ENSMUSG00000005233	Spc25	77	77	72	27	41	28	24	40	77	66	28	14	0.969839	0.0664619	1	0.622528	1	0.359032
ENSMUSG00000005237	Dnah2	15	27	3	28	18	3	19	10	12	0	23	13	1	0.413957	1	1	1	0.551798
ENSMUSG00000005251	Ripk4	0	27	11	33	27	27	44	8	0	0	10	43	1	0.540535	1	0.423044	1	0.799131
ENSMUSG00000005262	Ufd1l	3728	4065	5349	4390	5551	4048	3974	3803	5610	4180	3372	4130	1	0.669233	1	0.586394	1	0.455431
ENSMUSG00000005267	Zfp287	472	805	891	754	759	646	701	675	920	784	586	481	1	0.709392	1	0.715586	1	0.565978
ENSMUSG00000005268	Prlr	40	45	37	22	23	64	16	25	104	16	45	50	1	0.824836	1	0.472766	1	0.594182
ENSMUSG00000005299	Letm1	3022	4238	4797	5290	5448	3725	4060	3966	4826	5195	3763	4701	1	0.701405	1	0.850051	1	0.894539
ENSMUSG00000005312	Ubqln1	7946	8974	10972	8171	11007	6858	8675	8619	11121	11028	7532	9589	1	0.517747	1	0.617662	1	0.949961
ENSMUSG00000005320	Fgfr4	0	2	1	0	7	0	0	0	3	0	3	0	1	0.788806	1	1	1	0.759544
ENSMUSG00000005338	Cadm3	1524	1627	1960	2627	1804	1539	1450	1674	3284	2000	1315	1221	0.917342	0.168626	1	0.599698	1	0.582028
ENSMUSG00000005339	Fcer1a	0	3	8	18	1	4	7	2	0	0	9	0	1	0.457121	1	0.798022	1	0.457142
ENSMUSG00000005354	Txn2	2060	2662	3031	2020	3894	2305	2829	3316	4404	3405	2599	3010	1	0.139292	1	0.844982	1	0.168693
ENSMUSG00000005355	Casp14	0	0	0	0	0	0	0	0	0	0	0	0	NA	1	NA	1	NA	1
ENSMUSG00000005357	Slc1a6	52	75	128	154	60	67	160	152	86	21	51	62	1	0.833137	0.600816	0.0759092	1	0.120618
ENSMUSG00000005360	Slc1a3	4	42	0	39	11	9	3	1	42	0	6	2	0.993953	0.110354	1	0.533701	1	0.480839
ENSMUSG00000005362	Crbn	3844	4095	5060	4540	5297	3578	4100	3881	6026	4429	4022	4406	1	0.454312	1	0.623383	1	0.875511
ENSMUSG00000005364	Il5ra	0	0	3	5	1	4	1	0	4	0	13	1	1	0.906467	1	0.437804	1	0.539342
ENSMUSG00000005370	Msh6	317	356	892	766	782	606	507	743	932	1096	528	746	1	0.628499	1	0.467531	1	0.329909
ENSMUSG00000005371	Fbxo11	1348	1776	2222	1441	1819	1449	1493	1362	1870	2044	1499	1606	1	0.358948	1	0.59444	1	0.804149
ENSMUSG00000005373	Mlxipl	0	8	0	15	4	3	21	1	0	0	0	0	1	0.842351	0.80744	0.00570459	1	0.0424979
ENSMUSG00000005374	Tbl2	528	488	924	926	932	577	1025	565	851	1023	591	460	1	0.852421	1	0.616971	1	0.789546
ENSMUSG00000005378	Wbscr22	402	570	875	471	814	555	761	616	1002	679	562	714	1	0.433096	1	0.966344	1	0.506192
ENSMUSG00000005397	Nid1	61	15	33	252	107	197	49	74	19	0	0	62	1	0.808507	0.00563883	0.0325119	0.0640903	0.0808499
ENSMUSG00000005410	Mcm5	169	310	95	239	313	130	221	229	418	153	160	121	1	0.981921	1	0.73062	1	0.793896
ENSMUSG00000005413	Hmox1	4855	8304	6356	3849	6099	3517	5641	3561	4036	3368	5177	3976	0.521235	0.0921123	1	0.375446	0.422323	0.0407033
ENSMUSG00000005417	Mprip	3841	5154	5583	6040	6565	4771	4316	5110	6617	7113	4571	5361	1	0.784228	1	0.551284	1	0.776821
ENSMUSG00000005442	Cic	917	1183	1558	1005	1493	1035	1286	1153	2326	2604	1036	1319	1	0.830313	0.3969	0.0963027	0.961175	0.109201
ENSMUSG00000005447	Pafah1b3	1026	1222	1773	822	1720	1196	1428	1580	1707	1471	1197	1799	1	0.284444	1	0.924859	1	0.417932
ENSMUSG00000005465	Il27ra	0	3	0	0	1	0	15	7	0	0	9	6	1	0.152119	1	0.764719	1	0.375844
ENSMUSG00000005469	Prkaca	1584	1992	1919	2738	2485	1815	1936	2095	3202	3756	1577	2493	1	0.816127	0.808665	0.184465	1	0.368663
ENSMUSG00000005470	Asf1b	25	167	71	18	102	80	64	81	33	1	91	104	1	0.736907	1	0.571003	1	0.793212
ENSMUSG00000005474	Myl10	6	10	4	20	13	3	12	10	8	0	14	13	1	0.859776	1	0.971176	1	0.82153
ENSMUSG00000005481	Ddx39	478	569	873	1074	1253	732	621	964	1643	795	583	871	1	0.531596	1	0.955522	1	0.578233
ENSMUSG00000005483	Dnajb1	1183	1640	2160	2093	2254	1491	1396	1735	2774	1427	1512	2402	1	0.663909	1	0.516913	1	0.810768
ENSMUSG00000005493	Msh4	0	3	4	16	13	25	0	9	23	17	10	2	1	0.423857	1	1	1	0.43586
ENSMUSG00000005501	Usp40	584	1101	1106	596	1094	633	912	989	703	1393	684	763	1	0.825331	1	0.751526	1	0.92905
ENSMUSG00000005503	Evx1	0	0	0	0	0	0	0	0	0	0	0	0	NA	1	NA	1	NA	1
ENSMUSG00000005505	Kbtbd4	146	112	190	155	157	152	149	145	232	135	129	209	1	0.911732	1	0.801289	1	0.882544
ENSMUSG00000005506	Celf1	1539	2089	3068	1483	2725	1556	2189	2346	2369	2505	1759	2350	1	0.74789	1	0.836124	1	0.894644
ENSMUSG00000005510	Ndufs3	1017	1394	1234	955	1820	1201	1508	1235	1565	834	993	1286	1	0.25396	0.841039	0.133468	1	0.709212
ENSMUSG00000005514	Por	1785	2177	3099	2236	3715	2284	3059	2858	2875	2765	2038	2656	0.996527	0.0927606	1	0.132968	1	0.881006
ENSMUSG00000005533	Igf1r	348	1153	1064	475	871	629	869	492	507	794	854	1184	1	0.790309	1	0.592016	1	0.807955
ENSMUSG00000005534	Insr	273	393	327	270	296	254	440	331	304	409	386	469	1	0.951267	1	0.656789	1	0.631348
ENSMUSG00000005540	Fcer2a	4	35	0	9	11	7	0	2	5	0	9	6	1	0.315802	1	1	1	0.37058
ENSMUSG00000005547	Cyp2a5	0	0	0	0	0	0	0	5	0	0	0	2	1	0.41412	1	0.79081	NA	0.730514
ENSMUSG00000005553	Atp4a	7	1	14	0	0	0	0	0	0	18	0	0	1	0.0182918	1	0.135849	1	0.883966
ENSMUSG00000005566	Trim28	1988	2494	3348	2250	3255	2212	2473	2529	3505	3925	2194	2556	1	0.969621	1	0.511806	1	0.554394
ENSMUSG00000005575	Ube2m	4167	4699	6368	5508	6717	4301	4612	4999	8103	4960	3629	5205	1	0.672633	1	0.94117	1	0.733896
ENSMUSG00000005580	Adcy9	364	281	415	164	338	223	289	339	291	422	215	384	1	0.769702	1	0.880344	1	0.928037
ENSMUSG00000005583	Mef2c	31	88	86	120	87	59	95	9	154	60	77	153	1	0.521208	0.9657	0.274524	1	0.593916
ENSMUSG00000005609	Ctr9	1699	2514	3057	2910	2998	2116	2445	1771	3564	3667	2089	2415	1	0.384195	1	0.253488	1	0.774657
ENSMUSG00000005610	Eif4g2	28729	33564	43771	34663	45356	27175	31868	32140	46174	40419	26403	36609	1	0.47761	1	0.755443	1	0.796069
ENSMUSG00000005611	Mrvi1	0	4	6	24	17	5	0	0	1	75	17	7	1	0.601416	0.84151	0.118331	1	0.280801
ENSMUSG00000005615	Pcyt1a	2340	2739	3043	2788	3310	1962	2817	2465	3199	1319	1992	2362	1	0.50581	0.919203	0.179401	1	0.109705
ENSMUSG00000005621	Zfp592	765	1251	1045	2156	1041	725	1017	829	1503	1699	905	1278	0.116576	0.0500662	0.3969	0.0614409	1	0.758729
ENSMUSG00000005625	Psmd4	5124	6711	7443	5535	8396	5831	6257	6092	7732	6641	5669	5659	1	0.793413	1	0.455704	1	0.718351
ENSMUSG00000005628	Tmod4	1	13	27	0	12	0	0	5	1	0	30	19	1	0.418799	1	0.275974	1	0.759934
ENSMUSG00000005640	Insrr	7	3	18	16	0	11	0	6	59	0	18	0	1	0.341704	0.99525	0.328648	1	0.681147
ENSMUSG00000005649	Cabp5	0	14	0	0	5	0	1	0	0	0	0	0	1	0.568118	1	0.289991	1	0.175325
ENSMUSG00000005656	Snx6	4246	4298	5486	3218	6046	4068	4692	4863	5566	4414	3665	4210	1	0.502799	1	0.189133	1	0.693145
ENSMUSG00000005667	Mthfd2	6933	8499	12056	9069	12044	7635	8459	7897	11785	8764	5802	8500	1	0.636852	1	0.425607	1	0.334636
ENSMUSG00000005672	Kit	144	116	194	553	564	691	518	412	1043	2086	742	1341	0.00396319	0.0271497	6.01977e-05	0.00124411	1.97753e-10	2.51142e-05
ENSMUSG00000005674	Tomm40l	135	106	153	81	192	157	189	132	229	233	171	178	1	0.297558	1	0.659494	1	0.21412
ENSMUSG00000005677	Nr1i3	0	8	3	0	2	0	6	1	8	2	5	0	1	1	1	0.741321	1	0.894104
ENSMUSG00000005681	Apoa2	0	0	11	5	5	9	5	20	15	4	5	18	1	0.268203	1	0.970552	1	0.333007
ENSMUSG00000005682	Pan2	746	572	918	1107	1020	499	509	826	891	66	500	624	1	0.282693	0.59185	0.336094	0.284853	0.137386
ENSMUSG00000005683	Cs	5378	6907	7807	7970	10043	6319	7548	7347	9764	7398	5630	7018	1	0.580709	1	0.357727	1	0.788026
ENSMUSG00000005686	Ampd3	5030	5736	7001	1951	7217	3356	5198	4311	2710	4869	4910	4452	1	0.845269	0.882824	0.331682	1	0.403507
ENSMUSG00000005687	Bcas2	1101	1288	1501	1310	1848	1234	1388	1375	1872	909	1365	1641	1	0.616341	1	0.750027	1	0.924469
ENSMUSG00000005696	Sh2d1a	20	5	5	13	25	4	5	8	36	14	3	8	1	0.760519	1	0.646154	1	0.932572
ENSMUSG00000005698	Ctcf	1538	1314	1850	1692	1837	1149	1479	1469	1935	2586	1711	1677	1	0.388284	0.818148	0.124165	1	0.536158
ENSMUSG00000005699	Pard6a	464	670	784	604	766	631	749	641	833	530	707	665	1	0.666773	1	0.732033	1	0.969111
ENSMUSG00000005705	Agrp	15	32	19	11	26	19	25	39	40	0	8	12	1	0.478181	1	0.284215	1	0.584956
ENSMUSG00000005716	Pvalb	30	15	12	55	5	4	5	133	249	0	3	1	1	0.760491	1	0.791911	1	0.605194
ENSMUSG00000005718	Tfap4	9	13	8	7	15	14	3	10	23	21	0	12	1	0.927067	1	0.837582	1	0.760944
ENSMUSG00000005732	Ranbp1	3154	2934	5325	2886	4596	3602	3587	3824	5040	3394	2826	3877	1	0.650097	1	0.428093	1	0.845134
ENSMUSG00000005763	Cd247	0	1	0	1	0	0	0	2	0	0	4	1	NA	1	1	0.661729	1	0.612124
ENSMUSG00000005774	Rfx5	22	110	104	1	37	10	15	13	6	7	118	90	0.349882	0.0620144	0.635752	0.0797706	1	0.986899
ENSMUSG00000005779	Psmb4	4435	4227	6452	4062	6559	5461	4966	5269	6882	4088	3574	4700	1	0.354271	0.991692	0.0890241	1	0.543386
ENSMUSG00000005800	Mmp8	6	20	0	10	13	14	19	33	31	0	25	0	1	0.259979	1	0.641018	1	0.781593
ENSMUSG00000005802	Slc30a4	795	938	1104	1114	1113	540	729	750	2403	1189	935	1075	0.772249	0.0878117	0.0334541	0.0113042	1	0.309953
ENSMUSG00000005803	Sqrdl	17	4	11	1	18	58	5	10	76	0	94	24	1	0.160413	1	0.396582	0.413904	0.0542983
ENSMUSG00000005804	Bloc1s6	927	994	1294	891	1608	1119	1172	1516	1460	1500	1136	1101	0.963594	0.13057	1	0.560834	1	0.46862
ENSMUSG00000005813	Metap1	5295	7026	6384	6659	7145	5163	5667	4954	6292	4517	4578	4835	1	0.200308	1	0.137817	1	0.0337276
ENSMUSG00000005823	Gpr108	2193	3137	3460	2593	4207	2514	3194	3297	3570	3935	2310	3451	1	0.369775	1	0.706295	1	0.690813
ENSMUSG00000005824	Tnfsf14	0	0	22	0	0	0	0	0	0	0	0	0	1	0.0883084	NA	1	1	0.118499
ENSMUSG00000005836	Gata6	0	22	1	7	2	0	0	0	0	0	21	2	1	0.0531241	1	0.157574	1	0.910447
ENSMUSG00000005846	Rsl1d1	2271	2863	4212	2917	3959	2655	2903	2796	4143	3120	2463	2957	1	0.825985	1	0.813563	1	0.741831
ENSMUSG00000005864	Cnga2	3	0	10	1	0	0	0	1	0	0	0	12	1	0.127088	1	0.332238	1	0.958279
ENSMUSG00000005871	Apc	7242	8645	12613	11802	10826	7498	9457	9290	12733	14676	7558	9653	1	0.338714	1	0.350875	1	0.9611
ENSMUSG00000005873	Reep5	20106	23529	25381	15291	27284	18219	23897	18196	24157	17398	14478	20261	1	0.946452	0.98886	0.0950979	1	0.191565
ENSMUSG00000005881	Ergic3	2147	2562	3392	2441	3716	2666	2773	3074	3336	2260	2405	2686	1	0.34456	1	0.152515	1	0.673932
ENSMUSG00000005882	Uqcc1	1557	1755	2044	1599	2323	1556	1588	1809	2209	1800	1591	1949	1	0.991202	1	0.924154	1	0.953969
ENSMUSG00000005883	Spo11	0	0	0	1	0	0	0	0	0	0	0	0	NA	1	NA	1	NA	1
ENSMUSG00000005886	Ncoa2	1061	1756	1093	1134	1271	802	1288	756	1852	1838	1133	1539	0.869252	0.1656	0.241759	0.0324501	1	0.546272
ENSMUSG00000005891	Prl4a1	0	0	1	2	0	0	0	0	0	0	0	0	NA	0.434451	NA	1	NA	0.449467
ENSMUSG00000005892	Trh	0	30	0	0	0	0	0	0	0	0	1	12	0.767274	0.0452981	1	0.12622	1	0.630329
ENSMUSG00000005893	Nr2c2	808	711	1084	1157	1057	716	911	855	1249	1440	939	901	1	0.54554	1	0.291962	1	0.6909
ENSMUSG00000005897	Nr2c1	346	374	550	633	764	568	419	521	670	267	577	629	1	0.53086	1	0.715814	1	0.882838
ENSMUSG00000005899	Smpd4	375	820	931	761	1187	398	624	611	678	917	464	897	1	0.715599	1	0.905566	1	0.858736
ENSMUSG00000005907	Pex1	190	320	388	363	461	236	289	405	360	368	354	381	1	0.798327	1	0.936311	1	0.770775
ENSMUSG00000005917	Otx1	8	0	0	0	11	4	0	0	0	0	3	0	1	0.909867	1	0.409723	1	0.667028
ENSMUSG00000005936	Kctd20	4308	5898	5827	4174	6713	4169	4865	4366	5358	3846	4065	5235	1	0.658932	1	0.321322	1	0.272503
ENSMUSG00000005947	Itgae	21	2	15	17	37	2	6	14	13	26	6	30	1	0.888086	1	0.672366	1	0.814124
ENSMUSG00000005949	Ctns	791	952	1021	356	998	752	991	1253	666	1637	1059	884	1	0.333978	1	0.934604	1	0.401679
ENSMUSG00000005950	P2rx5	313	401	553	76	1050	454	770	635	245	668	575	404	0.00146206	0.0189079	0.211069	0.126126	1	0.432639
ENSMUSG00000005951	Shpk	139	107	154	67	174	130	289	106	343	597	179	151	1	0.281972	0.3689	0.16758	0.079642	0.028387
ENSMUSG00000005952	Trpv1	1537	1743	925	1011	1318	1396	2402	1975	2062	9924	1776	2763	0.732079	0.237383	1.58269e-06	0.0117696	1.60397e-06	0.00164047
ENSMUSG00000005958	Ephb3	10	69	60	59	71	48	45	63	19	41	0	7	1	0.751726	0.399398	0.0369564	0.959454	0.0964442
ENSMUSG00000005968	Tuft1	193	146	105	616	355	280	359	233	669	307	386	475	1	0.84033	0.754518	0.203177	0.918661	0.311123
ENSMUSG00000005973	Rcn1	139	94	147	222	184	211	164	217	128	253	67	173	1	0.464168	1	0.369856	1	0.823777
ENSMUSG00000005980	Dnase1	67	90	17	51	93	88	79	82	50	45	69	112	1	0.389298	1	0.520998	1	0.851008
ENSMUSG00000005981	Trap1	1002	1132	1816	1201	1599	1229	1223	1451	1540	667	1155	1368	1	0.782819	1	0.297962	1	0.494083
ENSMUSG00000005982	Naa60	901	869	1092	1248	1357	1017	1048	1114	1259	1163	1025	1029	1	0.755216	1	0.693868	1	0.965978
ENSMUSG00000005983	1700037C18Rik	49	54	129	117	164	116	46	166	93	40	77	108	1	0.375454	0.986078	0.241083	1	0.738301
ENSMUSG00000005986	Ankrd13d	445	1333	811	425	994	527	977	605	478	1248	1003	945	1	0.990325	1	0.527421	1	0.605491
ENSMUSG00000005994	Tyrp1	36	0	0	21	6	17	0	0	0	0	2	0	1	0.404571	1	0.152881	0.578629	0.0304713
ENSMUSG00000006005	Tpr	4378	5837	8552	5230	7440	5134	6155	5847	5698	7756	5007	6432	1	0.998545	1	0.777505	1	0.847368
ENSMUSG00000006007	Pdc	0	1	17	0	0	5	1	0	4	0	0	3	1	0.598551	1	1	1	0.551436
ENSMUSG00000006010	BC003331	1690	1563	1981	1521	2348	1351	1875	1904	2186	2026	1409	1788	1	0.755355	1	0.663837	1	0.945653
ENSMUSG00000006014	Prg4	14	7	4	9	20	15	12	14	5	0	27	41	1	0.395321	1	0.797819	1	0.42901
ENSMUSG00000006019	Dhx34	508	606	454	544	761	357	529	432	841	1054	418	413	1	0.65018	1	0.3948	1	0.664099
ENSMUSG00000006021	Kptn	179	160	131	164	212	178	261	201	238	139	240	183	1	0.386654	1	0.721875	1	0.712301
ENSMUSG00000006024	Napa	14482	18262	18848	20284	24263	14835	17742	16336	21174	18033	15503	18404	1	0.754981	1	0.675497	1	0.591794
ENSMUSG00000006050	Sra1	3422	4598	4444	3967	5924	4006	4452	4230	5310	5332	3837	4283	1	0.498232	1	0.706156	1	0.798903
ENSMUSG00000006056	Calcoco2	1	0	0	2	0	1	0	1	4	0	9	0	NA	1	1	0.259809	1	0.374878
ENSMUSG00000006057	Atp5g1	4140	4676	5739	5612	6994	5356	5852	5580	7795	4002	4190	5017	1	0.272651	1	0.14341	1	0.694382
ENSMUSG00000006058	Snf8	1221	1197	1761	1145	1953	1356	1380	1428	1989	1268	1215	1439	1	0.513961	1	0.551846	1	0.961595
ENSMUSG00000006095	Tbcb	3699	4591	4831	4055	6376	4481	4871	4801	6284	3562	3891	4683	1	0.237182	1	0.193857	1	0.859423
ENSMUSG00000006127	Inpp5k	2047	2393	2066	1801	3075	2150	2509	2537	2992	2303	1851	2725	1	0.24714	1	0.452268	1	0.718468
ENSMUSG00000006134	Crkl	590	1459	1205	1485	1591	924	1424	1143	1364	2353	996	1471	1	0.847374	1	0.443229	1	0.441736
ENSMUSG00000006143	Upk3bl	2	2	9	1	4	3	4	16	1	1	0	0	1	0.377724	1	0.0221232	1	0.140324
ENSMUSG00000006154	Eps8l1	62	97	19	18	117	18	69	93	65	222	147	65	1	0.552381	0.994973	0.241433	0.669981	0.119594
ENSMUSG00000006169	Clint1	1814	1898	2714	1631	2498	1537	1954	2182	2796	2848	1642	2023	1	0.852746	1	0.636339	1	0.790325
ENSMUSG00000006179	Prss16	21	21	0	2	19	0	2	1	0	0	36	24	1	0.332721	1	0.300725	1	0.829057
ENSMUSG00000006191	Cdkal1	272	338	427	318	576	224	296	299	329	427	311	474	1	0.866854	1	0.743022	1	0.851182
ENSMUSG00000006200	Rhox6	0	0	0	0	0	0	0	0	0	0	0	0	NA	1	NA	1	NA	1
ENSMUSG00000006204	5430419D17Rik	0	1	5	9	0	17	15	7	12	0	5	7	1	0.274032	1	0.493219	1	0.749116
ENSMUSG00000006205	Htra1	496	407	503	571	977	778	768	1603	2070	1774	618	1026	0.000601801	0.00200492	0.891221	0.45422	0.000698257	0.000939889
ENSMUSG00000006215	Zbtb17	393	1020	835	878	1237	701	1041	833	1404	1594	655	909	1	0.400585	1	0.569968	1	0.266617
ENSMUSG00000006216	Clcnkb	0	0	1	0	0	0	0	0	0	0	0	0	NA	1	NA	1	NA	1
ENSMUSG00000006218	Fam131c	77	75	69	156	99	109	94	95	213	224	172	191	1	0.981407	0.389294	0.0416871	0.762762	0.0875781
ENSMUSG00000006219	Fblim1	4	13	12	1	42	10	2	1	40	0	44	149	1	0.537751	0.304195	0.0840531	0.138179	0.0185537
ENSMUSG00000006221	Hspb7	0	0	0	0	0	13	0	9	15	58	0	0	1	0.0308413	1	0.438242	0.228294	0.00589497
ENSMUSG00000006235	Epor	14	6	16	0	14	0	10	49	0	27	14	1	1	0.453306	1	0.577874	1	0.940477
ENSMUSG00000006241	Ccdc159	59	86	112	81	73	69	61	63	111	76	51	53	1	0.398212	1	1	1	0.526376
ENSMUSG00000006262	Mob1b	509	656	761	341	681	510	658	442	546	709	571	746	1	0.922486	1	0.743774	1	0.831242
ENSMUSG00000006269	Atp6v1b1	0	3	0	2	1	0	0	0	0	0	2	0	1	0.493894	NA	1	1	0.741508
ENSMUSG00000006270	Vax1	0	0	0	0	0	0	0	0	0	0	3	2	NA	1	1	0.297352	1	0.31004
ENSMUSG00000006273	Atp6v1b2	19444	23979	24693	18660	29904	19966	22112	21173	24676	25350	21084	24558	1	0.833924	1	0.87948	1	0.938166
ENSMUSG00000006276	Eps15l1	564	848	1044	517	864	673	794	790	817	1232	578	928	1	0.867014	1	0.749843	1	0.682933
ENSMUSG00000006281	Tep1	620	796	889	662	1114	506	430	611	637	1286	749	793	1	0.369277	1	0.29142	1	0.747807
ENSMUSG00000006288	Ttc5	763	956	1125	680	1426	764	844	1076	935	915	610	920	1	0.545398	0.958471	0.195512	1	0.557776
ENSMUSG00000006289	Osgep	420	618	891	423	967	650	579	626	882	439	580	621	1	0.427769	1	0.458868	1	0.999799
ENSMUSG00000006299	Aamp	3027	3521	4513	3623	4497	3458	3859	3595	4584	3822	3314	4026	1	0.901492	1	0.761221	1	0.909587
ENSMUSG00000006301	Tmbim1	5124	5809	7031	8566	8988	6165	5772	6462	11406	6315	5166	5821	1	0.898408	1	0.852846	1	0.826075
ENSMUSG00000006304	Arpc2	7748	8526	11369	9215	12294	7787	8432	8882	13101	8850	6525	9322	1	0.776212	1	0.662533	1	0.594517
ENSMUSG00000006307	Kmt2b	522	705	590	517	485	473	524	651	743	805	436	538	1	0.567028	1	0.721898	1	0.899855
ENSMUSG00000006310	Zbtb32	98	61	61	56	166	58	72	73	48	5	68	97	1	0.641504	0.966842	0.341122	1	0.561608
ENSMUSG00000006311	Etv2	0	0	7	0	2	0	0	0	37	0	10	0	1	0.695152	0.801081	0.0597094	1	0.231931
ENSMUSG00000006313	Upk1a	6	5	24	29	24	1	47	10	21	0	4	7	1	0.759976	1	0.220268	1	0.30545
ENSMUSG00000006315	Tmem147	1961	2123	2807	2027	3339	2285	2365	2171	3032	1839	2268	2553	1	0.503643	1	0.520318	1	0.994681
ENSMUSG00000006333	Rps9	5697	7205	10135	6145	9379	6456	7574	6973	9235	5529	6023	7063	1	0.923615	1	0.246333	1	0.415779
ENSMUSG00000006335	Tfpt	454	564	699	459	669	431	495	409	936	537	452	512	1	0.519914	1	0.567984	1	0.971922
ENSMUSG00000006342	Susd2	1690	3382	1607	3773	1583	1166	2474	1195	2297	1864	1449	1017	0.0026402	0.0163972	1	0.842355	0.148929	0.0155675
ENSMUSG00000006344	Ggt5	18	4	0	4	5	7	1	17	0	70	48	60	1	1	0.230022	0.0342142	0.355192	0.0613987
ENSMUSG00000006345	Ggt1	26	78	140	86	63	17	172	45	53	85	163	87	1	0.836619	1	0.58389	1	0.689465
ENSMUSG00000006356	Crip2	18239	22928	26002	14937	32548	21309	22783	23436	25738	22786	17902	26287	1	0.192496	1	0.265869	1	0.820603
ENSMUSG00000006360	Crip1	56	61	196	166	247	116	191	187	425	78	174	239	1	0.208075	1	0.68257	1	0.192751
ENSMUSG00000006362	Cbfa2t3	73	79	136	20	64	15	74	41	53	61	60	45	1	0.252255	1	0.810352	1	0.403356
ENSMUSG00000006369	Fbln1	1	1	0	0	0	0	9	7	7	6	1	0	1	0.179739	1	0.863217	1	0.243075
ENSMUSG00000006373	Pgrmc1	7462	8531	11061	7403	11381	8284	9436	9495	10599	7213	7254	9446	1	0.478581	1	0.156632	1	0.569863
ENSMUSG00000006378	Gcat	163	151	127	155	232	192	127	58	142	177	179	167	1	0.880613	1	0.865062	1	0.968137
ENSMUSG00000006386	Tek	4	10	45	17	30	5	15	16	22	8	17	99	1	0.803566	1	0.200034	1	0.333382
ENSMUSG00000006389	Mpl	0	0	0	0	0	1	0	0	9	0	1	2	NA	1	1	0.187333	1	0.0901873
ENSMUSG00000006390	Elovl1	2352	3394	3472	4229	4210	2510	3247	2864	3668	3990	3159	3168	1	0.476365	1	0.719779	1	0.787129
ENSMUSG00000006392	Med8	1493	1802	2282	1710	2939	1858	1940	1882	2311	1564	1627	1931	1	0.352051	1	0.18029	1	0.71383
ENSMUSG00000006395	Hyi	296	362	657	293	835	430	440	478	519	465	420	584	1	0.230274	1	0.598604	1	0.586273
ENSMUSG00000006398	Cdc20	14	29	38	69	113	19	49	61	7	29	46	58	1	0.374361	1	0.365569	1	0.896291
ENSMUSG00000006403	Adamts4	16	22	50	111	191	33	57	14	110	0	17	17	1	0.623977	0.852286	0.303202	1	0.515287
ENSMUSG00000006411	Pvrl4	34	17	23	64	56	42	38	14	29	136	89	40	1	1	0.983163	0.176535	1	0.214544
ENSMUSG00000006412	Pfdn2	763	878	1378	716	1339	1151	931	1088	1668	823	876	1025	1	0.329052	1	0.589739	1	0.752246
ENSMUSG00000006418	Rnf114	2190	3359	3263	2751	3597	2040	2501	2331	4132	2352	3128	3008	1	0.240703	1	0.304827	1	0.974553
ENSMUSG00000006423	C330007P06Rik	421	472	724	642	974	619	814	743	917	717	530	817	0.839316	0.105371	1	0.553044	1	0.447749
ENSMUSG00000006435	Neurl1a	590	1040	1396	2071	1481	793	978	990	1793	1300	717	1284	0.962672	0.288809	1	0.516879	1	0.684611
ENSMUSG00000006442	Srm	1457	2252	2680	1364	2966	2005	2587	2170	2753	2729	2037	2925	1	0.166762	1	0.886395	1	0.211287
ENSMUSG00000006445	Epha2	2	54	2	24	0	1	16	92	2	70	21	61	1	0.744425	1	0.77854	1	0.481645
ENSMUSG00000006456	Rbm14	474	601	696	820	758	355	516	502	651	1394	580	808	1	0.202158	0.272725	0.067258	1	0.470802
ENSMUSG00000006457	Actn3	0	29	56	0	41	27	75	41	13	7	17	98	1	0.256085	1	0.560137	1	0.581829
ENSMUSG00000006462	A530013C23Rik	4	0	2	7	0	4	2	0	0	0	2	1	1	0.601996	1	0.674731	1	0.289578
ENSMUSG00000006463	Zdhhc24	1457	1734	1966	1866	2076	1468	1808	1637	1923	1540	1605	2111	1	0.730895	1	0.894233	1	0.736392
ENSMUSG00000006464	Bbs1	267	386	543	305	591	542	480	616	714	1431	256	606	0.680196	0.0671487	0.960446	0.479941	0.241133	0.0694339
ENSMUSG00000006469	Slc34a3	0	0	0	0	0	0	0	0	0	0	0	0	NA	1	NA	1	NA	1
ENSMUSG00000006471	Ndor1	1114	1614	1522	1145	1795	1101	1234	1362	1795	1720	1217	1260	1	0.848958	1	0.823955	1	0.956841
ENSMUSG00000006476	Nsmf	1514	2944	2401	2637	2827	2213	2070	1882	2215	4284	2158	2692	1	0.549891	1	0.276898	1	0.620901
ENSMUSG00000006488	Prl7a1	0	0	0	0	0	5	0	0	0	0	0	4	1	0.386029	1	0.927534	NA	0.515544
ENSMUSG00000006490	Prl8a9	0	0	0	0	0	0	0	0	12	0	0	1	NA	1	1	0.142351	1	0.157104
ENSMUSG00000006494	Pdk1	617	842	359	378	639	471	647	342	338	508	397	525	1	0.656223	1	0.41466	1	0.310173
ENSMUSG00000006498	Ptbp1	239	308	417	383	435	211	241	207	339	370	317	288	1	0.260195	1	0.54375	1	0.740515
ENSMUSG00000006517	Mvd	609	706	1025	624	1127	782	1029	778	723	875	614	1128	1	0.262256	1	0.451259	1	0.846858
ENSMUSG00000006519	Cyba	7	10	5	0	22	14	19	8	7	0	0	0	1	0.136338	0.765941	0.0139034	1	0.353658
ENSMUSG00000006522	Itih3	0	0	0	0	0	3	3	0	0	0	9	20	1	0.232302	1	0.303015	1	0.0330818
ENSMUSG00000006526	Tmem110	502	531	633	645	1149	618	710	568	928	1163	590	596	1	0.266918	1	0.896225	1	0.331935
ENSMUSG00000006527	Sfmbt1	879	1664	1896	1200	1859	1248	1295	1039	1502	1761	1239	1295	1	0.701671	1	0.906613	1	0.847835
ENSMUSG00000006529	Itih1	1	0	0	0	0	0	2	0	0	0	0	0	NA	1	NA	0.71526	NA	1
ENSMUSG00000006538	Ihh	12	35	7	0	0	9	0	0	0	0	6	4	0.974602	0.155047	1	1	1	0.150883
ENSMUSG00000006542	Prkag3	0	0	13	0	0	0	0	0	11	0	0	0	1	0.182224	1	0.263265	1	0.959369
ENSMUSG00000006546	Cryba2	27	27	21	44	74	58	28	72	55	14	15	6	1	0.126478	0.685371	0.0412773	1	0.426129
ENSMUSG00000006567	Atp7b	0	38	1	1	3	0	81	1	4	0	47	3	1	0.505026	1	0.748656	1	0.758623
ENSMUSG00000006570	Defb2	6	5	0	7	14	1	1	7	3	10	11	13	1	1	1	0.489089	1	0.478377
ENSMUSG00000006574	Slc4a1	0	0	0	0	0	0	0	0	4	0	0	0	NA	1	NA	0.578962	NA	0.595623
ENSMUSG00000006575	Rundc3a	8518	10535	12843	9921	14654	10150	10073	10762	15717	11185	8350	10619	1	0.657	1	0.608642	1	0.955972
ENSMUSG00000006576	Slc4a3	587	729	879	917	1015	700	507	628	1076	1390	557	682	1	0.473268	1	0.380627	1	0.787965
ENSMUSG00000006585	Cdt1	590	830	1102	373	1049	586	1089	590	748	1171	833	1027	1	0.642418	1	0.645253	1	0.423423
ENSMUSG00000006586	Runx1t1	459	781	662	396	803	431	511	851	854	809	979	942	1	0.713231	0.82238	0.178209	1	0.131071
ENSMUSG00000006587	Snai3	0	0	0	0	0	0	0	0	0	0	0	0	NA	1	NA	1	NA	1
ENSMUSG00000006589	Aprt	3065	4040	5070	1104	5770	3745	4352	3721	1787	2158	2944	3609	0.766547	0.233693	0.00376677	0.00323454	1	0.30325
ENSMUSG00000006599	Gtf2h1	1208	1364	1594	1240	1810	1085	1400	1125	1477	1438	1374	1299	1	0.736931	1	0.981399	1	0.801061
ENSMUSG00000006611	Hfe	37	59	100	7	43	94	121	140	48	72	76	51	0.84338	0.127725	0.988403	0.188934	1	0.734295
ENSMUSG00000006638	Abhd1	1	0	0	0	3	1	0	0	4	0	0	1	NA	0.622697	1	1	1	0.646755
ENSMUSG00000006641	Slc5a6	920	1030	1122	894	1351	656	799	482	1458	1225	919	909	0.992563	0.172292	0.803713	0.171157	1	0.907413
ENSMUSG00000006642	Tcf23	0	2	0	0	0	0	0	14	0	0	0	0	1	0.372293	1	0.152464	NA	0.715804
ENSMUSG00000006649	Nphs1	4	3	2	2	5	4	1	8	14	2	6	7	1	0.653482	1	0.681725	1	0.341886
ENSMUSG00000006651	Aplp1	10996	12779	15830	10447	20253	12418	14562	15054	15974	17886	9763	15012	1	0.118248	1	0.336072	1	0.677164
ENSMUSG00000006673	Qrich1	2145	2962	3681	2801	3299	2317	2971	2117	2843	3329	2594	3009	1	0.384956	1	0.71483	1	0.728797
ENSMUSG00000006675	P4htm	1441	2110	2150	1412	2394	1509	2019	1886	1873	2471	1897	2449	1	0.696834	1	0.650417	1	0.491056
ENSMUSG00000006676	Usp19	4785	7543	7564	5957	8728	5748	6326	5884	7695	11067	6209	7746	1	0.950657	1	0.23189	1	0.337553
ENSMUSG00000006678	Pola1	75	95	140	192	198	108	134	159	134	96	195	38	1	0.65628	1	0.513612	1	0.782076
ENSMUSG00000006699	Cdc42	12102	13480	15241	12538	18304	13028	13237	13381	16809	11235	10923	12930	1	0.74263	1	0.14825	1	0.380743
ENSMUSG00000006705	Pknox1	1067	1103	1374	993	1290	988	896	938	1164	537	1099	1043	1	0.374772	1	0.623435	1	0.315473
ENSMUSG00000006711	D130043K22Rik	511	730	356	340	464	301	641	398	385	1061	514	605	1	0.615624	0.805648	0.276723	1	0.575664
ENSMUSG00000006715	Gmnn	146	161	180	173	182	112	161	197	293	137	126	179	1	0.827661	1	0.895691	1	0.97605
ENSMUSG00000006717	Acot13	894	1112	1244	630	1545	1253	1241	1158	1407	815	1029	1312	0.900244	0.132409	1	0.298581	1	0.731767
ENSMUSG00000006720	Zfp184	20	139	51	98	78	23	147	46	127	0	67	110	1	0.866447	1	0.983754	1	0.892781
ENSMUSG00000006724	Cyp27b1	5	1	17	0	13	0	16	17	7	62	1	4	1	0.458205	1	0.656218	1	0.268098
ENSMUSG00000006728	Cdk4	2180	3153	3079	2114	3365	2103	2622	2617	3078	2119	2172	2846	1	0.846052	1	0.482239	1	0.497623
ENSMUSG00000006731	B4galnt1	2483	3296	3375	1751	3534	2135	3080	2423	2486	3883	2452	3076	1	0.889152	1	0.874122	1	0.965651
ENSMUSG00000006732	Mettl1	479	682	786	641	980	618	620	596	977	587	423	684	1	0.819396	1	0.582128	1	0.770409
ENSMUSG00000006736	Tspan31	2559	2837	3724	2704	3992	2575	3195	3134	3348	2301	2538	3147	1	0.709185	1	0.186603	1	0.444877
ENSMUSG00000006740	Kif5b	13442	12875	17671	12979	16855	11403	13878	11277	14725	18293	11210	15254	1	0.328936	1	0.640468	1	0.739589
ENSMUSG00000006763	Saal1	237	191	302	131	264	147	161	127	253	118	151	172	1	0.331304	1	0.876464	1	0.36976
ENSMUSG00000006764	Tph2	7	22	5	57	0	6	17	25	77	0	40	30	1	0.397548	0.887139	0.257273	1	0.650405
ENSMUSG00000006777	Krt23	48	12	21	4	15	23	44	8	0	165	0	41	1	0.985325	0.974735	0.443507	1	0.485742
ENSMUSG00000006782	Cnp	1087	1600	1787	2083	1853	1252	1625	1644	2443	2641	1413	2373	1	0.680492	0.602754	0.0814705	1	0.280556
ENSMUSG00000006784	Ttc25	113	60	149	38	244	75	120	62	141	189	145	78	1	0.547101	1	0.773977	1	0.418211
ENSMUSG00000006800	Sulf2	99	107	161	575	220	217	88	210	246	0	51	101	1	0.484287	0.426702	0.248004	0.108206	0.147617
ENSMUSG00000006818	Sod2	1535	1893	2063	1380	2104	1513	2252	1785	2297	1817	1889	2444	1	0.622954	1	0.756226	1	0.495864
ENSMUSG00000006850	Tmco6	208	452	405	236	389	200	405	258	422	624	356	468	1	0.78601	0.754518	0.174848	1	0.326183
ENSMUSG00000006906	Stambp	1140	1185	1575	1626	1952	1341	1522	1447	1800	1338	1208	1355	1	0.590205	1	0.322648	1	0.7375
ENSMUSG00000006920	Ezh1	3268	4429	4603	2973	5133	2720	3288	2762	4566	3618	3720	3752	1	0.257177	1	0.500708	1	0.72161
ENSMUSG00000006930	Hap1	247	213	324	164	583	261	247	458	222	437	307	280	0.47371	0.105876	1	0.435424	1	0.545793
ENSMUSG00000006931	Leprel4	142	92	276	124	347	210	96	238	414	368	196	294	1	0.355406	1	0.339372	0.63311	0.0810565
ENSMUSG00000006932	Ctnnb1	5205	5819	7777	5759	8816	5276	6203	6910	7202	6038	5779	6536	1	0.609258	1	0.374606	1	0.775907
ENSMUSG00000006941	Eif1b	2726	2716	4541	3814	4770	2960	3660	3716	6564	2522	2830	3765	1	0.692498	1	0.829377	1	0.912084
ENSMUSG00000006948	Klk4	0	0	4	0	3	0	13	4	0	0	0	0	1	0.174229	1	0.0239772	NA	0.48746
ENSMUSG00000006958	Chrd	10	6	0	4	0	0	0	0	0	0	16	6	1	0.012924	0.994973	0.0420298	1	1
ENSMUSG00000006998	Psmd2	14284	19790	22047	16241	23715	16010	18516	19853	19663	20766	16793	18954	1	0.705342	1	0.522428	1	0.850556
ENSMUSG00000007021	Syngr3	11004	15532	15120	15633	18009	10358	14400	12157	16506	14008	11848	14504	1	0.414703	1	0.927268	1	0.4882
ENSMUSG00000007029	Vars	2864	4465	4979	3781	4873	3505	3552	3530	4218	5612	3677	4532	1	0.55283	1	0.41161	1	0.801165
ENSMUSG00000007030	Vwa7	129	110	44	210	63	115	69	95	264	323	81	127	1	0.302143	0.18301	0.0682311	1	0.500384
ENSMUSG00000007033	Hspa1l	22	26	17	2	8	5	12	9	16	0	17	0	1	0.22426	1	0.974022	1	0.408416
ENSMUSG00000007034	Slc44a4	0	4	23	5	24	2	0	0	4	2	3	5	1	0.792331	1	0.707853	1	0.387153
ENSMUSG00000007035	Msh5	28	54	96	26	48	86	115	45	143	57	58	71	1	0.308763	1	0.981184	1	0.36185
ENSMUSG00000007036	Abhd16a	2977	3726	3801	3669	5182	2847	3802	3317	3809	3227	3105	3842	1	0.941218	1	0.368518	1	0.515842
ENSMUSG00000007038	Neu1	1266	2151	2591	1364	3502	2054	3098	2132	2114	2240	2562	2683	0.254306	0.0205946	1	0.375863	1	0.262269
ENSMUSG00000007039	Ddah2	91	207	311	198	190	198	161	314	245	157	284	292	1	0.770818	1	0.821931	1	0.643505
ENSMUSG00000007041	Clic1	13700	16718	21337	16596	25163	16059	16718	15584	23436	17703	13794	17537	1	0.793502	1	0.54708	1	0.798573
ENSMUSG00000007050	Lsm2	373	419	592	386	581	386	468	497	610	403	493	398	1	0.793087	1	0.791391	1	0.989156
ENSMUSG00000007080	Pole	81	68	163	64	133	33	10	50	33	15	100	62	0.998917	0.173389	1	0.967134	1	0.261287
ENSMUSG00000007097	Atp1a2	39	10	14	94	26	96	2	94	67	20	21	6	1	0.649656	1	0.225059	1	0.432092
ENSMUSG00000007107	Atp1a4	7	0	0	10	1	0	0	3	3	1	1	0	1	0.291113	1	1	1	0.284862
ENSMUSG00000007122	Casq1	6	2	0	19	10	0	0	23	4	0	0	18	1	0.97494	1	0.7439	1	0.791605
ENSMUSG00000007207	Stx1a	3464	3770	5682	7219	6688	4161	4645	3908	6116	5381	3471	3806	1	0.574298	1	0.484688	1	0.342396
ENSMUSG00000007209	Ceacam9	2	0	0	0	0	0	0	0	0	0	0	0	NA	0.726797	NA	1	NA	0.735529
ENSMUSG00000007216	Zfp775	213	387	308	253	353	247	218	430	212	192	453	305	1	0.874291	1	0.822061	1	0.935654
ENSMUSG00000007279	Scube2	12	82	27	15	31	3	5	22	0	100	59	50	1	0.13378	0.552785	0.091542	1	0.575106
ENSMUSG00000007338	Mrpl49	745	893	1289	1056	1576	1118	846	1104	1479	877	877	1206	1	0.485125	1	0.58144	1	0.925099
ENSMUSG00000007379	Dennd2c	35	12	0	138	22	13	11	49	103	88	8	22	1	0.308889	0.953064	0.226559	1	0.959668
ENSMUSG00000007411	Mark3	2487	4350	3506	2503	4740	2582	3329	3949	3497	4189	2997	3703	1	0.559394	1	0.683511	1	0.849442
ENSMUSG00000007415	Gatad1	675	673	1074	943	1266	656	759	930	1415	1005	587	1084	1	0.917505	1	0.745642	1	0.706301
ENSMUSG00000007440	Pcdha10	144	184	87	88	289	121	258	240	280	247	168	174	0.47371	0.106588	1	0.752996	1	0.260577
ENSMUSG00000007457	2310003L06Rik	0	7	0	5	0	0	14	0	0	0	5	0	1	0.957962	1	0.682498	1	0.733674
ENSMUSG00000007458	M6pr	5687	7313	8333	7965	9006	5899	7762	6526	8802	9182	5692	7781	1	0.684054	1	0.884823	1	0.871677
ENSMUSG00000007476	Lrrc8a	1136	1106	1855	1431	1502	1158	1570	1562	1532	1361	1021	1471	1	0.895613	1	0.390569	1	0.565092
ENSMUSG00000007480	Mc5r	0	16	0	0	0	17	0	0	0	0	7	0	1	0.946307	1	0.667548	1	0.761442
ENSMUSG00000007564	Ppp2r1a	12773	18779	20479	15361	22185	14824	18441	16509	18482	20649	12514	17889	1	0.778657	1	0.437232	1	0.701967
ENSMUSG00000007570	Fance	265	443	410	503	681	398	373	401	640	446	331	440	1	0.710982	1	0.827477	1	0.906723
ENSMUSG00000007589	Tinf2	303	329	460	369	384	400	383	488	557	414	371	208	1	0.624756	1	0.590209	1	0.907224
ENSMUSG00000007591	Tssk4	4	1	2	10	2	8	6	9	6	0	7	22	1	0.666763	1	0.784047	1	0.562785
ENSMUSG00000007594	Hapln4	204	123	57	72	96	65	144	97	188	58	103	101	1	0.548349	1	0.92378	1	0.678601
ENSMUSG00000007603	Dus3l	1542	2106	2387	1989	2673	1602	1859	1880	1949	2430	1828	1842	1	0.725402	1	0.823685	1	0.674846
ENSMUSG00000007610	Gtpbp3	283	453	684	296	545	228	301	163	536	464	354	327	0.680196	0.159546	1	0.315154	1	0.762136
ENSMUSG00000007613	Tgfbr1	307	633	643	352	434	364	494	450	734	1005	561	567	1	0.619014	0.267213	0.0632915	1	0.236092
ENSMUSG00000007617	Homer1	317	478	375	487	457	359	401	255	525	462	230	298	1	0.473021	1	0.849574	1	0.470838
ENSMUSG00000007646	Rad51c	21	106	28	72	114	61	94	79	79	31	127	49	1	0.340574	1	0.659985	1	0.71734
ENSMUSG00000007653	Gabrb2	20	0	17	83	2	10	11	12	31	0	25	11	0.766547	0.109213	1	0.492853	1	0.4597
ENSMUSG00000007655	Cav1	182	471	536	110	434	198	119	219	216	642	927	453	0.949713	0.341594	0.00566284	0.0158688	0.841689	0.167873
ENSMUSG00000007656	Arpp19	3444	3512	4414	3357	4608	3666	3170	3560	5727	3295	2550	3410	1	0.853472	1	0.566442	1	0.550543
ENSMUSG00000007659	Bcl2l1	1566	2662	3375	1957	3868	2176	2499	2468	2516	3257	2236	2641	1	0.432383	1	0.625618	1	0.796009
ENSMUSG00000007670	Khsrp	929	907	1242	897	1196	732	856	735	1380	1563	864	961	1	0.292322	0.841583	0.17534	1	0.710084
ENSMUSG00000007682	Dio2	0	11	0	0	1	1	0	0	0	0	12	0	1	0.396251	1	0.360953	1	0.935914
ENSMUSG00000007721	Ccdc124	2508	2882	3777	2414	4555	2774	3119	3485	4839	3004	2772	3807	1	0.25503	1	0.871432	1	0.440934
ENSMUSG00000007739	Cct4	8343	9525	12370	8970	12395	8762	8626	9098	12363	8761	7593	9479	1	0.662679	1	0.50702	1	0.404992
ENSMUSG00000007777	0610009B22Rik	856	940	1185	626	1099	643	661	880	1215	667	747	816	1	0.437144	1	0.988763	1	0.550127
ENSMUSG00000007783	Cpt1c	2473	4182	3907	2896	5522	3182	4031	4623	3753	5928	3455	4319	0.935927	0.0933432	1	0.80108	1	0.289405
ENSMUSG00000007805	Twist2	0	0	1	0	0	0	0	6	0	0	0	0	1	0.544423	1	0.362653	NA	1
ENSMUSG00000007812	Zfp655	2599	3667	4263	3988	5097	3291	3753	3075	4638	4088	4064	4611	1	0.96534	1	0.446856	1	0.493338
ENSMUSG00000007815	Rhoa	4109	4308	6074	3920	6519	4542	4790	4716	6122	4101	4137	5272	1	0.552098	1	0.414894	1	0.880151
ENSMUSG00000007817	Zmiz1	1995	2597	2968	3268	2433	1397	2361	1697	2442	4731	1934	2283	0.141479	0.0119239	0.385218	0.0875415	1	0.831693
ENSMUSG00000007827	Ankrd26	90	213	256	199	209	133	226	367	283	148	243	196	1	0.491068	1	0.704473	1	0.805241
ENSMUSG00000007833	Aldh16a1	309	505	719	299	795	466	423	494	429	312	632	455	1	0.514196	1	0.50593	1	0.937966
ENSMUSG00000007836	Hnrnpa0	446	283	718	350	512	382	348	378	760	286	271	309	1	0.564242	1	0.757779	1	0.500442
ENSMUSG00000007837	Prrg2	85	164	251	158	245	159	177	207	262	112	191	191	1	0.528822	1	0.775896	1	0.815488
ENSMUSG00000007850	Hnrnph1	1470	1615	2181	1260	1803	1211	1391	1623	2276	2220	1682	1626	1	0.43674	0.954154	0.175127	1	0.617283
ENSMUSG00000007867	Ift43	250	218	468	240	426	234	264	315	511	205	269	349	1	0.956581	1	0.944774	1	0.903986
ENSMUSG00000007872	Id3	1946	1279	2862	726	2726	1984	1878	2163	1861	1303	1577	2039	1	0.317932	0.557617	0.0544833	1	0.757
ENSMUSG00000007877	Tcap	1	0	18	0	0	0	0	0	5	0	0	22	1	0.0712804	0.940267	0.0358694	1	0.789239
ENSMUSG00000007880	Arid1a	2360	2881	3832	2605	3194	2251	2438	2654	2546	4655	3014	3488	1	0.271202	0.867522	0.151487	1	0.607014
ENSMUSG00000007888	Crlf1	1156	1393	1543	2451	1974	1694	2014	3266	1383	1430	830	1460	0.654628	0.144805	0.0032841	0.000575517	1	0.106268
ENSMUSG00000007891	Ctsd	46637	56847	68419	46971	86294	61522	72779	72148	66914	69708	54638	75615	0.575714	0.0182156	1	0.212563	1	0.411711
ENSMUSG00000007892	Rplp1	4217	4834	5497	3136	6640	4515	5430	4255	6309	2573	4149	4248	1	0.372882	0.788915	0.129853	1	0.541812
ENSMUSG00000007907	Cabs1	0	0	0	0	0	0	0	0	0	0	0	0	NA	1	NA	1	NA	1
ENSMUSG00000007908	Hmgcll1	395	544	466	366	415	294	467	289	563	305	473	406	1	0.295783	1	0.62576	1	0.729605
ENSMUSG00000007944	Ttc9b	565	800	680	601	703	508	739	746	922	757	527	620	1	0.919085	1	0.901221	1	0.863492
ENSMUSG00000007946	Phox2a	16	20	2	6	104	57	126	45	30	42	15	28	0.00193343	0.000197895	0.306595	0.00820992	1	0.21657
ENSMUSG00000007950	Abhd8	1842	2848	2623	3245	3627	2176	2893	2251	3755	2817	2607	3272	1	0.924109	1	0.531689	1	0.664101
ENSMUSG00000007987	Ift22	430	409	577	455	767	557	492	621	1019	615	426	853	1	0.257923	1	0.637205	1	0.209413
ENSMUSG00000007989	Fzd3	317	695	401	317	683	405	595	486	403	1076	681	600	1	0.43317	1	0.401888	1	0.199967
ENSMUSG00000008028	1700008O03Rik	0	0	13	2	0	3	1	3	22	0	11	0	1	0.664311	1	0.28447	1	0.563036
ENSMUSG00000008035	Mid1ip1	2162	3327	3948	2543	4016	2379	2951	2514	3909	3151	3224	4051	1	0.713995	1	0.24795	1	0.494812
ENSMUSG00000008036	Ap2s1	3435	3951	4155	3069	5208	3481	4100	4034	5460	3065	3503	3950	1	0.445677	1	0.413724	1	0.951408
ENSMUSG00000008090	Fgfrl1	31	95	129	8	61	122	52	133	128	45	33	64	1	0.40546	1	0.291582	1	0.935482
ENSMUSG00000008129	4930432K21Rik	41	125	194	95	140	103	76	70	121	236	201	19	1	0.654707	1	0.422433	1	0.656598
ENSMUSG00000008136	Fhl2	50	39	37	84	252	42	216	154	199	1	206	70	0.0152659	0.00837139	1	0.614711	0.984411	0.273096
ENSMUSG00000008140	Emc10	3832	4676	5037	4478	6434	3920	4652	4145	5464	5794	3366	4677	1	0.943134	1	0.714146	1	0.829454
ENSMUSG00000008153	Clstn3	245	197	151	448	302	250	408	687	865	1803	607	521	0.531682	0.218472	0.000649407	0.0162928	1.05416e-05	0.0011968
ENSMUSG00000008167	Fbxw9	836	1277	1505	989	1557	1027	1076	920	1297	1217	1038	1007	1	0.799081	1	0.778047	1	0.67975
ENSMUSG00000008193	Spib	0	0	0	0	0	0	0	0	0	0	0	0	NA	1	NA	1	NA	1
ENSMUSG00000008200	Fnbp4	656	771	950	987	1088	683	831	1004	814	712	1073	867	1	0.878871	1	0.768651	1	0.902717
ENSMUSG00000008206	Cers4	2406	3231	2912	3396	3459	2047	2887	2588	3631	3275	2490	3223	1	0.29138	1	0.486652	1	0.781808
ENSMUSG00000008226	Scrn3	539	944	787	674	804	626	931	656	932	534	691	1000	1	0.983637	1	0.959317	1	0.966615
ENSMUSG00000008301	Phax	1450	2021	2456	2000	2759	1492	1899	2193	2647	1925	1874	2024	1	0.950296	1	0.840205	1	0.927109
ENSMUSG00000008305	Tle1	2607	3258	3520	1677	3580	2630	2703	2606	2120	3140	2901	3821	1	0.991695	1	0.954346	1	0.934623
ENSMUSG00000008307	1700109H08Rik	22	14	12	13	14	16	7	7	9	12	6	3	1	0.436102	1	0.485303	1	0.185056
ENSMUSG00000008318	Relt	392	361	376	1336	560	337	302	474	1238	838	416	422	0.251817	0.139721	0.150795	0.074009	1	0.965035
ENSMUSG00000008333	Snrpb2	862	728	980	716	1196	708	928	829	1499	832	830	691	1	0.785946	1	0.963483	1	0.855915
ENSMUSG00000008348	Ubc	7072	8486	11124	8646	10640	8228	9068	7820	10380	15593	8476	13283	1	0.857646	0.666687	0.0854507	1	0.172959
ENSMUSG00000008373	Prpf31	1357	1692	2463	1516	2129	1719	1477	1832	2202	1099	1376	1618	1	0.980841	1	0.251329	1	0.332216
ENSMUSG00000008384	Sertad1	1664	1589	2326	1611	2887	1381	2329	1755	1958	1946	2040	2089	1	0.538877	1	0.702572	1	0.838128
ENSMUSG00000008393	Carhsp1	23041	30639	33536	7739	36798	24662	25426	26998	12329	23711	20223	24800	1	0.480366	0.0960763	0.0267508	1	0.405923
ENSMUSG00000008398	Elk3	545	432	390	919	666	393	347	470	1071	391	220	351	1	0.265377	1	0.950355	1	0.389804
ENSMUSG00000008429	Herpud2	881	1288	1357	1338	1417	826	1210	1233	1899	1343	1154	1364	1	0.619823	1	0.368168	1	0.701799
ENSMUSG00000008435	Rdh13	1320	2145	1827	1554	2201	1355	1918	1523	1815	1562	1519	1972	1	0.877645	1	0.697001	1	0.6793
ENSMUSG00000008438	Adam21	10	30	12	21	15	10	8	16	30	23	19	27	1	0.386624	1	0.197691	1	0.698861
ENSMUSG00000008450	Nutf2	888	1072	1610	971	1628	1147	1258	1353	1383	1154	1037	1386	1	0.350562	1	0.403471	1	0.942819
ENSMUSG00000008461	Fut1	0	0	1	0	0	0	31	2	0	0	10	16	0.920831	0.0449034	1	0.883861	1	0.0813242
ENSMUSG00000008475	Arpc5	13905	14803	18156	12999	18367	12221	13114	11893	16152	9854	11611	12566	1	0.27189	1	0.225128	1	0.0780098
ENSMUSG00000008482	Rnf151	0	0	2	0	0	7	0	0	0	0	0	1	1	0.602155	1	0.468099	NA	1
ENSMUSG00000008489	Elavl2	3784	4166	5552	2464	5017	3859	3363	3876	4217	5199	3935	4005	1	0.867948	1	0.838451	1	0.966959
ENSMUSG00000008496	Pou2f2	44	47	103	47	38	55	30	24	114	37	67	75	1	0.204902	0.968884	0.165313	1	0.779846
ENSMUSG00000008540	Mgst1	14	9	20	47	6	50	6	52	6	54	27	9	1	0.664139	1	0.692451	1	1
ENSMUSG00000008575	Nfib	403	574	608	379	541	402	539	474	313	300	423	301	1	0.870408	0.496252	0.111729	0.812085	0.134938
ENSMUSG00000008590	Htr3b	40	103	0	16	26	28	25	66	28	0	44	0	1	0.831378	1	0.398391	1	0.431233
ENSMUSG00000008601	Rab25	0	0	0	2	0	15	0	0	7	0	0	0	1	0.327431	1	0.608174	1	0.731374
ENSMUSG00000008604	Ubqln4	1136	1689	2125	2247	2123	1524	1441	1620	2171	2265	1406	1740	1	0.500733	1	0.671443	1	0.852492
ENSMUSG00000008658	Rbfox1	6401	6785	9011	5980	8922	5694	6059	6564	9689	6446	4620	6201	1	0.487017	1	0.536233	1	0.326203
ENSMUSG00000008668	Rps18	5804	6493	9582	5905	9727	7288	7677	7144	10499	4386	5600	7357	1	0.361095	1	0.174293	1	0.607958
ENSMUSG00000008682	Rpl10	6137	7096	9978	5476	10744	6637	8313	7218	9805	5780	6726	7335	1	0.416615	1	0.226804	1	0.763256
ENSMUSG00000008683	Rps15a	2732	3019	4563	2408	4283	3303	3745	3285	4763	2089	2639	3000	1	0.394952	0.966333	0.135859	1	0.556878
ENSMUSG00000008690	Ncaph2	2119	3487	3490	3204	4442	2820	2847	3538	4345	2932	2588	3091	1	0.606139	1	0.402817	1	0.805609
ENSMUSG00000008730	Hipk1	3080	2862	4526	3150	3491	2705	3256	3187	3468	6034	2855	3221	1	0.405112	1	0.352268	1	0.806447
ENSMUSG00000008734	Gprc5b	13	15	0	9	8	2	0	0	1	0	4	0	1	0.15637	1	0.767737	1	0.0878057
ENSMUSG00000008763	Man1a2	1873	2153	2506	1683	2324	1538	2083	1771	2582	2472	1856	2256	1	0.438568	1	0.388648	1	0.917383
ENSMUSG00000008789	Ceacam5	2	0	2	0	6	0	7	0	0	0	0	0	1	0.474398	1	0.101524	NA	0.360232
ENSMUSG00000008813	Tppp2	0	0	0	0	0	0	0	0	0	0	0	0	NA	1	NA	1	NA	1
ENSMUSG00000008822	Acyp1	223	196	256	186	320	229	247	222	337	142	137	240	1	0.631679	1	0.405447	1	0.70727
ENSMUSG00000008843	Cldn13	1	0	0	1	0	0	0	0	0	0	0	0	NA	0.613564	NA	1	NA	0.625323
ENSMUSG00000008845	Cd163	1	0	2	0	0	0	6	0	0	0	3	0	1	0.793708	1	0.838175	NA	1
ENSMUSG00000008855	Hdac5	654	1046	1656	917	1775	1020	1163	1349	1847	2367	1348	1880	1	0.251344	0.59787	0.0687398	0.425136	0.017561
ENSMUSG00000008859	Rala	4562	4603	5600	3591	5999	4030	4197	4129	5763	3706	3267	4410	1	0.684948	1	0.308453	1	0.283773
ENSMUSG00000008874	Clec3a	0	0	0	2	0	0	0	0	0	0	1	0	NA	0.709188	NA	1	NA	1
ENSMUSG00000008892	Vdac3	7334	8429	9918	7707	12392	8490	8545	8384	10246	6306	6884	8710	1	0.477229	0.889301	0.0867428	1	0.392537
ENSMUSG00000008932	Slc1a7	14	2	51	103	51	28	29	79	96	36	7	12	1	0.914409	1	0.517045	1	0.688611
ENSMUSG00000008958	Vps72	1054	1400	1630	1121	1659	1163	1423	1154	1452	1760	1482	1464	1	0.994963	1	0.574195	1	0.616208
ENSMUSG00000008976	Gabpa	895	821	1209	784	1391	677	870	1052	1121	587	940	1186	1	0.937141	1	0.753084	1	0.848817
ENSMUSG00000008999	Bmp7	0	6	34	0	0	11	0	3	1	1	11	0	1	0.542562	1	1	1	0.484901
ENSMUSG00000009013	Dynll1	4785	5195	7466	3812	8752	5422	6294	6578	7185	3841	4908	6126	0.974295	0.115333	0.690701	0.0638436	1	0.797923
ENSMUSG00000009030	Pdcl	932	1181	1613	1204	1392	729	900	1209	1712	713	850	1109	1	0.232306	1	0.911059	1	0.336434
ENSMUSG00000009035	Tmem184b	5573	6955	8794	6251	8873	5575	6775	6212	6192	8035	5805	7142	1	0.679526	1	0.694276	1	0.558615
ENSMUSG00000009047	Gm5965	0	0	0	0	0	0	0	10	0	0	0	0	1	0.221868	1	0.216714	NA	1
ENSMUSG00000009070	Rsph14	0	0	0	0	0	1	0	0	0	0	0	0	NA	1	NA	1	NA	1
ENSMUSG00000009073	Nf2	1442	1782	2198	1852	2233	1286	1462	1737	2370	3036	1576	1886	1	0.360611	0.851995	0.150435	1	0.565792
ENSMUSG00000009075	Cabp7	90	0	14	61	1	12	6	22	103	4	0	1	0.291504	0.0781091	1	0.495085	1	0.473811
ENSMUSG00000009076	Zmat5	517	527	552	662	657	547	557	488	1078	222	487	508	1	0.792495	1	0.82794	1	0.727647
ENSMUSG00000009079	Ewsr1	3671	5445	5548	4967	7082	4606	4636	4101	5107	5081	4491	5601	1	0.96189	1	0.728387	1	0.767234
ENSMUSG00000009090	Ap1b1	3801	4035	5663	4754	5614	3884	5325	4065	4764	6847	3754	5545	1	0.970394	1	0.729383	1	0.766219
ENSMUSG00000009092	Derl3	2	13	3	1	21	1	6	0	28	18	12	8	1	0.837661	1	0.254561	1	0.123374
ENSMUSG00000009093	Gstt4	2	12	14	25	13	10	10	16	8	5	0	14	1	0.913251	1	0.350643	1	0.358019
ENSMUSG00000009097	Tbx1	0	12	0	0	22	0	2	18	0	0	13	25	1	0.352833	1	1	1	0.458221
ENSMUSG00000009108	Gnat2	11	15	0	0	3	0	0	0	5	0	6	2	1	0.102215	1	0.246056	1	0.528815
ENSMUSG00000009112	Bcl2l13	1443	3153	1984	2648	2624	1522	2241	1679	2593	2683	2077	2226	1	0.263962	1	0.361504	1	0.792936
ENSMUSG00000009114	2610028H24Rik	0	0	0	0	0	1	14	3	0	0	1	5	1	0.0313142	1	0.410002	1	0.280525
ENSMUSG00000009115	Spatc1l	3	1	23	1	21	2	3	14	8	39	15	12	1	0.677642	1	0.337591	1	0.21693
ENSMUSG00000009145	Dqx1	525	526	690	672	755	386	424	367	1195	361	501	631	0.967619	0.152018	0.887139	0.300362	1	0.967662
ENSMUSG00000009185	Ccl8	6	18	40	11	59	36	33	66	10	31	50	42	0.906545	0.0288965	1	0.456826	1	0.303657
ENSMUSG00000009207	Lnp	1590	1706	1671	1631	1821	1271	1463	1560	1781	1794	986	1393	1	0.370109	1	0.549938	1	0.251024
ENSMUSG00000009210	2310007L24Rik	4	0	0	0	0	0	3	7	0	0	0	0	1	0.730154	1	0.124244	NA	0.465201
ENSMUSG00000009214	Tmem8c	9	49	25	17	42	21	33	19	159	14	15	44	1	0.811356	1	0.292525	1	0.258702
ENSMUSG00000009216	Fam163b	14	0	0	0	0	6	0	12	21	0	0	5	1	0.970176	1	0.970573	1	0.924581
ENSMUSG00000009246	Trpm5	0	1	2	10	3	2	0	8	4	0	2	2	1	1	1	0.710784	1	0.653619
ENSMUSG00000009248	Ascl2	0	0	0	0	5	0	0	1	0	0	0	9	1	0.285101	1	0.799069	1	0.290198
ENSMUSG00000009281	Rarres2	18	1	0	1	15	8	0	7	0	0	10	0	1	0.90894	1	0.517315	1	0.624383
ENSMUSG00000009291	Pttg1ip	2520	5759	5050	3643	6258	3631	4501	3653	4019	5913	5278	6379	1	0.852145	1	0.286926	1	0.311022
ENSMUSG00000009292	Trpm2	26	17	57	48	39	181	135	153	46	265	84	212	0.0200226	0.00350192	1	0.891447	0.0476107	0.00708199
ENSMUSG00000009293	Ube2g2	6670	7829	7802	5101	9419	6103	6676	6926	6563	6676	6048	7441	1	0.945662	1	0.302178	1	0.492499
ENSMUSG00000009350	Mpo	0	8	1	0	13	10	2	11	20	18	2	0	1	0.15587	1	1	1	0.285587
ENSMUSG00000009356	Lpo	0	0	0	0	0	0	11	0	0	0	2	0	1	0.198142	1	0.460945	NA	0.743027
ENSMUSG00000009376	Met	140	56	62	101	124	113	62	267	57	0	75	44	1	0.35468	0.0317337	0.060763	0.982539	0.219291
ENSMUSG00000009378	Slc16a12	140	368	77	14	66	15	124	23	117	69	319	131	0.0364028	0.0704525	0.0901896	0.0412681	1	0.95899
ENSMUSG00000009394	Syn2	4024	5960	5761	2988	6119	3405	4881	4466	3035	6098	5392	5255	1	0.79375	1	0.845288	1	0.994626
ENSMUSG00000009406	Elk1	159	190	59	214	249	133	289	212	264	175	114	223	1	0.435292	1	0.519716	1	0.865449
ENSMUSG00000009418	Nav1	6403	6933	10105	5153	7708	5858	6629	6568	5463	11403	4019	6454	1	0.45606	1	0.801546	1	0.509774
ENSMUSG00000009470	Tnpo1	2570	2567	2996	3051	2811	2078	2595	1977	2850	2503	1504	2265	0.934784	0.104816	1	0.455421	1	0.0609989
ENSMUSG00000009471	Myod1	0	0	0	2	2	0	0	0	0	0	0	0	NA	1	NA	0.704963	NA	0.719606
ENSMUSG00000009487	Otog	0	3	2	0	1	0	0	7	5	0	0	11	1	0.824981	1	0.702699	1	0.491322
ENSMUSG00000009535	Rnmt	2167	2743	3677	2483	3435	2495	2781	3114	4045	3550	2360	2520	1	0.75694	1	0.907256	1	0.867518
ENSMUSG00000009545	Kcnq1	8	14	20	0	3	6	1	21	23	15	4	9	1	0.78468	1	0.654768	1	0.928196
ENSMUSG00000009549	Srp14	3099	3765	4147	2776	5256	3384	3700	3657	4824	2103	3109	3800	1	0.407965	1	0.2068	1	0.629252
ENSMUSG00000009551	6330409D20Rik	28	44	31	15	41	17	10	11	26	35	51	10	1	0.286216	1	0.391688	1	0.987816
ENSMUSG00000009555	Cdk9	2586	3339	4319	2834	5240	3439	3463	3639	3419	4693	2926	4011	1	0.211501	1	0.495727	1	0.694507
ENSMUSG00000009563	Tor2a	305	361	356	537	439	310	379	300	659	559	381	303	1	0.544636	1	0.384436	1	0.777361
ENSMUSG00000009566	Fpgs	578	672	881	539	663	386	725	378	416	455	407	523	0.966846	0.217467	1	0.390685	0.633691	0.0710092
ENSMUSG00000009569	Mkl2	1302	1543	1646	770	1798	1028	1196	1290	1142	2251	978	1284	1	0.805024	1	0.921421	1	0.935178
ENSMUSG00000009575	Cbx5	1023	1176	2196	1323	1945	1333	1667	1437	1419	1733	836	1153	1	0.568134	0.787948	0.0942739	1	0.376067
ENSMUSG00000009580	Odam	11	0	0	3	0	3	9	1	0	0	5	0	1	0.911711	1	0.612737	1	0.591868
ENSMUSG00000009585	Apobec3	65	19	69	16	90	43	144	55	42	95	85	52	0.951026	0.177416	1	0.628125	1	0.424384
ENSMUSG00000009588	St6galnac1	0	0	3	1	0	0	0	0	2	0	2	0	NA	0.334696	NA	0.353505	NA	1
ENSMUSG00000009596	Taf7l	33	20	0	17	11	28	11	13	85	11	40	0	1	0.798781	1	0.410833	1	0.62957
ENSMUSG00000009614	Sardh	0	20	0	24	67	22	24	1	29	6	8	7	1	0.349868	1	0.219696	1	1
ENSMUSG00000009621	Vav2	815	1112	1810	431	1639	715	1023	784	1093	1317	1099	1233	1	0.863124	1	0.536242	1	0.750694
ENSMUSG00000009628	Tex15	9	0	44	22	7	3	5	10	0	0	43	24	1	0.138577	1	0.270287	1	1
ENSMUSG00000009630	Ppp2cb	2228	2756	2851	2441	3932	2161	2329	2218	3613	2446	2337	2842	1	0.838771	1	0.921141	1	0.960781
ENSMUSG00000009633	G0s2	10	0	11	0	8	23	7	52	12	10	32	14	0.906616	0.0857709	1	0.615706	1	0.21048
ENSMUSG00000009640	Dmap1	904	1053	1079	1235	1404	986	1150	868	1471	859	914	1120	1	0.9048	1	0.710661	1	0.702324
ENSMUSG00000009646	Pla2g12b	5	1	0	2	23	0	9	0	7	0	1	2	1	0.359115	1	0.349809	1	1
ENSMUSG00000009647	Mcu	444	633	612	760	844	819	636	600	1041	762	684	782	1	0.48212	1	0.803793	1	0.418948
ENSMUSG00000009654	Oit3	0	0	0	27	0	1	0	0	0	66	8	0	1	0.103981	0.173691	0.0122928	1	0.56472
ENSMUSG00000009670	Tex11	11	4	15	5	25	2	6	6	5	3	18	13	1	0.96415	1	0.884684	1	0.911994
ENSMUSG00000009681	Bcr	384	681	979	719	1012	520	826	875	1318	1030	755	845	1	0.496058	1	0.457121	1	0.234835
ENSMUSG00000009687	Fxyd5	299	348	586	243	854	852	872	721	1075	1061	670	1002	0.000315978	0.00019505	1	0.728512	0.00642258	0.000841288
ENSMUSG00000009731	Kcnd1	986	2679	1562	1353	1992	1219	2011	1694	1410	3429	2441	2302	1	0.921188	0.604211	0.127153	1	0.186071
ENSMUSG00000009733	Tfcp2	348	526	804	415	745	442	577	450	575	1100	523	592	1	0.880907	1	0.424921	1	0.418252
ENSMUSG00000009734	Pou6f2	8	31	22	23	11	3	13	21	14	0	19	19	1	0.287179	1	0.957188	1	0.496031
ENSMUSG00000009739	Pou6f1	778	1136	1107	505	1259	691	1032	948	654	785	884	1398	1	0.742059	1	0.741618	1	0.991325
ENSMUSG00000009741	Ubp1	920	1150	1000	1236	1264	906	981	1066	1937	1436	1047	1262	1	0.663461	0.825493	0.167077	1	0.429252
ENSMUSG00000009772	Nuak2	6	42	0	49	93	36	52	14	17	2	46	0	1	0.372848	0.636163	0.196397	1	0.686259
ENSMUSG00000009828	Ick	455	815	1051	1003	711	607	699	782	1041	1338	855	691	1	0.352627	0.743853	0.188725	1	0.698547
ENSMUSG00000009863	Sdhb	5270	6199	7643	6439	8700	6510	6426	7068	9449	4709	5471	6915	1	0.472208	1	0.291367	1	0.71647
ENSMUSG00000009876	Cox4i2	0	2	0	6	4	3	2	0	3	3	15	10	1	1	1	0.157597	1	0.201464
ENSMUSG00000009894	Snap47	3973	5846	5850	6647	6870	4692	4525	4575	7766	6228	5344	6273	1	0.327872	1	0.163594	1	0.761021
ENSMUSG00000009900	Wnt3a	0	0	0	1	2	0	2	5	0	0	0	1	1	0.199579	1	0.214356	NA	1
ENSMUSG00000009905	Kdsr	1628	1681	1929	1821	1770	1288	1761	1753	2464	1369	1134	1867	1	0.425592	1	0.81728	1	0.439123
ENSMUSG00000009907	Vps4b	6813	7830	10511	4991	8462	5609	6622	6864	6588	7480	4877	6304	1	0.342082	1	0.235231	1	0.113081
ENSMUSG00000009927	Rps25	2424	2468	3611	2222	3850	2591	3097	2804	4073	2050	2496	2819	1	0.431148	1	0.352374	1	0.877276
ENSMUSG00000009941	Nxf2	1	6	2	34	7	6	0	3	16	0	1	5	1	0.242204	1	0.910569	1	0.410102
ENSMUSG00000009995	Taz	706	983	1335	711	1382	1028	1093	1039	1682	1001	825	1104	1	0.296728	1	0.744163	1	0.585554
ENSMUSG00000010021	Kif19a	34	0	3	8	0	0	0	0	0	0	0	21	0.198097	0.00183156	1	0.105951	1	0.496572
ENSMUSG00000010025	Aldh3a2	3537	4746	4836	4675	6506	3210	4611	4404	5506	4615	4161	4145	1	0.959044	1	0.671519	1	0.713544
ENSMUSG00000010044	Zmynd10	0	5	13	16	1	1	1	1	0	0	14	3	1	0.0319558	1	0.24759	1	0.653173
ENSMUSG00000010045	Tmem115	1961	2593	2646	2224	2911	1432	2916	2114	2959	3269	1952	2685	1	0.697248	1	0.526505	1	0.78165
ENSMUSG00000010047	Hyal2	605	853	628	835	783	647	703	891	939	649	441	516	1	0.97569	1	0.225178	1	0.297426
ENSMUSG00000010048	Ifrd2	59	79	134	78	124	92	65	93	115	61	35	74	1	0.880346	1	0.330289	1	0.455358
ENSMUSG00000010051	Hyal1	14	10	6	37	41	23	17	14	26	29	34	12	1	0.66256	1	0.916154	1	0.635345
ENSMUSG00000010054	Tusc2	2862	3344	3662	3168	4673	3233	3489	3571	4840	3906	2891	3849	1	0.431882	1	0.82454	1	0.646359
ENSMUSG00000010057	Nprl2	811	1461	1448	991	1467	968	1036	896	1399	1320	1196	1045	1	0.501669	1	0.614872	1	0.925873
ENSMUSG00000010064	Slc38a3	2	0	0	0	2	0	0	0	0	0	0	0	NA	1	NA	0.704946	NA	0.735544
ENSMUSG00000010066	Cacna2d2	48	212	104	67	180	96	144	157	305	195	144	298	1	0.437434	0.79296	0.160483	0.589816	0.083553
ENSMUSG00000010067	Rassf1	848	1112	1126	1052	1130	862	980	907	1061	851	854	763	1	0.512369	1	0.413129	1	0.248321
ENSMUSG00000010080	Epn3	63	38	45	39	27	35	37	90	77	46	4	2	1	0.979912	1	0.386898	1	0.377187
ENSMUSG00000010086	Rnf112	119	470	154	445	160	104	272	85	429	85	326	143	0.0601391	0.0668396	0.847088	0.325219	1	0.534408
ENSMUSG00000010095	Slc3a2	8784	11622	15296	12173	16214	8991	11609	9399	13998	13592	11229	11255	1	0.485259	1	0.714622	1	0.821829
ENSMUSG00000010097	Nxf1	2328	3445	3163	3346	3965	2423	2840	2558	3869	3209	2646	3290	1	0.46664	1	0.680234	1	0.819978
ENSMUSG00000010110	Stx5a	3017	5149	5330	3550	6298	3752	4473	4588	4553	4044	4381	4786	1	0.527159	1	0.407028	1	0.892807
ENSMUSG00000010122	Slc47a1	39	72	92	84	117	61	37	80	157	0	36	29	1	0.97495	1	0.564446	1	0.564725
ENSMUSG00000010136	Pifo	1	21	4	9	15	23	2	1	0	0	19	0	1	0.865151	1	0.596134	1	0.707445
ENSMUSG00000010142	Tnfrsf13b	3	23	34	2	19	18	0	1	69	0	14	7	1	0.599224	1	0.458128	1	0.748372
ENSMUSG00000010154	Spire2	2396	3427	4257	2461	3966	2615	3046	3146	3253	3954	2616	3506	1	0.929215	1	0.962027	1	0.938837
ENSMUSG00000010175	Prox1	38	1	37	1	4	11	37	6	12	0	2	42	1	0.69947	1	0.887985	1	0.668698
ENSMUSG00000010205	Raver1	485	414	726	480	660	351	539	429	554	527	456	550	1	0.587312	1	0.942874	1	0.731603
ENSMUSG00000010277	2610507B11Rik	3951	4034	6116	5284	6109	4132	4931	4559	4693	6383	3124	4612	1	0.855365	1	0.431929	1	0.460448
ENSMUSG00000010290	AI597479	533	664	651	574	891	622	600	501	765	801	686	680	1	0.897665	1	0.715396	1	0.661821
ENSMUSG00000010307	Tmem86a	1002	1420	1473	1288	1642	769	1049	1115	1243	1549	1091	1060	1	0.247653	1	0.79133	1	0.517002
ENSMUSG00000010311	Optc	0	0	0	0	0	0	5	0	0	0	1	0	1	0.412505	1	0.62839	NA	1
ENSMUSG00000010342	Tex14	270	296	393	160	553	246	513	340	475	634	387	378	0.85087	0.19084	1	0.7308	1	0.159838
ENSMUSG00000010358	Ifi35	619	683	755	930	967	725	600	835	1313	749	570	618	1	0.996362	1	0.843173	1	0.872799
ENSMUSG00000010362	Rdm1	135	224	178	84	163	107	184	155	171	191	222	101	1	0.859103	1	0.799813	1	0.926619
ENSMUSG00000010376	Nedd8	2706	3257	3661	2847	4709	3284	3777	3499	5447	2717	3142	3322	1	0.171798	1	0.449584	1	0.7275
ENSMUSG00000010392	Gosr1	1185	1495	1807	2085	1797	1403	1548	1514	2366	2238	1025	1678	1	0.585325	1	0.659586	1	0.978167
ENSMUSG00000010406	Mrpl52	538	487	722	383	936	589	731	657	934	541	532	596	0.951026	0.176738	1	0.402229	1	0.70676
ENSMUSG00000010435	Spaca7	0	0	8	2	1	1	4	2	6	0	1	8	1	1	1	0.640523	1	0.777086
ENSMUSG00000010453	Kansl3	3723	5563	5563	6638	5972	3988	4378	5015	5540	7284	3581	5234	1	0.252858	1	0.69762	1	0.597557
ENSMUSG00000010461	Eya4	1	5	5	6	2	0	1	4	0	0	7	0	1	0.357126	1	1	1	0.586472
ENSMUSG00000010476	Ebf3	682	798	1225	295	1031	789	715	866	721	955	956	954	1	0.651655	1	0.920627	1	0.641492
ENSMUSG00000010492	Uckl1os	1	1	1	6	4	5	4	5	4	4	2	3	1	0.437589	1	0.588759	1	0.918718
ENSMUSG00000010505	Myt1	1819	2095	2900	1578	2267	1480	1871	1850	1836	3486	1378	1647	1	0.284862	1	0.771072	1	0.659429
ENSMUSG00000010517	Faf1	3301	3978	4336	4983	5692	3029	3940	3934	5150	4254	2681	3503	1	0.645061	1	0.357572	1	0.28132
ENSMUSG00000010529	Gm266	0	5	0	0	0	0	0	0	0	0	0	0	1	0.400277	NA	1	1	0.42699
ENSMUSG00000010538	Tsacc	16	14	40	32	41	13	34	21	40	17	27	20	1	0.981624	1	0.885459	1	0.937974
ENSMUSG00000010554	Mettl16	492	672	868	451	960	671	621	776	915	1014	879	881	1	0.36436	1	0.410983	1	0.161613
ENSMUSG00000010592	Dazl	22	7	53	17	9	2	45	17	6	8	11	30	1	0.640737	1	0.655166	1	0.349439
ENSMUSG00000010601	Apol7a	2	20	5	0	9	0	11	18	0	80	1	0	1	0.717703	1	0.562549	1	0.430305
ENSMUSG00000010607	Pigyl	415	412	608	598	751	535	534	458	804	324	500	507	1	0.730643	1	0.621096	1	0.8709
ENSMUSG00000010608	Rbm25	2527	3188	5144	2737	3945	3492	3403	3651	4126	3940	2397	3483	1	0.688683	1	0.380513	1	0.742087
ENSMUSG00000010609	Psen2	535	862	715	422	769	496	574	606	741	301	683	714	1	0.700192	1	0.889037	1	0.713527
ENSMUSG00000010651	Acaa1b	4	6	6	5	8	20	13	7	10	4	8	6	1	0.158021	1	0.314257	1	0.811387
ENSMUSG00000010660	Plcd1	380	879	682	180	1120	655	747	726	788	404	545	614	0.369199	0.1366	0.51147	0.0867172	1	0.919982
ENSMUSG00000010663	Fads1	1656	3096	3069	3225	3248	2263	3884	2157	3116	1860	2462	3147	1	0.91245	1	0.417861	1	0.542086
ENSMUSG00000010721	Lmbr1	1022	1004	830	1682	1277	985	1041	857	1379	502	616	957	1	0.448405	0.988403	0.227947	1	0.129391
ENSMUSG00000010751	Tnfrsf22	1	0	28	58	18	72	61	70	3	193	15	58	0.787758	0.179299	1	0.922244	0.916674	0.254034
ENSMUSG00000010755	Cars	4248	4953	6370	6837	7099	4771	5347	4813	6534	6073	4314	4931	1	0.618168	1	0.587228	1	0.435865
ENSMUSG00000010760	Phlda2	0	3	5	1	5	6	31	0	0	0	9	2	1	0.10198	1	0.276468	1	0.881239
ENSMUSG00000010796	Asz1	0	0	0	0	0	0	0	0	0	0	0	0	NA	1	NA	1	NA	1
ENSMUSG00000010797	Wnt2	0	13	0	0	0	0	0	0	0	0	0	0	1	0.154664	NA	1	1	0.190181
ENSMUSG00000010803	Gabra1	180	310	203	287	250	185	335	253	343	223	172	307	1	0.988254	1	0.849736	1	0.887903
ENSMUSG00000010825	Grid2ip	0	15	0	0	0	2	0	5	0	0	0	2	1	0.668247	1	0.522046	1	0.387108
ENSMUSG00000010830	Kdelr3	140	291	335	258	255	194	260	213	187	299	208	213	1	0.638904	1	0.828835	1	0.592966
ENSMUSG00000010841	1700006E09Rik	0	2	0	0	0	0	1	4	0	0	2	0	1	0.728724	1	0.743682	NA	1
ENSMUSG00000010911	Apip	470	485	732	488	917	499	628	572	588	606	504	636	1	0.47575	1	0.48147	1	0.980291
ENSMUSG00000010914	Pdhx	855	1250	1331	1317	1375	791	1155	834	1820	1280	858	1255	1	0.264624	1	0.358144	1	0.951329
ENSMUSG00000010936	Vac14	933	1856	1556	1516	2078	1503	1580	1754	1900	1546	1187	1899	1	0.371548	1	0.439404	1	0.913004
ENSMUSG00000011008	Mcoln2	44	43	86	62	121	122	135	117	86	71	20	42	0.523469	0.0157797	0.335528	0.0150419	1	0.672238
ENSMUSG00000011034	Slc5a1	0	38	0	7	23	0	22	2	0	32	0	0	1	0.964438	1	0.778883	1	0.77036
ENSMUSG00000011052	1700049J03Rik	0	1	0	0	0	0	3	0	0	0	0	0	NA	0.822513	NA	0.573926	NA	1
ENSMUSG00000011096	Akt1s1	2437	2866	4055	2200	4638	3162	3398	3498	4170	3760	2886	3282	1	0.10845	1	0.42411	1	0.470277
ENSMUSG00000011114	Tbrg1	6024	7557	8373	6058	10105	6137	6892	6731	8341	5282	5854	6599	1	0.894154	1	0.143682	1	0.291445
ENSMUSG00000011118	Panx3	12	12	14	0	0	0	0	0	11	0	3	0	0.46492	0.00162296	1	0.108743	1	0.299483
ENSMUSG00000011148	Adssl1	21	11	11	3	32	9	17	15	1	2	7	51	1	0.563582	1	0.856854	1	0.848469
ENSMUSG00000011154	1700026D08Rik	0	0	0	2	0	0	1	0	0	0	10	25	NA	1	0.853484	0.0437942	1	0.0950408
ENSMUSG00000011158	Brf1	1067	1625	1106	1511	1661	1484	1590	1269	2105	2075	1420	1790	1	0.620539	1	0.36376	1	0.251616
ENSMUSG00000011171	Vipr2	0	0	6	2	0	0	0	0	0	0	0	0	1	0.187263	NA	1	1	0.213644
ENSMUSG00000011179	Odc1	1856	2017	3135	2392	3685	2427	2784	2688	3651	1836	1992	3190	1	0.178124	1	0.353537	1	0.846407
ENSMUSG00000011254	Thg1l	143	195	154	240	330	125	193	159	364	243	165	153	1	0.969386	1	0.771382	1	0.757514
ENSMUSG00000011256	Adam19	2942	3848	4113	1703	4990	2807	3950	3263	2247	5046	2233	3175	1	0.429163	0.91929	0.239682	1	0.739588
ENSMUSG00000011257	Pabpc4	378	414	585	376	498	333	434	387	645	722	418	388	1	0.639756	1	0.373697	1	0.657487
ENSMUSG00000011263	Exoc3l2	0	0	27	27	5	5	0	4	0	0	18	0	1	0.219763	1	0.800674	1	0.552373
ENSMUSG00000011267	Zfp296	5	33	21	31	105	36	17	74	40	154	76	33	0.788534	0.0676074	1	0.580884	0.650214	0.035579
ENSMUSG00000011305	Plin5	0	10	32	1	40	27	10	12	0	93	0	0	1	0.277523	1	0.991529	1	0.572645
ENSMUSG00000011306	Sugp1	1797	2816	2870	2487	3476	2362	2415	2259	3023	3247	2100	2649	1	0.912912	1	0.967783	1	0.938323
ENSMUSG00000011349	Dmrtc2	0	0	0	0	0	0	0	0	0	0	0	0	NA	1	NA	1	NA	1
ENSMUSG00000011350	Gm5893	0	0	0	0	0	5	0	0	0	0	0	0	1	0.385994	1	0.382774	NA	1
ENSMUSG00000011382	Dhdh	18	13	13	13	46	29	22	75	70	17	37	45	0.775228	0.0215083	1	0.85834	1	0.0687584
ENSMUSG00000011427	Zfp790	676	975	1160	880	1251	685	694	504	780	1257	868	961	1	0.245253	1	0.376026	1	0.930046
ENSMUSG00000011463	Cpb1	14	127	22	63	122	30	87	29	83	177	180	151	1	0.86324	0.401295	0.0491738	0.491699	0.0738215
ENSMUSG00000011486	Slc25a41	3	0	0	0	9	6	0	0	0	0	0	0	1	0.473566	1	0.0794104	NA	0.527593
ENSMUSG00000011589	Fsd1	2127	2912	3014	2456	3346	2500	2923	2722	3431	3224	2223	3293	1	0.659468	1	0.970747	1	0.73578
ENSMUSG00000011632	Pinlyp	0	0	0	0	0	0	6	0	0	0	0	0	1	0.357811	1	0.361497	NA	1
ENSMUSG00000011658	Fuz	119	228	123	79	130	104	100	65	181	272	153	129	1	0.262046	0.639722	0.0951929	1	0.609856
ENSMUSG00000011751	Sptbn4	342	417	1096	639	972	551	703	822	525	1099	416	806	1	0.390914	1	0.625342	1	0.793467
ENSMUSG00000011752	Pgam1	2797	3804	4035	3275	4844	3140	4059	3358	4320	3865	3103	4108	1	0.614846	1	0.67903	1	0.928191
ENSMUSG00000011831	Evi5	1935	2834	2882	2102	2295	1838	2461	1600	2548	2842	2131	2759	0.909521	0.152351	1	0.249344	1	0.870048
ENSMUSG00000011832	Evi5l	3245	4697	4773	5249	5084	3186	3998	3762	3978	5573	3053	3465	1	0.197004	1	0.723471	1	0.229377
ENSMUSG00000011837	Snapc2	1337	1865	1647	1523	1920	1529	1727	2016	2008	2261	1528	1907	1	0.555189	1	0.968526	1	0.597636
ENSMUSG00000011877	Git1	4864	6215	8103	4773	8511	5482	5580	7520	6812	9697	4071	7079	1	0.468787	1	0.787756	1	0.755122
ENSMUSG00000011884	Gltp	435	522	639	1115	699	523	654	667	968	729	446	662	1	0.650338	1	0.931549	1	0.770601
ENSMUSG00000011958	Bnip2	2407	2570	3861	3492	3343	2112	2592	2355	3653	3034	2362	2524	0.90452	0.0998853	1	0.688368	1	0.339981
ENSMUSG00000011960	Ccnt1	1190	1582	1630	1339	1462	1005	1427	1027	1756	1828	1538	1321	1	0.197347	0.932867	0.179713	1	0.867368
ENSMUSG00000012017	Scarf2	14	16	25	15	27	12	42	7	0	2	13	8	1	0.72664	0.930428	0.10065	1	0.171982
ENSMUSG00000012042	4930579F01Rik	0	0	3	4	0	0	0	0	0	0	0	0	1	0.184287	NA	1	1	0.209447
ENSMUSG00000012076	Brms1l	1296	1512	1807	1170	2181	1469	1493	1596	1749	1113	1524	1513	1	0.449351	1	0.292982	1	0.773645
ENSMUSG00000012114	Med15	2883	4340	4403	3577	5150	2831	3680	3782	4142	6283	3400	4744	1	0.799167	1	0.311766	1	0.484609
ENSMUSG00000012117	Dhdds	1304	1335	2162	1293	2027	1500	2015	1878	1808	1995	1492	2037	1	0.251418	1	0.65405	1	0.562156
ENSMUSG00000012123	Aim1l	0	9	1	0	1	5	4	0	6	0	10	1	1	1	1	0.702311	1	0.727529
ENSMUSG00000012126	Ubxn11	75	71	162	103	193	182	183	85	183	246	56	89	1	0.163962	1	0.577932	1	0.586789
ENSMUSG00000012187	Mogat1	0	1	1	0	0	14	0	0	5	1	5	0	1	0.285565	1	0.801836	1	0.274095
ENSMUSG00000012211	Tex22	2	10	3	0	10	0	0	0	1	9	6	12	1	0.68061	1	0.306008	1	0.536409
ENSMUSG00000012282	Wnt8a	0	0	0	0	0	0	0	1	0	0	0	0	NA	1	NA	1	NA	1
ENSMUSG00000012296	Tjap1	320	467	461	532	371	260	390	192	460	484	365	329	0.409772	0.0722349	1	0.353374	1	0.533349
ENSMUSG00000012350	Ehf	2	10	0	2	2	1	4	15	6	1	8	4	1	0.666078	1	0.86608	1	0.853008
ENSMUSG00000012396	Nanog	2	0	7	4	2	5	4	10	5	6	6	4	1	0.604013	1	0.949346	1	0.666006
ENSMUSG00000012405	Rpl15	3346	3868	4923	3345	5449	3692	4390	4197	5551	2848	3384	3864	1	0.409965	1	0.17789	1	0.620556
ENSMUSG00000012422	Tmem167	1872	2195	2327	1697	2859	1882	2089	2252	2567	1431	1609	2210	1	0.613301	1	0.176706	1	0.47642
ENSMUSG00000012428	Steap4	24	0	0	0	0	2	0	0	0	0	0	15	1	0.177519	1	0.386893	1	0.729379
ENSMUSG00000012429	Mplkip	407	373	621	364	801	331	283	690	707	263	469	513	1	0.645166	1	0.717681	1	0.959752
ENSMUSG00000012443	Kif11	72	33	28	35	76	59	20	0	83	38	55	54	1	0.742718	1	0.572697	1	0.742388
ENSMUSG00000012483	Rpa3	70	102	171	75	175	104	99	86	118	47	76	56	1	0.801651	0.994973	0.178009	1	0.317249
ENSMUSG00000012519	Mlkl	12	0	52	127	160	48	83	53	136	2	52	91	1	0.435881	1	0.687387	1	0.736804
ENSMUSG00000012520	Phox2b	0	0	0	0	0	1	3	0	0	0	7	1	NA	0.352889	1	0.678403	1	0.205107
ENSMUSG00000012535	Tnpo3	1853	2969	2708	2861	3473	2547	2674	2345	3324	3396	2275	2473	1	0.869056	1	0.878433	1	0.975215
ENSMUSG00000012609	Ttll5	442	808	1017	614	969	595	761	909	1115	1144	806	947	1	0.604931	1	0.379229	1	0.250312
ENSMUSG00000012640	Zfp715	537	913	1125	980	1069	738	981	799	850	1217	985	992	1	0.932867	1	0.667651	1	0.754886
ENSMUSG00000012705	Retn	6	22	4	9	13	41	14	2	5	29	13	20	1	0.414175	1	0.834013	1	0.552274
ENSMUSG00000012777	Acpt	0	1	0	3	0	5	0	0	0	0	0	0	1	0.907397	1	0.382734	NA	0.363111
ENSMUSG00000012819	Cdh23	0	34	4	1	0	35	3	13	9	0	0	37	1	0.71115	1	0.804538	1	0.951406
ENSMUSG00000012848	Rps5	7033	8080	10674	7096	11911	8617	8769	8644	12767	5568	6607	8875	1	0.340485	1	0.205565	1	0.679854
ENSMUSG00000012889	Podnl1	2	3	3	0	6	13	5	5	0	0	0	9	1	0.104331	1	0.27947	1	1
ENSMUSG00000013033	Lphn1	579	578	895	1006	786	630	530	793	1471	1442	649	678	1	0.473583	0.335354	0.114281	1	0.407937
ENSMUSG00000013076	Amotl1	3146	4000	4941	558	6617	4151	4573	4655	2675	7046	4649	5440	0.0353058	0.117805	1	0.863534	0.791604	0.207524
ENSMUSG00000013083	2200002J24Rik	0	0	0	0	0	0	0	0	0	0	0	0	NA	1	NA	1	NA	1
ENSMUSG00000013089	Etv5	1443	2172	3432	511	3232	2156	2613	2178	2227	2699	1969	2798	0.741268	0.231368	1	0.516174	1	0.450309
ENSMUSG00000013091	Tmem190	0	0	0	0	0	9	0	8	0	0	0	7	1	0.0527115	1	0.566971	1	0.358635
ENSMUSG00000013150	Gfod2	1308	1848	1580	1304	1839	1269	1423	1665	2489	1202	1368	1545	1	0.901661	1	0.986516	1	0.932213
ENSMUSG00000013155	Enkd1	63	91	125	82	109	177	98	115	117	75	84	40	1	0.283191	0.943976	0.14742	1	0.603449
ENSMUSG00000013158	4933405L10Rik	4	11	0	0	7	16	11	0	5	39	0	0	1	0.467755	1	0.9441	1	0.517377
ENSMUSG00000013160	Atp6v0d1	3794	5740	5925	3477	6561	3937	5463	4511	5109	4877	4731	5422	1	0.766632	1	0.674342	1	0.957421
ENSMUSG00000013236	Ptprs	4033	5253	6031	6023	9366	5367	5643	7394	7573	10867	5605	7784	0.846064	0.0760954	1	0.514102	1	0.0574617
ENSMUSG00000013275	Slc41a1	246	489	410	583	393	392	409	427	331	654	429	381	1	0.73234	1	0.862938	1	0.921364
ENSMUSG00000013338	Fer1l4	0	1	2	1	0	16	0	3	13	0	28	0	1	0.218901	1	0.625395	1	0.0819087
ENSMUSG00000013353	4931406B18Rik	1	20	0	0	2	10	0	1	0	0	2	1	1	0.778901	1	0.282313	1	0.245693
ENSMUSG00000013367	Iglon5	87	165	123	83	133	117	127	110	125	82	89	136	1	0.89959	1	0.576706	1	0.712132
ENSMUSG00000013415	Igf2bp1	1	0	4	4	8	6	7	2	1	3	4	1	1	0.304903	1	0.286271	1	1
ENSMUSG00000013418	B4galnt2	14	12	42	29	50	17	23	20	51	39	10	57	1	0.888445	1	0.519825	1	0.477623
ENSMUSG00000013419	Zfp651	278	217	152	386	394	135	483	343	581	290	333	406	1	0.578881	1	0.687815	1	0.372037
ENSMUSG00000013465	Nelfb	2365	2904	3404	3034	4220	2321	2807	3124	3585	3371	2542	3738	1	0.923325	1	0.898812	1	0.830857
ENSMUSG00000013483	Card14	20	38	7	97	21	35	27	4	24	48	5	10	1	0.274091	1	0.85197	1	0.234383
ENSMUSG00000013495	Tmem175	1118	1607	1479	1345	1985	1453	1629	1487	1546	1394	1212	1292	1	0.375226	0.923737	0.112985	1	0.571769
ENSMUSG00000013523	Bcas1	5	12	4	1	0	0	3	29	1	0	7	5	1	0.711382	1	0.492271	1	0.649846
ENSMUSG00000013539	Tango2	2337	2756	2921	3083	4073	2599	2873	3269	3744	2224	2525	2877	1	0.455444	1	0.209029	1	0.664219
ENSMUSG00000013562	4833413E03Rik	0	0	0	0	0	0	0	0	0	1	0	0	NA	1	NA	1	NA	1
ENSMUSG00000013584	Aldh1a2	10	7	4	3	9	1	0	2	17	7	0	4	1	0.285655	1	0.453603	1	0.962479
ENSMUSG00000013593	Ndufs2	2904	4061	4641	3811	5688	3572	4261	4411	5659	2584	3811	4587	1	0.330412	1	0.409373	1	0.968918
ENSMUSG00000013611	Snx31	4	0	0	14	15	0	0	1	17	0	17	0	1	0.810856	1	0.495127	1	0.730546
ENSMUSG00000013622	Atraid	981	986	1228	869	1241	987	1057	882	1057	735	799	900	1	0.91946	1	0.202875	1	0.265491
ENSMUSG00000013629	Cad	481	829	779	428	1047	609	759	580	482	950	414	485	1	0.506532	0.816726	0.219446	1	0.580293
ENSMUSG00000013643	Lypd8	0	0	4	0	0	0	0	0	0	0	0	0	NA	0.558082	NA	1	NA	0.487475
ENSMUSG00000013646	Sh3bp5l	2742	3771	3490	3203	4431	2881	2906	2848	3816	5086	2606	3592	1	0.615214	1	0.5063	1	0.833187
ENSMUSG00000013653	1810065E05Rik	23	8	12	0	2	3	6	24	11	1	0	8	1	0.763438	1	0.456734	1	0.345603
ENSMUSG00000013662	Atad1	3221	3708	4167	4098	4671	2584	3336	3365	4598	3662	2911	3032	1	0.244333	1	0.79667	1	0.271525
ENSMUSG00000013663	Pten	3057	4722	4288	4551	4457	3032	3992	4162	5038	5022	3801	4834	1	0.433269	1	0.315895	1	0.850473
ENSMUSG00000013668	4933402N03Rik	0	0	0	21	0	0	0	0	0	0	0	0	1	0.0767848	NA	1	1	0.105831
ENSMUSG00000013698	Pea15a	15752	20771	22566	22275	29798	19403	21960	20022	24761	16543	16955	22182	1	0.530869	1	0.14094	1	0.48981
ENSMUSG00000013701	Timm23	831	940	1115	818	1598	985	1024	1122	1320	679	923	1132	1	0.220201	1	0.293719	1	0.997241
ENSMUSG00000013707	Tnfaip8l2	0	19	29	26	53	18	33	12	6	0	1	18	1	0.479681	0.676612	0.0413704	1	0.263651
ENSMUSG00000013736	Trnt1	1367	1790	2086	1793	2156	1401	1562	1469	2625	1224	1132	1531	1	0.424295	1	0.629283	1	0.344034
ENSMUSG00000013766	Ly6g6e	0	0	0	0	0	1	0	1	0	0	0	0	NA	0.611794	NA	0.617237	NA	1
ENSMUSG00000013787	Ehmt2	1170	1578	1547	886	1784	1278	1439	1236	1192	1966	1367	1380	1	0.705584	1	0.953331	1	0.79654
ENSMUSG00000013822	Elof1	931	1000	1142	1133	1361	875	1056	1213	1222	521	870	1117	1	0.904603	0.966842	0.254041	1	0.374908
ENSMUSG00000013833	Med16	1124	1667	1709	1357	2031	1359	1789	1655	1710	1722	1367	1731	1	0.399106	1	0.519967	1	0.881529
ENSMUSG00000013846	St3gal1	61	256	166	109	233	123	119	68	160	290	182	149	1	0.717718	1	0.313529	1	0.564911
ENSMUSG00000013858	Tmem259	897	850	1270	710	1045	600	785	1053	1042	1360	650	1028	1	0.548246	1	0.619961	1	0.979842
ENSMUSG00000013878	Rnf170	459	595	559	492	571	557	440	639	569	721	399	553	1	0.930422	1	0.801147	1	0.890041
ENSMUSG00000013921	Clip3	7368	10038	11427	9371	12082	8045	9626	8924	10568	13131	7791	10377	1	0.80816	1	0.82731	1	0.973805
ENSMUSG00000013928	Thap8	6	3	7	4	3	4	3	4	5	9	9	3	1	0.657305	1	0.487132	1	0.814049
ENSMUSG00000013936	Myl2	0	23	0	9	4	3	3	1	4	0	0	0	1	0.301172	1	0.354143	1	0.152262
ENSMUSG00000013973	Dedd	42	57	96	84	91	79	62	71	114	67	49	62	1	0.832666	1	0.743169	1	0.907208
ENSMUSG00000013974	Mcemp1	0	0	2	0	0	0	0	0	0	0	4	0	NA	0.702473	NA	0.463929	NA	0.809731
ENSMUSG00000013997	Nit1	529	546	619	708	768	648	698	654	779	606	654	695	1	0.591156	1	0.736724	1	0.879568
ENSMUSG00000014030	Pax5	1	0	0	0	0	0	0	0	0	0	0	0	NA	1	NA	1	NA	1
ENSMUSG00000014039	Prdm15	660	913	1052	775	1174	593	859	471	1119	667	749	800	1	0.437783	1	0.857109	1	0.642855
ENSMUSG00000014074	Rnf168	518	418	753	416	642	490	521	591	844	643	465	598	1	0.885987	1	0.789117	1	0.725108
ENSMUSG00000014075	Tctex1d2	285	440	339	243	346	243	351	298	338	248	286	231	1	0.689365	1	0.535604	1	0.407915
ENSMUSG00000014077	Chp1	9329	11945	12915	8036	16202	10151	12680	12082	13436	15322	10213	12231	1	0.209919	1	0.680547	1	0.488432
ENSMUSG00000014104	Sval2	0	0	0	0	0	0	0	0	0	0	0	0	NA	1	NA	1	NA	1
ENSMUSG00000014158	Trpv4	0	14	8	37	11	16	30	20	4	0	11	3	1	0.688808	0.927446	0.0516236	1	0.245519
ENSMUSG00000014164	Klhl3	3	7	3	9	36	0	14	12	11	0	1	4	1	0.244193	1	0.147541	1	0.628343
ENSMUSG00000014177	Tvp23b	455	493	735	478	692	404	624	497	637	560	645	639	1	0.94303	1	0.714377	1	0.777644
ENSMUSG00000014195	Dnajc7	4185	4685	5352	5958	6083	4369	4698	4694	6747	4408	3458	5297	1	0.602418	1	0.606536	1	0.440932
ENSMUSG00000014198	Zfp385c	12	0	5	0	0	11	0	1	0	0	0	0	1	0.855731	1	0.115882	1	0.0714736
ENSMUSG00000014226	Cacybp	2095	2335	2863	1744	2866	2272	2463	2646	2868	1680	1875	2796	1	0.496112	1	0.26566	1	0.704039
ENSMUSG00000014232	Cluap1	173	132	368	198	268	215	167	208	288	166	208	233	1	0.911116	1	0.968254	1	0.911648
ENSMUSG00000014243	Zswim7	396	456	430	310	556	303	376	480	486	211	372	314	1	0.949807	1	0.347503	1	0.443688
ENSMUSG00000014245	Pigl	130	275	136	141	332	81	127	220	158	170	157	270	1	0.961373	1	1	1	0.957536
ENSMUSG00000014294	Ndufa2	1506	1672	1957	1343	2618	1905	1936	1909	2661	1045	1770	1771	0.993953	0.123409	1	0.259771	1	0.929093
ENSMUSG00000014301	Pam16	526	627	817	591	896	555	692	605	915	401	577	539	1	0.874725	1	0.439085	1	0.587634
ENSMUSG00000014303	Glis2	92	137	286	164	223	147	129	169	204	474	124	141	1	0.93065	1	0.428436	1	0.513864
ENSMUSG00000014313	Cox6c	3524	3700	4367	3693	5169	3877	4297	4213	7666	2994	3138	3704	1	0.418393	1	0.584943	1	0.949221
ENSMUSG00000014329	Bicc1	34	119	65	167	75	61	24	45	117	44	45	42	0.741268	0.103154	1	0.804177	1	0.231099
ENSMUSG00000014349	Ube2z	3504	5466	5750	5004	7118	3846	4808	4813	6793	5966	3637	4820	1	0.974629	1	0.84406	1	0.872989
ENSMUSG00000014351	Gip	6	0	0	0	0	0	0	0	3	0	0	0	1	0.340544	NA	0.583734	1	0.641664
ENSMUSG00000014353	Tmem87b	2533	3439	3735	2837	4199	2701	3136	2727	3217	3677	2823	3017	1	0.828238	1	0.735425	1	0.678917
ENSMUSG00000014355	Anapc1	2020	2180	3205	2030	3218	1825	1800	2209	2299	2939	2083	2893	1	0.518759	1	0.553428	1	0.980321
ENSMUSG00000014361	Mertk	47	16	19	35	7	19	5	42	1	0	4	0	1	0.366996	0.399398	0.00488425	0.0878489	0.000212823
ENSMUSG00000014402	Tsg101	5567	6331	7780	5499	8644	5299	5969	6162	7874	5923	4600	5900	1	0.907681	1	0.280308	1	0.360605
ENSMUSG00000014418	Hps5	693	781	872	678	899	759	591	1150	1012	484	657	816	1	0.668369	1	0.375762	1	0.639757
ENSMUSG00000014426	Map3k4	341	269	589	427	653	400	453	530	301	861	646	787	1	0.397109	1	0.405615	1	0.187607
ENSMUSG00000014444	Piezo1	143	225	286	64	399	319	317	361	34	382	123	354	0.107317	0.0275334	0.453861	0.250114	1	0.726477
ENSMUSG00000014453	Blk	2	7	0	0	0	0	30	0	0	0	1	0	1	0.442805	0.951497	0.104507	1	0.305227
ENSMUSG00000014470	Rnf166	489	634	840	529	797	579	639	609	1045	941	772	544	1	0.900655	1	0.402398	1	0.411031
ENSMUSG00000014496	Ankrd28	1648	1948	2432	1605	2498	1301	1650	1290	1949	1674	1764	1812	1	0.215708	1	0.792353	1	0.456231
ENSMUSG00000014498	Ankrd52	273	427	480	334	398	309	400	262	292	1124	417	449	1	0.571641	0.31418	0.140485	1	0.30569
ENSMUSG00000014503	Pkd2l2	241	362	391	340	426	291	330	304	384	364	391	347	1	0.914664	1	0.814924	1	0.890585
ENSMUSG00000014504	Srp19	3659	3482	4369	3689	4651	3467	3908	3789	5102	2759	3166	3842	1	0.957873	1	0.358067	1	0.452177
ENSMUSG00000014529	Tmbim7	0	0	4	2	0	0	0	2	0	0	1	3	1	0.624677	NA	0.85127	1	0.891549
ENSMUSG00000014542	Clec4f	0	0	0	0	0	0	0	0	0	0	24	0	NA	1	0.914556	0.081802	1	0.0924939
ENSMUSG00000014543	Klra17	10	11	16	5	6	0	0	3	0	0	3	9	1	0.0444551	1	0.825477	1	0.183972
ENSMUSG00000014547	Wdfy2	69	213	150	275	204	87	134	167	250	373	219	163	1	0.488054	0.670451	0.12056	1	0.47526
ENSMUSG00000014550	Zfyve20	1046	1562	2062	1553	1818	1234	1804	1560	2157	2526	1728	1894	1	0.960595	0.948733	0.177101	1	0.236896
ENSMUSG00000014551	Mrps25	654	658	875	607	709	682	850	859	1109	461	526	762	1	0.670358	1	0.452635	1	0.735984
ENSMUSG00000014554	Dguok	474	564	718	720	861	486	452	637	668	724	638	699	1	0.726661	1	0.693632	1	0.934003
ENSMUSG00000014592	Camta1	2700	4321	5338	7196	4201	3246	4241	3652	7217	4852	3626	4630	0.376602	0.0947623	0.751901	0.116258	1	0.749253
ENSMUSG00000014599	Csf1	7217	5486	9045	10510	12264	8097	8392	10628	9041	10041	3418	8273	1	0.308796	0.433617	0.045047	1	0.396821
ENSMUSG00000014601	Strip1	1683	2595	2771	2470	2978	1968	2166	2879	3466	3101	2316	3029	1	0.910478	1	0.377983	1	0.392709
ENSMUSG00000014602	Kif1a	22836	32017	37476	22237	43891	25727	32934	30797	23957	49988	27155	34622	1	0.331702	1	0.913557	1	0.577935
ENSMUSG00000014603	Alx3	0	0	0	0	0	0	0	0	0	0	4	2	NA	1	1	0.219523	1	0.26871
ENSMUSG00000014606	Slc25a11	979	1478	1518	1440	1913	1213	1562	1698	1968	797	1320	1396	1	0.383502	1	0.271527	1	0.735985
ENSMUSG00000014609	Chrne	7	0	0	0	7	3	0	6	0	0	13	10	1	0.739741	1	0.724368	1	0.558754
ENSMUSG00000014633	Cmc2	348	448	668	370	506	288	346	432	470	547	341	374	1	0.384311	1	0.845327	1	0.627342
ENSMUSG00000014668	Chfr	864	1104	2033	1239	1560	854	966	861	1822	1108	1071	1085	0.805901	0.156153	1	0.450582	1	0.62035
ENSMUSG00000014686	Ceacam16	0	2	0	5	6	0	11	0	1	8	4	2	1	0.565493	1	0.9524	1	0.550083
ENSMUSG00000014704	Hoxa2	0	2	2	0	6	1	0	0	4	66	6	0	1	0.885098	0.623738	0.0429955	0.730143	0.0232167
ENSMUSG00000014725	Adam28	40	17	31	24	26	25	6	7	41	2	10	19	1	0.205368	1	1	1	0.330471
ENSMUSG00000014747	Ankrd53	0	0	0	1	0	15	0	0	0	0	0	5	1	0.22482	1	0.552636	1	0.647245
ENSMUSG00000014748	Tex261	2602	2629	3752	2011	3820	2671	3614	3053	2846	3446	2263	3165	1	0.297504	1	0.206777	1	0.907624
ENSMUSG00000014763	Fam120b	2600	3295	3898	3582	4054	2964	3273	2591	3276	4708	3527	3450	1	0.535557	1	0.442267	1	0.819838
ENSMUSG00000014767	Tbp	530	596	1098	708	720	525	564	524	622	759	552	587	0.890968	0.184293	1	0.89196	1	0.378015
ENSMUSG00000014769	Psmb1	9382	9956	12367	9305	14235	9729	10025	10349	12606	7619	7817	10222	1	0.776993	0.961146	0.0968175	1	0.270471
ENSMUSG00000014771	Pdcd2	0	0	0	0	0	0	0	0	0	0	0	0	NA	1	NA	1	NA	1
ENSMUSG00000014773	Dll1	5	0	13	0	6	18	0	30	5	0	0	13	1	0.252442	1	0.259432	1	1
ENSMUSG00000014776	Nol3	1517	1972	2844	1737	2720	2028	2275	2167	3224	2426	1768	2465	1	0.424887	1	0.977565	1	0.501521
ENSMUSG00000014778	Fhod1	9	5	21	1	1	19	20	13	5	0	14	8	1	0.529275	1	0.386581	1	0.803077
ENSMUSG00000014782	Plekhg4	9	3	7	3	2	3	26	0	72	13	24	22	1	0.762853	0.737641	0.103444	0.889382	0.0135891
ENSMUSG00000014786	Slc9a5	42	33	6	54	83	31	48	57	112	42	10	4	1	0.456849	1	0.503498	1	0.96787
ENSMUSG00000014791	Elmo3	17	0	22	42	17	30	24	39	101	68	2	1	1	0.639182	1	0.73998	1	0.558689
ENSMUSG00000014813	Stc1	3	11	2	1	5	19	16	3	37	0	9	0	1	0.206803	1	0.904959	1	0.487845
ENSMUSG00000014837	4931428F04Rik	618	1038	753	998	1131	660	659	855	966	1049	672	911	1	0.644417	1	0.839591	1	0.850166
ENSMUSG00000014846	Tppp3	13978	22577	15719	23843	21640	12733	18217	11990	30777	10522	15847	12957	0.833656	0.124261	1	0.906191	1	0.334306
ENSMUSG00000014850	Msh3	521	771	759	543	984	632	552	535	558	474	570	491	1	0.971301	0.824107	0.207321	1	0.266486
ENSMUSG00000014852	Adamts13	1	8	0	2	4	1	0	1	9	0	2	1	1	0.552142	1	0.670142	1	1
ENSMUSG00000014856	Tmem208	1563	2036	2352	1719	2805	1608	2173	2150	2727	1667	1447	1853	1	0.51471	1	0.204616	1	0.590618
ENSMUSG00000014859	E2f4	698	807	869	909	1027	649	835	745	1146	785	582	827	1	0.724471	1	0.838843	1	0.677388
ENSMUSG00000014867	Surf4	5279	6973	6335	6347	9988	6163	7080	6667	6629	8872	6288	7790	1	0.267329	1	0.704912	1	0.593692
ENSMUSG00000014873	Surf2	437	971	871	710	948	720	670	739	918	789	655	1018	1	0.9712	1	0.840764	1	0.835572
ENSMUSG00000014905	Dnajb9	953	1227	1336	866	1410	885	1442	794	1633	1108	1271	1566	1	0.954007	1	0.37784	1	0.438787
ENSMUSG00000014907	Naf1	64	67	99	82	124	101	84	72	176	189	101	103	1	0.585303	1	0.319099	1	0.174861
ENSMUSG00000014932	Yes1	307	421	228	257	421	207	235	297	340	599	464	408	1	0.626262	0.61794	0.111878	1	0.329622
ENSMUSG00000014956	Ppp1cb	4082	3267	4596	2675	4921	3450	3871	3513	4123	4080	3139	4277	1	0.884554	1	0.627146	1	0.850565
ENSMUSG00000014959	Gorasp2	3759	4989	5297	3793	6281	3976	4290	4295	5717	4847	4471	4511	1	0.941287	1	0.953545	1	0.965643
ENSMUSG00000014980	Tsen15	696	781	1157	769	1093	817	934	704	918	563	795	898	1	0.953437	1	0.446663	1	0.558046
ENSMUSG00000015001	Oc90	10	0	16	15	26	19	15	6	0	12	36	4	1	0.543151	1	0.864986	1	0.797499
ENSMUSG00000015002	Efr3a	2086	3088	3249	2531	3598	1842	2544	2161	3471	3829	2543	2462	1	0.326812	1	0.281512	1	0.858887
ENSMUSG00000015013	Trappc2l	892	922	1049	826	1317	994	994	898	1139	633	797	929	1	0.615973	0.994973	0.211431	1	0.510701
ENSMUSG00000015016	Acsf3	253	251	253	237	396	260	436	289	330	666	199	261	1	0.25211	1	0.959956	1	0.443229
ENSMUSG00000015023	Ddx19a	182	153	298	249	317	168	191	155	325	210	152	226	1	0.660421	1	0.889972	1	0.834858
ENSMUSG00000015027	Galns	216	252	291	256	275	242	258	140	351	255	189	272	1	0.582116	1	0.782611	1	0.859793
ENSMUSG00000015053	Gata2	50	72	145	176	172	149	194	201	244	71	82	148	0.951026	0.141098	1	0.284794	1	0.80778
ENSMUSG00000015083	C8g	25	47	54	34	41	45	22	53	15	49	50	40	1	1	1	0.884551	1	0.916641
ENSMUSG00000015085	Entpd2	25	16	34	52	46	47	44	19	3	24	10	5	1	0.696386	0.588412	0.0209313	1	0.0620873
ENSMUSG00000015087	Rabl6	1342	2163	2171	1631	2640	1747	1944	1849	2691	3815	1635	2333	1	0.572915	0.967934	0.238552	1	0.158214
ENSMUSG00000015090	Ptgds	7	8	0	0	0	0	5	1	8	0	22	0	1	0.481424	1	0.253264	1	0.663171
ENSMUSG00000015092	Edf1	4878	4830	6924	5180	8219	5492	6275	5614	7669	6065	4775	6291	1	0.316034	1	0.44622	1	0.826877
ENSMUSG00000015093	Clic3	20	10	31	5	14	14	34	3	30	2	43	54	1	0.979029	1	0.344187	1	0.355939
ENSMUSG00000015094	Npdc1	11364	15657	15187	11622	16070	10614	13869	11674	14932	13190	10543	12586	1	0.512816	1	0.517873	1	0.321695
ENSMUSG00000015095	Fbxw5	1524	2269	2907	2042	3149	2393	1731	2072	2575	2670	1818	2227	1	0.786835	1	0.68091	1	0.920034
ENSMUSG00000015112	Slc25a13	0	0	7	6	2	2	9	1	4	0	31	76	1	0.939041	0.3969	0.0356845	0.681763	0.0565419
ENSMUSG00000015120	Ube2i	1663	2190	2643	2066	2822	2082	1843	1783	2790	2226	1874	2209	1	0.762152	1	0.94567	1	0.873162
ENSMUSG00000015126	Tsr3	717	1052	1199	980	1607	963	1042	902	1275	937	952	1287	1	0.579918	1	0.770393	1	0.843096
ENSMUSG00000015127	Unkl	158	203	254	373	167	120	140	109	202	240	195	314	0.151214	0.0189129	0.580112	0.0788737	1	0.736619
ENSMUSG00000015133	Lrrk1	75	40	30	183	220	53	62	34	25	0	21	183	1	0.916327	1	0.564568	1	0.546294
ENSMUSG00000015134	Aldh1a3	2	1	13	27	8	20	7	42	64	22	6	1	1	0.396656	1	1	1	0.492109
ENSMUSG00000015143	Actn1	1124	1204	2193	603	1351	1137	1329	1158	535	1306	854	1442	1	0.851624	0.966842	0.323083	1	0.367285
ENSMUSG00000015149	Sirt2	3298	3800	3974	3627	4994	3438	4034	4234	5157	5093	3093	3367	1	0.494504	1	0.613218	1	0.899534
ENSMUSG00000015165	Hnrnpl	543	933	1081	848	1065	842	603	827	1173	1065	723	1035	1	0.815165	1	0.537461	1	0.72087
ENSMUSG00000015176	Nolc1	1046	1235	2015	1198	1517	1162	1187	1114	2206	1966	1162	1311	1	0.43827	0.847393	0.188865	1	0.615699
ENSMUSG00000015189	Casd1	783	789	1025	850	1068	773	905	515	900	1229	566	483	1	0.577073	1	0.707089	1	0.45396
ENSMUSG00000015202	Cnksr3	118	85	161	120	90	106	128	66	127	87	114	126	1	0.448919	1	0.808323	1	0.700829
ENSMUSG00000015214	Mtmr1	586	950	830	784	736	535	640	428	703	683	877	575	0.509483	0.0695531	1	0.469102	1	0.501055
ENSMUSG00000015217	Hmgb3	1002	1183	1423	1478	1342	935	994	944	1728	874	837	1158	0.946655	0.135896	1	0.921698	1	0.325395
ENSMUSG00000015222	Map2	775	939	1170	868	840	630	744	944	991	1427	770	874	1	0.241456	1	0.350986	1	0.97084
ENSMUSG00000015224	Cyp2j9	77	105	22	38	75	98	72	31	50	8	77	82	1	0.883596	1	0.604389	1	0.730379
ENSMUSG00000015242	Nipsnap3a	2	1	0	5	17	5	2	9	20	6	3	2	1	0.162637	1	0.891626	1	0.278029
ENSMUSG00000015243	Abca1	5636	5357	5248	7456	7215	5058	5806	6582	7490	7343	4138	3988	1	0.889533	1	0.300863	1	0.380127
ENSMUSG00000015247	Nipsnap3b	2092	1975	2703	1770	2916	2100	1864	1965	2530	1685	1322	2000	1	0.929359	0.991228	0.130475	1	0.202096
ENSMUSG00000015289	Lage3	83	64	134	175	88	107	80	145	205	0	90	99	1	0.782374	1	0.790251	1	0.695897
ENSMUSG00000015290	Ubl4	4497	4960	5708	5693	6912	4912	5072	4700	6683	5231	4602	5318	1	0.907584	1	0.712601	1	0.725494
ENSMUSG00000015291	Gdi1	20017	25874	27534	27798	33856	23874	24211	24133	34251	26559	20290	24793	1	0.979326	1	0.572856	1	0.691651
ENSMUSG00000015305	Sash1	20	14	48	25	21	34	19	23	13	17	46	1	1	0.873165	1	0.723125	1	0.667743
ENSMUSG00000015312	Gadd45b	340	231	290	295	242	224	162	327	331	195	274	432	1	0.372348	1	0.528064	1	0.902454
ENSMUSG00000015314	Slamf6	9	32	0	14	0	11	11	23	11	0	28	0	1	0.831374	1	0.885962	1	0.753392
ENSMUSG00000015316	Slamf1	4	12	4	63	7	4	8	12	85	9	11	0	1	0.134899	1	0.200522	1	0.98985
ENSMUSG00000015335	Zdhhc12	606	736	995	354	981	582	1012	836	604	799	677	1049	1	0.335179	1	0.576919	1	0.738113
ENSMUSG00000015337	Endog	97	82	132	107	143	91	97	128	161	173	84	132	1	0.876092	1	0.722033	1	0.646766
ENSMUSG00000015340	Cybb	38	52	1	0	12	21	9	13	5	0	10	0	1	0.483264	1	0.144231	0.906313	0.125441
ENSMUSG00000015341	Golga7	5079	5901	6206	6066	7055	4205	5500	4814	6562	5090	3818	4831	1	0.255047	1	0.327721	1	0.101585
ENSMUSG00000015342	Xk	284	448	523	47	627	375	494	269	187	307	710	421	1	0.453209	1	0.881844	1	0.614482
ENSMUSG00000015354	Pcolce2	10011	10231	12337	7900	12505	7545	11181	9266	7609	8044	5527	10454	1	0.681493	0.431911	0.0314599	0.908631	0.0431806
ENSMUSG00000015355	Cd48	0	8	0	0	0	0	0	5	0	0	0	0	1	0.871975	1	0.414821	1	0.298244
ENSMUSG00000015357	Clpx	1146	1773	2180	1682	1790	1250	1716	1570	1735	1621	1805	1940	1	0.517765	1	0.635365	1	0.947591
ENSMUSG00000015363	Trabd	915	1508	1401	1339	1713	1393	1370	1387	2045	2158	1353	1626	1	0.51547	1	0.369033	1	0.209486
ENSMUSG00000015365	Mov10l1	20	1	0	3	2	0	30	10	0	0	7	17	1	0.73738	1	0.634841	1	0.906997
ENSMUSG00000015377	Dennd6b	932	1740	1642	1537	1843	1068	1267	1390	1666	970	1285	1476	1	0.562198	1	0.682728	1	0.453745
ENSMUSG00000015396	Cd83	32	13	42	0	82	38	47	16	21	206	51	43	1	0.280612	1	0.304251	0.473981	0.0932199
ENSMUSG00000015401	Tmem27	0	3	1	2	14	3	0	0	24	37	3	1	1	0.494733	1	0.185948	1	0.026324
ENSMUSG00000015405	Ace2	0	3	0	9	3	4	5	0	0	0	0	0	1	1	1	0.0552047	1	0.111113
ENSMUSG00000015437	Gzmb	1	0	0	9	14	21	1	5	13	0	0	0	1	0.193437	1	0.248467	1	1
ENSMUSG00000015441	Gzmf	0	0	0	0	0	0	0	0	0	0	1	0	NA	1	NA	1	NA	1
ENSMUSG00000015443	Gzmn	0	0	0	0	0	0	9	0	0	0	2	0	1	0.246031	1	0.529279	NA	0.743025
ENSMUSG00000015451	C4a	0	18	51	0	69	73	3	2	5	0	14	2	1	0.370554	0.224808	0.039423	1	0.372826
ENSMUSG00000015452	Ager	0	11	47	24	5	13	8	25	22	60	2	5	1	0.600444	1	0.589733	1	0.987836
ENSMUSG00000015461	Atf6b	1635	2079	2337	2023	2325	1572	1774	1728	2085	2558	1830	2014	1	0.318099	1	0.524418	1	0.847008
ENSMUSG00000015467	Egfl8	6	9	8	3	3	4	3	5	0	0	5	10	1	0.440858	1	1	1	0.624015
ENSMUSG00000015468	Notch4	58	47	26	92	75	22	22	25	6	1	76	102	1	0.178822	1	0.627213	1	0.75864
ENSMUSG00000015474	Ppt2	302	366	402	275	469	298	350	313	590	355	370	441	1	0.95382	1	0.528767	1	0.544209
ENSMUSG00000015476	Prrt1	16	16	21	20	80	43	47	50	94	96	43	53	0.594205	0.00390511	1	0.597015	0.525579	0.00576262
ENSMUSG00000015478	Rnf5	634	794	926	639	1231	673	736	767	1021	773	661	777	1	0.658937	1	0.61093	1	0.948444
ENSMUSG00000015484	Fam163a	3	52	0	17	0	43	10	59	0	0	1	0	1	0.573126	0.00833554	0.000253551	0.257926	0.00350243
ENSMUSG00000015488	Cacfd1	2252	2797	3021	2535	3649	2433	2755	2562	3279	2882	2348	2477	1	0.82967	1	0.485194	1	0.714751
ENSMUSG00000015501	Hivep2	374	539	632	847	666	575	741	520	987	1785	673	969	1	0.930111	0.05925	0.0285529	0.342062	0.0528577
ENSMUSG00000015519	2310057J18Rik	0	7	4	10	59	16	19	2	15	0	5	28	0.901057	0.0569507	1	0.403766	1	0.445202
ENSMUSG00000015522	Arnt	364	474	406	520	730	568	787	374	668	687	564	591	0.919961	0.202659	1	0.892282	1	0.321459
ENSMUSG00000015533	Itga2	6	10	5	26	56	19	26	19	15	0	7	0	1	0.115633	0.553692	0.0290266	1	0.349151
ENSMUSG00000015536	Mocs2	2230	2374	2716	3081	3846	2856	2700	3007	4333	2175	2128	2452	1	0.324328	1	0.207074	1	0.772128
ENSMUSG00000015542	Nat9	758	951	1399	541	1359	899	775	766	730	838	919	867	1	0.971708	1	0.474909	1	0.59869
ENSMUSG00000015568	Lpl	36	14	16	11	6	11	10	10	4	2	30	8	1	0.14932	1	0.798251	1	0.425044
ENSMUSG00000015575	Atp6v0e	2850	3123	3724	2546	4798	3053	3554	3217	3842	2820	2742	3479	1	0.301424	1	0.171517	1	0.801719
ENSMUSG00000015579	Nkx2-5	2	0	0	0	0	0	2	0	0	0	0	0	NA	1	NA	0.715276	NA	0.735554
ENSMUSG00000015597	Zfp318	596	731	1264	685	1267	718	814	865	891	1121	845	1039	1	0.653973	1	0.876495	1	0.619261
ENSMUSG00000015599	Ttbk1	293	554	495	333	542	314	382	479	674	1360	381	554	1	0.964278	0.154264	0.0747338	0.626988	0.117224
ENSMUSG00000015605	Srf	345	513	510	361	440	342	457	481	537	678	437	800	1	0.883659	0.81194	0.218381	1	0.321051
ENSMUSG00000015619	Gata3	61	22	60	201	134	69	56	103	180	82	33	100	1	0.948271	1	1	1	0.957187
ENSMUSG00000015627	Gata5	0	0	0	0	2	0	0	0	0	0	0	0	NA	0.707098	NA	0.70495	NA	1
ENSMUSG00000015647	Lama5	28	36	18	57	4	38	5	93	74	220	66	181	1	0.99121	0.0261574	0.0525579	0.103629	0.0097823
ENSMUSG00000015652	Steap1	705	1148	1024	401	1201	721	1011	1145	453	559	938	1027	1	0.389379	0.461512	0.195822	1	0.66547
ENSMUSG00000015653	Steap2	546	1278	1050	929	1529	1014	1676	1299	707	875	1056	998	0.429468	0.0521646	0.109181	0.0274035	1	0.721568
ENSMUSG00000015656	Hspa8	70775	84917	97345	72135	112382	73956	86787	85486	87575	87056	60708	82734	1	0.610075	1	0.116511	1	0.408448
ENSMUSG00000015659	Serac1	170	173	303	171	361	187	226	177	97	163	281	210	1	0.686514	1	0.546102	1	0.791889
ENSMUSG00000015665	Awat1	0	0	0	0	0	0	0	0	0	0	0	2	NA	1	NA	0.723416	NA	0.730513
ENSMUSG00000015668	Pdzd11	1020	1262	1335	1031	1960	1085	1166	1265	1544	908	1089	1248	1	0.48622	1	0.321022	1	0.768647
ENSMUSG00000015671	Psma2	4970	5530	6268	4662	7834	5398	5448	5797	7155	3681	4632	5482	1	0.457907	0.946863	0.122105	1	0.468657
ENSMUSG00000015672	Mrpl32	911	1026	1367	792	1354	824	1024	973	1600	933	1079	1026	1	0.884872	1	0.756697	1	0.865552
ENSMUSG00000015697	Setdb1	756	796	1013	939	523	879	599	598	1115	1374	636	648	0.460872	0.15057	0.611274	0.281687	1	0.883354
ENSMUSG00000015702	Anxa9	19	11	23	6	20	13	30	16	48	102	42	58	1	0.625572	0.513337	0.014419	0.540683	0.00917048
ENSMUSG00000015709	Arnt2	2321	2230	2623	3598	3722	2567	2403	2978	4483	5072	1853	3128	1	0.868305	1	0.375212	1	0.386336
ENSMUSG00000015711	Prune	1401	2067	2257	1417	2791	1081	1760	1477	1623	2014	1595	1884	1	0.677399	1	0.943897	1	0.69541
ENSMUSG00000015714	Cers2	4937	6055	6553	3644	7684	4821	5839	5348	4394	5479	4985	5425	1	0.618442	0.949382	0.156587	1	0.503153
ENSMUSG00000015721	Nlrp5	5	3	3	5	0	1	8	27	4	20	9	4	1	0.391706	1	0.95153	1	0.348079
ENSMUSG00000015733	Capza2	7728	8275	9156	7413	10816	7199	8424	8249	11462	8577	7018	8384	1	0.915716	1	0.740425	1	0.886635
ENSMUSG00000015745	Plekho1	1971	2687	3284	1908	3316	1763	2272	2078	3050	2381	2094	2227	1	0.515603	1	0.952946	1	0.583759
ENSMUSG00000015747	Vps45	1039	935	1201	913	1805	1224	1260	1203	1225	1361	944	1254	0.869252	0.130585	1	0.253737	1	0.777187
ENSMUSG00000015748	Prpf3	555	691	650	630	838	639	642	566	824	732	689	634	1	0.939519	1	0.920243	1	0.869935
ENSMUSG00000015749	Anp32e	1353	997	1923	1337	1675	1335	1226	1196	1753	1797	1020	1367	1	0.666747	1	0.899178	1	0.825233
ENSMUSG00000015750	Aph1a	324	375	394	381	431	227	429	357	398	159	311	207	1	0.740947	0.897601	0.260368	1	0.206067
ENSMUSG00000015755	Tab2	666	948	1173	466	675	623	577	583	820	1228	661	899	0.587339	0.153153	0.581864	0.126122	1	0.905713
ENSMUSG00000015757	Ppil4	933	951	1486	1098	1653	1213	1009	902	1861	836	1029	1190	1	0.87489	1	0.87196	1	1
ENSMUSG00000015759	Cnih1	6613	6609	8939	5106	9799	6426	7172	6999	8131	4785	5246	6180	1	0.614235	0.591211	0.027179	1	0.205467
ENSMUSG00000015766	Eps8	1196	1550	1309	415	1381	879	891	862	41	1310	623	1003	1	0.479138	0.543803	0.466089	0.414079	0.314269
ENSMUSG00000015776	Med22	2802	4812	3997	4522	5197	3423	4085	3351	4552	3414	3553	3309	1	0.706436	1	0.323806	1	0.300307
ENSMUSG00000015787	Abo	7	0	0	0	0	0	1	1	0	0	0	0	1	0.495047	NA	0.611963	1	0.3081
ENSMUSG00000015790	Surf1	1241	1589	1731	1516	1994	1462	1610	1499	2341	1260	1412	1546	1	0.783552	1	0.690776	1	0.912505
ENSMUSG00000015804	Med28	2844	3019	3941	2136	4725	2869	3425	3371	4020	2596	2866	3381	1	0.300316	1	0.229071	1	0.941376
ENSMUSG00000015806	Qdpr	2045	2646	2624	1123	2989	2514	2786	2440	1919	2092	2569	2805	1	0.218035	1	0.294752	1	0.836871
ENSMUSG00000015812	Gnrh1	14	17	3	13	17	8	2	0	72	1	19	6	1	0.370398	1	0.173278	1	0.515337
ENSMUSG00000015829	Tnr	806	512	1098	209	1037	655	782	685	358	787	393	763	1	0.614777	0.551143	0.148292	1	0.549719
ENSMUSG00000015837	Sqstm1	54638	69935	77723	41412	88614	55129	68098	58358	55851	65952	54705	58714	1	0.642084	0.983075	0.141898	1	0.485956
ENSMUSG00000015839	Nfe2l2	2007	3259	3701	1853	3163	1911	2664	2231	2798	3248	2438	2307	1	0.440061	1	0.792237	1	0.693028
ENSMUSG00000015843	Rxrg	14	20	3	27	45	9	34	107	177	186	82	30	0.674886	0.0758116	0.407309	0.126399	0.00601649	0.00150396
ENSMUSG00000015846	Rxra	178	30	156	374	374	211	274	251	518	157	164	131	0.949828	0.418223	1	0.504856	1	0.831426
ENSMUSG00000015850	Adamtsl4	27	51	4	43	39	35	32	95	118	103	73	124	1	0.422004	0.737399	0.108697	0.386674	0.0411246
ENSMUSG00000015852	Fcrls	0	0	0	0	0	0	3	0	0	0	0	0	NA	0.576921	NA	0.573953	NA	1
ENSMUSG00000015854	Cd5l	0	0	0	0	20	0	0	0	0	0	0	0	1	0.117568	1	0.120531	NA	1
ENSMUSG00000015869	Prpsap1	2425	3762	3916	3479	4555	3323	3445	3101	3955	3014	3764	3839	1	0.832648	1	0.831569	1	0.992427
ENSMUSG00000015879	Fam184b	9	0	22	4	53	30	0	27	39	21	29	31	1	0.18194	1	0.92169	1	0.0930681
ENSMUSG00000015880	Ncapg	31	37	54	47	183	36	64	50	104	88	42	38	0.970815	0.133937	1	0.623746	1	0.404571
ENSMUSG00000015882	Lcorl	458	595	544	410	607	590	642	589	1041	314	422	617	1	0.418924	1	0.671771	1	0.850546
ENSMUSG00000015889	Lta4h	1500	1619	1518	1666	1975	1286	1670	1520	2115	1496	1553	1507	1	0.811722	1	0.910208	1	0.802622
ENSMUSG00000015890	Amdhd1	0	3	0	0	3	14	5	0	0	0	2	0	1	0.138328	1	0.0995378	NA	1
ENSMUSG00000015932	Dstn	4209	5010	5812	4672	6156	3635	4571	4113	8164	4298	4238	5546	1	0.316965	1	0.3426	1	0.914436
ENSMUSG00000015937	H2afy	1973	3096	3310	2613	3311	2205	2371	2162	4055	2339	2275	2529	1	0.316664	1	0.732497	1	0.659975
ENSMUSG00000015942	Gtf2ird2	410	660	465	526	552	504	572	514	451	762	634	680	1	0.981706	1	0.609028	1	0.635018
ENSMUSG00000015943	Bola1	756	771	922	669	1120	894	771	745	1108	446	605	794	1	0.653399	1	0.264209	1	0.524292
ENSMUSG00000015944	Gatsl2	617	1266	824	542	1115	712	966	705	1046	1824	790	1227	1	0.875819	0.708924	0.163472	1	0.214248
ENSMUSG00000015947	Fcgr1	0	0	0	2	0	6	0	2	0	0	0	1	1	0.460639	1	0.318495	NA	1
ENSMUSG00000015950	Ncf1	2	0	0	2	0	1	6	2	0	0	17	2	1	0.711958	1	0.574063	1	0.381186
ENSMUSG00000015957	Wnt11	30	15	29	650	82	59	133	142	1097	148	81	119	0.428297	0.349523	0.000281063	0.0330662	0.599642	0.52161
ENSMUSG00000015961	Adss	2211	3139	3114	1274	3551	2284	2254	2382	2897	1624	2119	2909	1	0.862201	1	0.388829	1	0.639567
ENSMUSG00000015962	1700016C15Rik	4	11	4	2	9	6	25	15	2	0	13	1	1	0.140275	1	0.190016	1	0.835209
ENSMUSG00000015966	Il17rb	26	35	48	41	15	19	35	14	9	42	25	13	1	0.154154	1	0.983449	1	0.281516
ENSMUSG00000015968	Cacna1d	31	34	72	101	73	45	68	49	7	125	63	125	1	0.906539	1	0.575607	1	0.655159
ENSMUSG00000015970	Chdh	6	6	0	0	2	0	11	8	16	0	1	0	1	0.69773	1	0.744138	1	1
ENSMUSG00000015971	Actr8	934	1508	1601	1425	2016	1213	1187	1274	1682	1829	1155	1509	1	0.981772	1	0.821506	1	0.849374
ENSMUSG00000015980	Lrrc27	121	175	476	267	523	247	262	277	268	160	164	266	1	0.461536	0.578644	0.11188	1	0.504498
ENSMUSG00000015981	Stk32c	95	214	88	23	88	150	132	125	148	30	91	29	1	0.703575	0.852151	0.167038	1	0.403404
ENSMUSG00000015994	Fnta	1856	2453	2822	2278	3424	2184	2234	2399	3030	2220	2578	2623	1	0.742527	1	0.897636	1	0.865956
ENSMUSG00000016018	Skiv2l2	1543	2087	2697	1950	3047	1715	2477	2725	2732	3966	1942	2344	1	0.269371	1	0.781964	1	0.27364
ENSMUSG00000016024	Lbp	0	12	19	25	0	4	10	5	7	0	12	3	1	0.239009	1	0.962426	1	0.342345
ENSMUSG00000016028	Celsr1	26	15	8	15	44	18	23	17	28	1	28	31	1	0.496747	1	0.83003	1	0.790655
ENSMUSG00000016087	Fli1	53	76	50	1	46	54	48	15	0	141	81	50	1	0.823909	1	0.474187	1	0.656184
ENSMUSG00000016128	Stard13	1859	3470	4292	2493	3898	1934	3611	2532	3278	5223	3487	4132	1	0.792859	0.687232	0.0909807	1	0.202067
ENSMUSG00000016150	Tenm1	71	60	174	1	118	70	85	38	171	178	143	153	1	1	0.47013	0.0428759	0.971301	0.23184
ENSMUSG00000016179	Camk1g	83	86	103	62	104	204	113	198	111	442	111	121	0.659439	0.0605024	1	0.753357	0.519371	0.0814246
ENSMUSG00000016181	Diexf	303	425	464	340	550	422	429	367	396	787	403	308	1	0.594781	1	0.946901	1	0.662736
ENSMUSG00000016194	Hsd11b1	0	16	0	5	5	4	1	10	0	0	0	0	1	1	1	0.00937167	1	0.0516658
ENSMUSG00000016200	Syt14	483	729	795	545	999	438	592	503	565	794	557	578	1	0.73331	1	0.886583	1	0.706915
ENSMUSG00000016206	H2-M3	808	754	1099	981	1130	833	1002	557	663	840	767	970	1	0.670962	1	0.586519	1	0.418099
ENSMUSG00000016239	Lonrf3	84	54	1	15	33	24	44	50	15	2	22	66	1	0.807752	1	0.518865	1	0.503285
ENSMUSG00000016252	Atp5e	817	1014	1131	867	1194	1074	1107	1079	1706	594	898	929	1	0.440248	1	0.457954	1	0.905415
ENSMUSG00000016253	Nelfcd	831	1186	1130	1458	1603	1314	1284	1462	1512	1842	1127	1100	1	0.289879	1	0.637077	1	0.651109
ENSMUSG00000016255	Tubb1	0	0	0	0	0	0	0	0	0	0	0	0	NA	1	NA	1	NA	1
ENSMUSG00000016256	Ctsz	1291	2087	2097	1889	2904	2223	2646	2689	3624	2497	2312	2563	0.387499	0.0150227	1	0.904014	1	0.0670209
ENSMUSG00000016257	Slmo2	1473	1240	1723	1293	1810	1272	1505	1296	2321	1549	1316	1311	1	0.869586	1	0.833255	1	0.945683
ENSMUSG00000016262	Sertad4	199	302	557	224	228	122	166	253	287	389	579	530	0.223051	0.0592282	0.0139564	0.00753459	1	0.332418
ENSMUSG00000016283	H2-M2	0	0	6	8	0	0	0	0	0	16	0	0	1	0.0778894	1	0.157634	1	1
ENSMUSG00000016308	Ube2a	1936	2255	2830	2033	3471	2243	2410	2544	3327	1611	1924	2624	1	0.336572	1	0.257378	1	0.793276
ENSMUSG00000016319	Slc25a5	6060	7744	7616	7886	9700	6483	7943	7356	10222	5659	6593	7347	1	0.829638	1	0.387462	1	0.605586
ENSMUSG00000016327	Atp1b4	0	10	23	5	0	3	0	4	13	0	12	0	1	0.159664	1	0.425817	1	0.735013
ENSMUSG00000016344	Ppdpf	1117	1185	1519	1034	1853	1323	1680	1634	1922	1368	1370	1597	0.862634	0.0883583	1	0.539732	1	0.397037
ENSMUSG00000016346	Kcnq2	1046	1351	1427	3329	1446	1247	1152	1368	3371	3335	784	1206	0.19931	0.106521	0.0590152	0.0931206	1	0.872683
ENSMUSG00000016349	Eef1a2	659	1025	1348	789	1115	833	1023	917	1446	1171	641	998	1	0.999425	1	0.953178	1	0.945006
ENSMUSG00000016356	Col20a1	86	98	95	45	119	27	32	40	79	49	12	31	1	0.177232	1	0.56165	1	0.0912542
ENSMUSG00000016382	Pls3	4051	5927	6397	8014	7755	5067	5817	6256	10260	9700	6006	9366	1	0.877214	0.357741	0.0149344	1	0.094703
ENSMUSG00000016386	Mpped2	933	1016	1198	1413	1267	972	1064	812	1256	1335	629	1001	1	0.379875	1	0.8045	1	0.387326
ENSMUSG00000016409	Nkap	763	854	1080	610	1026	580	858	884	919	884	720	724	1	0.860623	1	0.685847	1	0.649592
ENSMUSG00000016427	Ndufa1	1494	1616	1730	1711	2337	1825	1702	1709	2795	938	1552	1650	1	0.485412	1	0.411498	1	0.807816
ENSMUSG00000016458	Wt1	0	1	0	6	0	0	0	5	0	0	0	3	1	0.91965	1	0.90836	1	0.730921
ENSMUSG00000016477	E2f3	353	482	555	385	431	329	309	457	433	635	321	256	1	0.400511	1	0.97494	1	0.573098
ENSMUSG00000016481	Cr1l	1420	1759	2185	674	1868	1330	1738	1515	1012	1235	1413	1507	1	0.848801	0.763429	0.163094	1	0.404629
ENSMUSG00000016487	Ppfibp1	443	597	389	432	1386	539	649	585	323	278	794	1031	0.0988453	0.0518682	0.754518	0.483701	1	0.547069
ENSMUSG00000016493	Cd46	22	53	51	2	82	24	16	22	86	49	39	19	1	0.954724	1	0.573916	1	0.58735
ENSMUSG00000016494	Cd34	395	484	361	1320	531	273	355	277	1756	389	145	150	0.0128031	0.0281069	0.275866	0.354674	1	0.573094
ENSMUSG00000016495	Plgrkt	202	449	519	167	442	281	297	342	458	28	320	326	1	0.982022	1	0.589095	1	0.643226
ENSMUSG00000016496	Cd274	867	1434	991	249	1750	1012	1702	1427	450	1021	1184	616	0.0435415	0.0774085	0.00449101	0.0170468	1	0.72941
ENSMUSG00000016498	Pdcd1lg2	1	7	0	0	8	2	0	1	4	0	4	22	1	0.926993	1	0.328374	1	0.327278
ENSMUSG00000016503	Gtf3a	160	158	201	113	188	118	139	129	249	213	150	177	1	0.579109	1	0.372742	1	0.724598
ENSMUSG00000016510	Mtif3	328	671	622	516	462	347	529	583	674	875	614	591	1	0.577341	0.758365	0.192524	1	0.477126
ENSMUSG00000016520	Lnx2	155	300	235	79	271	182	157	68	177	237	149	205	1	0.621029	1	0.791774	1	0.837323
ENSMUSG00000016524	Il19	7	5	22	26	7	10	16	9	57	33	0	0	1	0.562087	1	0.53536	1	0.824093
ENSMUSG00000016526	Dyrk3	519	607	766	390	1149	675	682	616	949	658	522	808	0.934784	0.18092	1	0.58528	1	0.533184
ENSMUSG00000016528	Mapkapk2	1350	1532	2204	1811	2953	1637	1347	1968	2598	2468	1246	1898	1	0.578106	1	0.916969	1	0.699707
ENSMUSG00000016529	Il10	5	6	3	44	7	1	1	3	17	0	0	12	1	0.0388491	1	0.451192	1	0.375842
ENSMUSG00000016534	Lamp2	6871	8225	9034	7816	8704	5873	7125	7080	8698	6518	5394	6988	1	0.171539	1	0.378209	1	0.0885711
ENSMUSG00000016541	Atxn10	8799	12043	13626	13002	17045	11332	12583	13316	16477	13537	11011	14106	1	0.386897	1	0.724922	1	0.671955
ENSMUSG00000016552	Foxred2	83	84	61	65	27	11	44	48	109	0	123	59	0.585774	0.0296625	0.815482	0.26497	1	0.899327
ENSMUSG00000016554	Eif3d	1907	2198	3298	1771	3181	2112	2671	2741	2917	2981	1786	2354	1	0.359583	1	0.346335	1	0.984995
ENSMUSG00000016559	H3f3b	9313	10718	15553	10752	16275	11650	12196	11047	16586	11478	9997	12546	1	0.559095	1	0.537708	1	0.996055
ENSMUSG00000016619	Nup50	1743	2277	2382	1836	2489	1723	2219	1870	2712	2914	1828	2222	1	0.802868	1	0.49939	1	0.697611
ENSMUSG00000016624	Phf21b	176	139	91	154	108	67	80	116	212	128	104	98	0.969839	0.119761	1	0.364676	1	0.624387
ENSMUSG00000016626	Nlrp14	5	4	2	42	30	8	28	11	25	0	9	1	1	0.703208	1	0.280357	1	0.566032
ENSMUSG00000016637	Ift27	292	260	243	242	411	256	245	267	355	345	274	292	1	0.830319	1	0.912916	1	0.779083
ENSMUSG00000016664	Pacsin2	2265	3729	3651	3730	4402	3107	3040	3175	3419	3477	2713	3483	1	0.931067	1	0.446562	1	0.523766
ENSMUSG00000016756	Cmah	40	6	26	1	31	10	31	3	33	0	32	21	1	0.875467	1	0.863798	1	0.965252
ENSMUSG00000016757	Ttll12	359	551	762	243	597	382	604	627	485	779	413	888	1	0.585401	1	0.696735	1	0.442992
ENSMUSG00000016758	Bik	36	17	22	84	28	29	21	42	271	29	56	55	1	0.47209	0.162457	0.0319114	0.893559	0.18755
ENSMUSG00000016763	Scube1	20	10	7	0	43	14	21	78	3	122	30	4	0.485243	0.0463817	1	0.992788	0.94415	0.151996
ENSMUSG00000016831	Tox4	2420	2900	2363	2577	3452	2466	2711	2194	3747	3009	2796	3402	1	0.974712	1	0.31701	1	0.433353
ENSMUSG00000016833	Mrps18c	1429	1480	1937	1370	2185	1715	1585	1586	2546	874	1411	1457	1	0.531477	1	0.331742	1	0.678944
ENSMUSG00000016918	Sulf1	50	282	110	264	455	165	278	143	189	190	265	513	1	0.388995	1	0.731263	1	0.310692
ENSMUSG00000016921	Srsf6	2615	3605	4347	2545	4380	2739	3125	2854	4119	2948	3085	3660	1	0.757829	1	0.93882	1	0.881714
ENSMUSG00000016933	Plcg1	1250	1374	1461	1668	1662	1235	1382	1135	1582	1551	1056	1330	1	0.468896	1	0.798005	1	0.448348
ENSMUSG00000016940	Kctd2	1720	2093	2159	1928	2434	1846	1948	1884	3159	2129	1673	1872	1	0.903387	1	0.927414	1	0.993644
ENSMUSG00000016942	Tmprss6	21	54	0	10	23	7	56	29	4	0	1	4	1	0.759629	0.170407	0.000476642	0.704458	0.0174881
ENSMUSG00000016946	Kctd5	1124	1763	1870	1694	2284	1176	1548	1343	2062	1536	1534	1469	1	0.654078	1	0.985623	1	0.752111
ENSMUSG00000016982	Pom121l2	0	0	0	10	0	0	0	0	0	0	0	0	1	0.21388	NA	1	1	0.234887
ENSMUSG00000016984	Etaa1	227	487	169	286	271	271	116	156	204	128	345	411	0.741171	0.200714	1	0.464246	1	0.736663
ENSMUSG00000016995	Matn4	1	5	2	12	20	21	0	25	29	23	3	7	1	0.145355	1	0.809749	1	0.230487
ENSMUSG00000016998	Svs4	0	0	0	0	0	0	0	0	0	0	0	0	NA	1	NA	1	NA	1
ENSMUSG00000017000	Svs6	0	0	0	0	0	1	0	0	0	0	0	0	NA	1	NA	1	NA	1
ENSMUSG00000017002	Slpi	705	526	374	298	361	581	280	197	104	309	280	383	0.751892	0.274989	0.951497	0.378266	0.231126	0.0799225
ENSMUSG00000017003	Svs3a	0	0	0	0	0	0	0	1	0	0	0	0	NA	1	NA	1	NA	1
ENSMUSG00000017004	Svs5	0	1	0	0	0	2	0	0	0	0	0	0	NA	1	NA	0.722428	NA	1
ENSMUSG00000017007	Rbpjl	0	2	0	0	0	0	0	0	0	0	2	0	NA	0.707865	NA	0.737451	NA	1
ENSMUSG00000017009	Sdc4	334	152	267	227	360	276	277	299	187	46	149	188	1	0.605618	0.0505167	0.0224983	0.650214	0.111405
ENSMUSG00000017049	Ccdc70	0	0	0	0	0	0	0	0	0	0	0	0	NA	1	NA	1	NA	1
ENSMUSG00000017057	Il13ra1	904	932	1020	685	1550	1407	1332	1820	1131	2875	1789	1806	0.0186978	0.00302392	1	0.404212	0.0289841	0.00421021
ENSMUSG00000017064	Prl5a1	6	1	0	4	3	0	4	0	10	0	6	0	1	0.622476	1	0.625132	1	0.954294
ENSMUSG00000017119	Nbr1	3942	5059	7581	4682	6738	4239	5440	4780	5814	9959	4867	6251	1	0.783629	0.950729	0.193716	1	0.356378
ENSMUSG00000017132	Cyth1	1223	1465	1526	1473	1863	1066	1438	1587	1976	3357	1205	1640	1	0.965576	0.683514	0.174551	1	0.231033
ENSMUSG00000017144	Rnd3	233	405	369	1407	613	549	298	749	1186	145	240	441	1	0.718896	1	0.549433	1	0.440359
ENSMUSG00000017146	Brca1	59	6	101	71	98	61	83	65	55	3	29	61	1	0.635789	0.769481	0.129128	1	0.386849
ENSMUSG00000017165	Gast	1	5	0	2	0	0	0	0	0	0	0	5	1	0.105292	1	0.428574	1	0.83642
ENSMUSG00000017167	Cntnap1	10	17	33	10	8	20	19	69	116	94	28	23	1	0.310227	0.889301	0.250552	0.717551	0.0244716
ENSMUSG00000017176	Nt5c3b	588	712	929	717	1194	705	763	794	1134	813	557	898	1	0.500885	1	0.69759	1	0.848634
ENSMUSG00000017188	Coa3	2334	2170	3215	2412	4021	2736	2551	2983	3992	2467	2192	2863	1	0.258837	1	0.348496	1	0.882528
ENSMUSG00000017195	Zpbp2	3	11	3	14	7	6	7	8	0	0	8	0	1	0.870497	1	0.303199	1	0.286093
ENSMUSG00000017204	Gsdma	134	120	167	23	169	203	197	200	168	99	104	124	0.71342	0.156608	0.775803	0.0931888	1	0.984381
ENSMUSG00000017210	Med24	987	1841	2209	2523	2787	1720	2101	2274	2879	1873	1781	1576	1	0.414916	1	0.315039	1	0.946724
ENSMUSG00000017211	Gsdma2	3	0	11	13	0	6	8	5	1	29	9	5	1	0.768078	1	0.430855	1	0.629894
ENSMUSG00000017221	Psmd3	5686	7609	9829	7366	10306	6865	8116	8778	9362	8983	5829	7488	1	0.47381	1	0.248992	1	0.729834
ENSMUSG00000017264	Exosc10	808	1266	1392	1497	1825	922	984	1166	1637	1368	1113	1319	1	0.69176	1	0.687092	1	0.980618
ENSMUSG00000017286	Glod4	761	852	739	502	864	716	769	579	756	369	508	510	1	0.902278	0.592394	0.0960134	1	0.144712
ENSMUSG00000017288	Vps53	2729	2973	3783	3578	4009	2622	3522	3595	4580	5030	2345	3181	1	0.944458	1	0.863714	1	0.823683
ENSMUSG00000017291	Taok1	2628	2957	4424	2472	3549	2484	3204	3207	3836	3707	3147	2988	1	0.816155	1	0.745123	1	0.919572
ENSMUSG00000017299	Dnttip1	2610	2966	3834	2242	4470	2831	2768	2936	3543	2671	3054	3146	1	0.625373	1	0.538262	1	0.939134
ENSMUSG00000017300	Tnnc2	0	0	0	0	0	0	0	0	0	0	0	0	NA	1	NA	1	NA	1
ENSMUSG00000017307	Acot8	255	602	588	304	412	320	327	424	400	332	414	432	1	0.468419	1	0.94247	1	0.619229
ENSMUSG00000017309	Cd300lg	3	1	0	42	0	7	2	4	0	0	2	0	1	0.254364	1	0.205845	0.999383	0.0424528
ENSMUSG00000017310	Spint4	0	0	0	0	0	0	0	0	0	0	0	0	NA	1	NA	1	NA	1
ENSMUSG00000017311	Pyy	0	0	0	0	0	0	0	0	1	0	6	0	NA	1	1	0.218739	1	0.232763
ENSMUSG00000017314	Mpp2	20	59	156	25	72	93	69	120	99	26	60	91	1	0.373889	1	0.416071	1	0.920893
ENSMUSG00000017316	Ppy	0	0	0	0	0	0	0	0	0	0	0	0	NA	1	NA	1	NA	1
ENSMUSG00000017344	Vtn	0	0	0	0	0	4	3	0	0	0	12	0	1	0.171203	1	0.785787	1	0.215634
ENSMUSG00000017376	Nlk	895	968	1419	820	1327	1074	1180	1408	1247	1895	768	1025	1	0.296439	1	0.6585	1	0.692644
ENSMUSG00000017386	Traf4	217	524	435	515	713	383	405	509	585	469	315	502	1	0.569898	1	0.597138	1	0.970413
ENSMUSG00000017390	Aldoc	2139	2768	1463	574	1593	1212	1855	1156	1344	905	1143	1108	0.946009	0.350756	0.627612	0.0900188	0.246632	0.0579128
ENSMUSG00000017400	Stac2	184	386	412	3269	457	536	386	751	3205	905	374	479	0.000104641	0.115759	0.000187227	0.055284	1	0.943979
ENSMUSG00000017404	Rpl19	4699	5876	7901	4146	7539	5298	6647	5630	7899	4337	5037	6116	1	0.546493	1	0.323199	1	0.771054
ENSMUSG00000017405	Nek8	185	208	410	271	448	272	216	347	220	178	266	204	1	0.554599	0.67203	0.161538	1	0.442922
ENSMUSG00000017412	Cacnb4	337	534	669	457	643	416	596	304	618	755	423	397	1	0.820392	1	0.817064	1	0.963575
ENSMUSG00000017417	Plxdc1	34	78	46	60	36	49	43	83	151	108	66	29	1	0.930722	1	0.367265	1	0.427833
ENSMUSG00000017418	Arl5b	223	322	219	232	473	202	294	257	314	352	344	290	1	0.606161	1	0.861606	1	0.563105
ENSMUSG00000017421	Zfp207	3074	3432	4436	3712	5051	3356	3415	3609	4686	3372	2897	4230	1	0.954152	1	0.575554	1	0.705441
ENSMUSG00000017428	Psmd11	4497	4220	6503	4217	7080	4809	5317	5145	5885	5166	3900	4890	1	0.42288	1	0.128749	1	0.637102
ENSMUSG00000017446	C1qtnf1	275	138	192	255	391	185	427	290	647	596	472	658	0.88189	0.271957	0.116693	0.0248713	0.00829905	0.00445846
ENSMUSG00000017453	Pipox	0	11	0	4	0	0	1	0	5	0	1	10	1	0.141977	1	0.115093	1	1
ENSMUSG00000017466	Timp2	7266	8804	8076	6494	10614	6827	9646	7671	8704	12795	7334	9223	1	0.546779	1	0.75331	1	0.461824
ENSMUSG00000017478	Zc3h18	536	703	863	770	954	566	530	607	873	1072	726	668	1	0.483596	1	0.353599	1	0.769722
ENSMUSG00000017485	Top2b	1110	1572	1921	1341	1715	1202	1244	1278	2110	1571	1203	1371	1	0.403518	1	0.6261	1	0.831168
ENSMUSG00000017491	Rarb	41	9	52	3	6	8	12	7	65	5	21	65	0.949828	0.0624288	0.51894	0.0213341	1	0.693588
ENSMUSG00000017493	Igfbp4	156	69	156	119	49	12	41	45	84	1	30	40	0.0109426	0.000609459	1	1	0.107519	0.0266573
ENSMUSG00000017499	Cdc6	2	19	3	0	6	1	22	0	1	0	82	7	1	0.909198	1	0.270619	1	0.216542
ENSMUSG00000017548	Suz12	827	862	1526	625	1196	815	891	730	1051	1144	767	1278	1	0.655044	1	0.567437	1	0.907671
ENSMUSG00000017550	Atad5	40	144	82	76	163	74	66	80	132	35	100	153	1	0.866962	1	0.844241	1	0.758154
ENSMUSG00000017561	Crlf3	923	1278	1228	814	1426	942	827	823	807	766	1358	1214	1	0.54401	1	0.903179	1	0.775974
ENSMUSG00000017588	Krt27	115	164	90	45	145	60	132	48	8	1	97	98	1	0.670004	0.769481	0.406463	0.886082	0.308508
ENSMUSG00000017607	Tns4	1	0	0	0	0	0	1	0	0	0	0	5	NA	1	1	0.629807	1	0.655573
ENSMUSG00000017615	Tnfaip1	4227	5714	6278	5320	6477	4318	5130	5124	6282	6683	3909	4783	1	0.574013	1	0.790644	1	0.546497
ENSMUSG00000017631	Abr	4897	5988	7508	4471	7855	5408	5288	6471	5324	7819	4553	6492	1	0.654029	1	0.540254	1	0.887304
ENSMUSG00000017639	Rab11fip4	519	513	786	2873	986	685	571	817	2523	1846	611	1330	0.0461927	0.134929	0.0015034	0.00534399	1	0.671521
ENSMUSG00000017652	Cd40	0	2	0	5	0	13	46	18	0	0	10	0	0.431216	0.0152911	0.617192	0.110868	1	0.848226
ENSMUSG00000017664	Slc35c2	1466	2193	2295	1733	2328	1719	2294	2246	2024	2528	1708	2021	1	0.541639	1	0.526773	1	0.977404
ENSMUSG00000017667	Zfp334	527	880	751	1331	645	764	900	526	862	1119	777	982	0.940254	0.323882	0.986183	0.344787	1	0.947898
ENSMUSG00000017670	Elmo2	3013	3689	4532	4498	4626	2855	3521	3955	4166	3651	3328	3872	1	0.448803	1	0.737428	1	0.399621
ENSMUSG00000017677	Wsb1	3310	4120	4984	5214	5051	3449	4674	3754	5847	3617	3743	3742	1	0.522956	1	0.655493	1	0.406584
ENSMUSG00000017679	Ttpal	3474	4441	4861	4809	5003	3532	3787	4020	5378	3588	3852	4070	1	0.326081	1	0.86829	1	0.398003
ENSMUSG00000017686	Rhot1	2144	2212	3117	2069	3090	1760	2408	1815	3082	2127	2230	2502	1	0.461894	1	0.72589	1	0.788987
ENSMUSG00000017688	Hnf4g	0	3	0	0	14	3	0	4	1	0	0	2	1	0.178893	1	0.148239	NA	1
ENSMUSG00000017692	Rhbdl3	75	13	0	21	60	17	24	22	42	0	15	46	1	0.863381	1	0.77929	1	0.741278
ENSMUSG00000017697	Ada	199	228	163	78	247	231	238	197	56	63	158	106	1	0.386996	0.0433035	0.0202301	0.887464	0.173488
ENSMUSG00000017707	Serinc3	18136	19851	23642	17391	25572	18164	21576	19683	22610	19317	14647	17511	1	0.784498	0.994629	0.0716797	1	0.24601
ENSMUSG00000017713	Tha1	64	117	125	128	131	96	41	16	116	44	42	120	1	0.246654	1	0.880705	1	0.340834
ENSMUSG00000017715	Pgs1	4133	5657	7033	6090	7651	6202	6123	6571	8128	6488	4253	5961	1	0.287389	1	0.241399	1	0.91432
ENSMUSG00000017716	Birc5	29	17	25	86	40	40	45	59	44	43	37	53	1	0.801722	1	0.78962	1	1
ENSMUSG00000017718	Afmid	12	10	25	4	24	5	32	44	22	19	7	8	1	0.202651	1	0.216375	1	1
ENSMUSG00000017720	Trp53tg5	0	2	7	9	0	0	0	0	0	0	0	2	1	0.0227259	NA	0.723419	1	0.154806
ENSMUSG00000017721	Pigt	83	123	75	102	127	89	79	102	101	56	30	87	1	0.944647	1	0.222101	1	0.259556
ENSMUSG00000017723	Wfdc2	4	8	11	198	7	6	6	0	110	15	0	7	0.00192482	0.00385223	0.46928	0.0648994	1	0.420294
ENSMUSG00000017724	Etv4	2	3	58	3	31	11	3	23	3	0	0	2	1	0.927867	0.577218	0.00262573	0.996688	0.0199787
ENSMUSG00000017733	Eppin	4	0	3	28	1	0	0	0	63	0	0	2	0.787758	0.0143301	0.391334	0.0241039	1	0.800129
ENSMUSG00000017734	Dbndd2	127	108	161	186	115	126	120	117	241	61	139	104	1	0.434553	1	0.906068	1	0.660769
ENSMUSG00000017737	Mmp9	15	39	0	8	17	1	0	23	1	0	34	0	1	0.568859	1	1	1	0.678991
ENSMUSG00000017740	Slc12a5	14	26	29	14	10	18	39	13	14	6	21	3	1	1	1	0.324941	1	0.308169
ENSMUSG00000017747	Ghdc	699	472	729	1340	884	630	388	1139	1474	840	276	392	1	0.655375	1	0.656626	1	0.445133
ENSMUSG00000017754	Pltp	5	5	5	167	61	6	0	9	89	0	73	33	0.888045	0.233232	0.911921	0.248098	1	0.976999
ENSMUSG00000017756	Slc12a7	71	149	2	2789	238	116	57	162	2266	359	178	38	9.92107e-19	0.0260564	8.86875e-11	0.0105712	1	0.729119
ENSMUSG00000017760	Ctsa	4730	6587	7096	4484	8324	5567	7702	6900	6365	8278	6050	8385	1	0.125281	1	0.851492	1	0.309291
ENSMUSG00000017764	Zswim1	516	772	556	824	866	450	696	571	1103	886	604	775	1	0.631983	1	0.289804	1	0.624396
ENSMUSG00000017765	Slc12a4	339	426	612	96	759	805	567	957	211	405	259	292	0.00193343	0.0138985	8.45276e-06	7.92216e-05	1	0.450881
ENSMUSG00000017767	Spata25	0	0	0	0	0	0	0	0	0	0	7	0	NA	1	1	0.328972	1	0.350634
ENSMUSG00000017774	Myo1c	1553	2058	3487	1916	3561	1929	1838	2342	1909	2988	2313	2535	1	0.809506	1	0.943904	1	0.874692
ENSMUSG00000017776	Crk	3416	4356	5553	4978	5940	3764	4282	4953	6256	4738	3966	5633	1	0.969811	1	0.811955	1	0.847129
ENSMUSG00000017778	Cox7c	1863	1740	2781	1646	2429	1788	2264	1832	3895	1239	1430	1783	1	1	1	0.65873	1	0.716403
ENSMUSG00000017781	Pitpna	8229	10816	11071	12911	14639	10293	10620	10813	15954	10046	8182	10552	1	0.799409	1	0.390679	1	0.652491
ENSMUSG00000017801	Mlx	576	737	899	752	999	680	736	764	1057	667	622	837	1	0.850118	1	0.76204	1	0.92542
ENSMUSG00000017802	Fam134c	970	1640	1229	1506	1636	934	1442	1031	1503	1007	1045	1088	1	0.506232	1	0.457693	1	0.257558
ENSMUSG00000017817	Jph2	14	35	0	6	12	21	0	12	3	0	32	11	1	0.800227	1	0.965727	1	0.86817
ENSMUSG00000017830	Dhx58	35	235	156	167	286	98	32	106	16	108	28	56	1	0.646718	0.203238	0.0759479	0.126089	0.0341766
ENSMUSG00000017831	Rab5a	3294	3781	4214	3625	4160	2944	3518	2989	5410	4681	3103	3973	1	0.247476	0.995108	0.176212	1	0.816243
ENSMUSG00000017832	Hspb9	8	6	8	4	10	1	0	5	0	0	6	7	1	0.432823	1	1	1	0.526515
ENSMUSG00000017837	Nkiras2	1480	2457	2405	2250	2408	1727	2280	1906	2347	2007	1890	2151	1	0.642803	1	0.759866	1	0.556802
ENSMUSG00000017843	Ppp2r5c	1961	2741	3343	2496	3505	2083	2608	2785	2954	2992	2589	3029	1	0.979015	1	0.926996	1	0.899551
ENSMUSG00000017858	Ift52	1090	1426	1571	1274	1713	1191	1240	1308	1869	909	1000	1442	1	0.871137	1	0.545711	1	0.543803
ENSMUSG00000017861	Mybl2	24	5	80	44	35	47	28	53	21	20	27	12	1	0.854367	1	0.0998546	1	0.263641
ENSMUSG00000017868	Sgk2	31	0	0	5	7	2	58	0	0	81	11	26	1	0.730284	1	0.629006	1	0.418518
ENSMUSG00000017897	Eya2	0	13	0	32	31	0	0	28	2	0	0	3	1	0.91424	0.754518	0.066451	1	0.109588
ENSMUSG00000017922	Prl3c1	2	1	0	0	0	0	0	0	0	0	4	0	NA	0.449156	NA	0.463868	NA	1
ENSMUSG00000017929	B4galt5	1509	1707	1898	1086	1723	1405	1754	1689	1550	2149	1035	1768	1	0.878447	1	0.637918	1	0.807005
ENSMUSG00000017943	Gdap1l1	3326	5418	5762	5114	5614	4144	4973	4151	6794	5702	4209	4912	1	0.57602	1	0.549963	1	0.957537
ENSMUSG00000017950	Hnf4a	0	0	0	0	0	0	0	2	0	0	6	0	NA	0.716473	1	0.678284	1	0.389794
ENSMUSG00000017969	Ptgis	6	5	6	20	0	5	12	30	0	0	8	49	1	0.755127	1	0.919938	1	0.718032
ENSMUSG00000017978	Cadps2	209	363	413	53	298	245	313	121	12	164	109	215	1	0.847762	0.179028	0.154031	0.209321	0.167056
ENSMUSG00000017999	Ddx27	1173	1668	1904	1304	1922	1464	1615	1401	1985	1860	1257	1455	1	0.848978	1	0.789052	1	0.962795
ENSMUSG00000018001	Cyth3	981	1574	2038	1309	1471	1089	1077	1161	1506	1313	1058	1360	0.801301	0.138363	1	0.847389	1	0.3235
ENSMUSG00000018008	Cyth4	0	8	0	6	0	0	20	0	0	0	4	0	1	0.835181	1	0.484952	1	0.556733
ENSMUSG00000018012	Rac3	1249	982	1350	787	2004	1277	1712	1201	1496	1057	1056	1469	0.516489	0.101039	0.873154	0.141021	1	0.824638
ENSMUSG00000018040	Rrp7a	2274	2877	3753	2609	4583	3077	3288	3221	3832	3930	2314	3418	1	0.153139	1	0.401585	1	0.665698
ENSMUSG00000018042	Cyb5r3	7665	7797	9062	14994	13352	9989	9287	9566	14796	10437	6738	9820	1	0.929387	1	0.503025	1	0.71906
ENSMUSG00000018068	Ints2	239	376	379	473	432	341	282	458	469	869	491	386	1	1	0.754518	0.221956	1	0.269838
ENSMUSG00000018076	Med13l	820	757	981	1062	1112	870	1010	936	1207	1229	1017	1170	1	0.827984	1	0.525156	1	0.479993
ENSMUSG00000018102	Hist1h2bc	4233	5298	4774	3952	5094	3915	4556	4308	7692	2488	4918	3802	1	0.597479	1	0.965855	1	0.739539
ENSMUSG00000018126	Baiap2l2	35	19	13	3	34	26	30	2	29	24	15	28	1	0.814233	1	1	1	0.827696
ENSMUSG00000018143	Mafk	3492	4104	4305	4310	5922	3308	4078	3486	3534	3877	3813	4167	1	0.833866	1	0.415297	1	0.418778
ENSMUSG00000018160	Med1	706	1161	1281	1524	1144	720	1019	946	1192	1444	951	1127	0.909166	0.184103	1	0.371968	1	0.740382
ENSMUSG00000018166	Erbb3	52	41	68	7	223	10	111	160	14	1	19	15	0.0834887	0.0627252	1.80905e-05	0.000447423	0.892134	0.0591833
ENSMUSG00000018167	Stard3	1563	1923	1884	1112	2171	1327	1952	1651	1562	1264	1379	2098	1	0.790451	1	0.350666	1	0.59873
ENSMUSG00000018168	Ikzf3	18	19	39	0	19	11	26	31	2	0	18	0	1	0.837595	0.85131	0.129783	1	0.276562
ENSMUSG00000018169	Mfng	3	0	14	0	13	15	0	13	3	0	6	2	1	0.36805	1	0.175512	1	0.81014
ENSMUSG00000018171	Vmp1	3674	3711	4397	4162	4927	3520	3749	3545	4838	3640	3040	3423	1	0.600257	1	0.35531	1	0.26804
ENSMUSG00000018189	Uchl5	1887	1835	1871	1094	2149	1137	1671	1495	2414	1636	1461	1636	1	0.537528	1	0.735857	1	0.815067
ENSMUSG00000018196	Glrx2	730	1051	1249	754	1421	673	948	797	1031	687	882	983	1	0.837013	1	0.64233	1	0.590206
ENSMUSG00000018199	Trove2	1569	1733	2077	1969	1814	1398	1631	1655	2811	2518	1580	1836	1	0.243663	0.763429	0.130556	1	0.702744
ENSMUSG00000018209	Stk4	1265	1793	2679	1626	2322	1707	2148	1611	2015	2234	1609	2098	1	0.795977	1	0.829121	1	0.951478
ENSMUSG00000018211	Wfdc15b	0	13	0	0	0	0	0	0	0	0	0	0	1	0.15463	NA	1	1	0.190171
ENSMUSG00000018217	Pmp22	34411	44259	49771	82778	58750	37318	44630	47186	75536	38877	35420	45951	1	0.288972	1	0.82732	1	0.322092
ENSMUSG00000018238	Gdf9	271	265	234	198	345	90	255	224	204	404	361	244	1	0.599037	1	0.381016	1	0.66946
ENSMUSG00000018239	Zcchc10	235	319	371	280	331	261	302	247	537	246	263	246	1	0.707285	1	0.871802	1	0.913679
ENSMUSG00000018259	Prl8a2	0	0	0	0	8	0	4	3	0	0	0	3	1	0.0365927	1	0.301381	NA	0.600459
ENSMUSG00000018263	Tbx5	0	0	1	0	2	0	2	4	0	0	0	0	1	0.227131	1	0.104002	NA	1
ENSMUSG00000018286	Psmb6	7999	9446	10813	8646	13310	9809	10134	9991	11600	7295	7620	9499	1	0.276848	0.776777	0.0464779	1	0.427586
ENSMUSG00000018287	Spag7	2478	2979	3220	2429	4310	2730	3353	3380	3779	2406	2501	3692	1	0.165919	1	0.250102	1	0.92817
ENSMUSG00000018293	Pfn1	9060	9330	14590	9893	16230	10948	11578	11353	15174	10851	8664	11611	1	0.301958	1	0.226665	1	0.912288
ENSMUSG00000018322	Tomm34	2451	3005	3337	2420	4250	2881	2819	2936	3635	3326	2540	3141	1	0.448034	1	0.571555	1	0.858996
ENSMUSG00000018326	Ywhab	16046	20545	22861	17970	25397	16798	18563	18587	24516	20560	15588	19656	1	0.860095	1	0.688749	1	0.67595
ENSMUSG00000018334	Ksr1	101	80	138	140	142	78	104	115	148	128	69	78	1	0.736257	1	0.758076	1	0.600502
ENSMUSG00000018339	Gpx3	1073	1889	1108	564	1946	2519	3168	3118	3805	5189	2489	3345	1.67092e-07	0.0002511	0.571879	0.197993	1.60397e-06	7.2753e-06
ENSMUSG00000018340	Anxa6	7998	13530	14233	17114	17804	10710	12940	13580	21489	17388	11398	16516	1	0.998683	1	0.252129	1	0.397992
ENSMUSG00000018341	Il12rb2	5	20	25	28	26	18	21	25	1	0	36	16	1	0.764917	1	0.58337	1	0.739857
ENSMUSG00000018347	Zkscan6	303	643	470	370	515	312	572	320	668	134	562	514	1	0.752736	1	0.873375	1	0.963844
ENSMUSG00000018362	Kpna2	3598	5461	5964	5784	6538	3905	4474	4576	5244	3983	3926	4710	1	0.364597	1	0.285886	1	0.128489
ENSMUSG00000018363	Smurf2	667	724	758	655	624	755	655	823	816	701	702	1047	1	0.984258	1	0.776759	1	0.79045
ENSMUSG00000018372	Cep95	171	283	230	229	262	171	225	190	297	304	145	237	1	0.630157	1	0.782858	1	0.91746
ENSMUSG00000018377	Vezf1	407	590	877	747	767	631	504	514	1231	911	695	719	1	0.609485	0.581864	0.119406	1	0.359099
ENSMUSG00000018378	Cuedc1	142	236	391	398	245	177	236	206	582	318	248	197	0.954055	0.238374	0.767656	0.228704	1	0.897332
ENSMUSG00000018379	Srsf1	1995	2527	2883	1566	2443	1712	2270	1610	2450	2317	1514	2270	1	0.321354	1	0.990641	1	0.43347
ENSMUSG00000018381	Abi3	0	0	5	0	0	0	0	0	0	2	0	0	1	0.460454	NA	0.722579	1	0.883232
ENSMUSG00000018387	Shroom1	0	4	9	29	10	3	44	3	0	1	6	2	1	0.694826	0.883654	0.0564904	1	0.190249
ENSMUSG00000018395	Kif3a	4277	5385	6868	5048	6580	4678	5243	5779	5721	5564	3929	4924	1	0.999635	1	0.170794	1	0.285428
ENSMUSG00000018398	2018-09-08	2379	2239	3626	5346	4533	3049	3644	3518	5997	4636	2045	3039	1	0.828533	1	0.888267	1	0.933836
ENSMUSG00000018401	Mtmr4	1870	3327	3187	3134	4149	2811	3249	2651	2756	5855	2402	3668	1	0.571649	1	0.631198	1	0.419426
ENSMUSG00000018405	Mrm1	1561	2324	2024	2204	2311	1717	2212	1630	2170	1291	1692	1476	1	0.614727	0.958471	0.166609	1	0.128211
ENSMUSG00000018411	Mapt	3417	5009	5628	4163	6345	3889	4967	4685	6950	7372	3528	4472	1	0.667236	1	0.718259	1	0.529688
ENSMUSG00000018412	Kansl1	1778	2152	2818	2070	2844	1725	2244	2045	1975	4849	2305	1945	1	0.775893	1	0.343995	1	0.480242
ENSMUSG00000018415	Gid4	625	563	794	782	1020	598	647	714	1200	1043	608	645	1	0.928921	1	0.627672	1	0.621613
ENSMUSG00000018417	Myo1b	1128	1524	1656	208	1880	1125	1326	1346	776	1772	1538	1967	1	0.507131	1	0.809549	1	0.466715
ENSMUSG00000018425	Dhx40	1140	1008	1496	757	1605	1218	1712	1403	1720	801	1208	1581	0.824572	0.128714	1	0.365348	1	0.672436
ENSMUSG00000018427	Ypel2	104	106	138	116	101	95	145	105	109	184	126	75	1	0.816855	1	0.904889	1	0.964498
ENSMUSG00000018428	Akap1	1459	1845	1891	1422	2154	1094	1446	1215	1562	1736	1096	1914	1	0.240205	1	0.863934	1	0.462249
ENSMUSG00000018433	Nol11	760	1173	1190	904	1251	750	1007	1031	1414	773	611	975	1	0.825492	1	0.472979	1	0.450504
ENSMUSG00000018442	Derl2	1586	1550	2039	1970	2302	1539	1818	1943	2271	1746	1909	2064	1	0.917396	1	0.975174	1	0.89284
ENSMUSG00000018446	C1qbp	2242	2194	2816	1850	3150	2292	2716	2573	3510	2237	2277	2671	1	0.363059	1	0.635543	1	0.715582
ENSMUSG00000018449	Rpain	896	1167	956	1384	1391	879	788	830	1751	732	734	900	1	0.291092	1	0.958771	1	0.41465
ENSMUSG00000018451	6330403K07Rik	1991	1866	1114	1389	2979	1804	2934	1416	3595	4462	3183	3585	0.35303	0.176492	0.0572497	0.00571569	0.00346778	0.000475862
ENSMUSG00000018459	Slc13a3	9	1	0	1	0	2	1	0	4	17	3	1	1	0.327423	1	0.0840527	1	0.625189
ENSMUSG00000018470	Kcnab3	30	0	2	42	45	36	17	32	13	13	20	9	1	0.564251	1	0.0819646	1	0.596497
ENSMUSG00000018474	Chd3	1419	2260	2363	1414	2212	1474	2114	2315	1972	2733	1516	2113	1	0.696056	1	0.842364	1	0.867385
ENSMUSG00000018476	Kdm6b	486	417	763	452	823	567	549	445	738	944	599	565	1	0.714143	1	0.548619	1	0.413933
ENSMUSG00000018479	1700125H20Rik	7	28	16	7	28	4	12	8	13	19	2	18	1	0.753626	1	1	1	0.773449
ENSMUSG00000018481	Appbp2	2049	2391	2683	2211	2611	1973	2277	1926	2413	3408	2040	2351	1	0.432227	1	0.514626	1	0.998959
ENSMUSG00000018486	Wnt9b	0	12	98	5	3	45	65	10	9	0	2	0	1	0.764832	0.141474	0.0060386	0.495724	0.045349
ENSMUSG00000018500	Adora2b	45	155	139	78	63	71	113	53	119	58	100	185	1	0.382002	1	0.361268	1	0.890868
ENSMUSG00000018501	Ncor1	2892	3437	4904	2860	4803	3506	3825	3839	4134	6054	3414	3821	1	0.433072	1	0.814794	1	0.431217
ENSMUSG00000018507	Trpv2	6988	11845	11330	10120	12620	7348	12012	8891	12053	16480	10370	11136	1	0.841354	1	0.239169	1	0.380644
ENSMUSG00000018509	Cenpv	541	607	725	336	521	369	538	393	588	358	640	488	1	0.293577	1	0.704063	1	0.658352
ENSMUSG00000018537	Pcgf2	168	222	264	111	242	119	195	208	246	238	139	139	1	0.88038	1	0.845114	1	0.777553
ENSMUSG00000018541	Cwc25	588	888	1134	828	1312	621	1024	570	1236	1088	730	918	1	0.907507	1	0.703852	1	0.786285
ENSMUSG00000018543	1700001P01Rik	0	17	19	3	6	13	7	6	11	5	28	5	1	0.936054	1	0.571961	1	0.738878
ENSMUSG00000018547	Pip4k2b	97	190	448	183	228	174	431	329	341	217	148	270	1	0.404	1	0.397656	1	0.985841
ENSMUSG00000018548	Trim37	2599	2573	3237	2324	3218	2075	2283	1909	2500	2346	2737	3188	1	0.181454	1	0.506212	1	0.688166
ENSMUSG00000018554	Ybx2	0	0	0	0	0	1	0	0	0	0	0	0	NA	1	NA	1	NA	1
ENSMUSG00000018559	Ctdnep1	247	275	290	187	370	280	218	338	569	567	190	386	1	0.557577	0.950729	0.353028	1	0.198553
ENSMUSG00000018565	Elp5	3659	4406	5488	4697	6086	4180	4722	4838	5500	5179	3537	5133	1	0.698341	1	0.48624	1	0.819539
ENSMUSG00000018566	Slc2a4	0	11	0	0	4	4	24	3	0	0	0	0	1	0.301262	0.635752	0.0019442	1	0.225451
ENSMUSG00000018567	Gabarap	6852	8195	9278	6834	10088	7275	7952	7156	10904	5550	6344	7448	1	0.996943	1	0.312379	1	0.41941
ENSMUSG00000018569	Cldn7	1	28	0	5	0	0	3	0	0	0	0	4	1	0.0787126	NA	1	1	0.149209
ENSMUSG00000018570	2810408A11Rik	36	83	49	67	52	100	63	87	137	159	62	88	1	0.483836	1	0.480341	1	0.197336
ENSMUSG00000018572	Phf23	2308	2770	3436	2362	3928	2330	2600	2442	3283	3220	2321	2787	1	0.93595	1	0.891454	1	0.885595
ENSMUSG00000018574	Acadvl	1765	2096	2622	1925	3053	2041	2223	2426	2201	2409	1671	2163	1	0.398893	1	0.154083	1	0.630563
ENSMUSG00000018581	Dnah11	17	43	21	62	8	12	8	10	18	0	33	2	0.536444	0.00597486	1	0.71337	1	0.191418
ENSMUSG00000018583	G3bp1	2434	2806	3979	2226	3682	2459	2982	3074	3133	3518	2033	2948	1	0.810916	1	0.419236	1	0.676072
ENSMUSG00000018585	Atox1	2303	2881	3292	1375	3594	2853	3204	2926	2391	1856	2298	2919	1	0.173915	0.360774	0.0269935	1	0.593326
ENSMUSG00000018589	Glra2	0	0	13	0	0	0	4	0	19	4	16	2	1	0.64665	1	0.0461613	1	0.292331
ENSMUSG00000018593	Sparc	715	252	729	887	736	495	340	1011	93	187	478	677	1	0.834865	0.0364194	0.148907	0.125659	0.144139
ENSMUSG00000018595	Glra4	6	0	0	8	2	0	0	0	0	0	17	0	1	0.234025	1	0.309066	1	0.919847
ENSMUSG00000018599	Mief2	274	535	348	358	589	223	283	372	338	466	409	249	1	0.671249	1	0.981328	1	0.728138
ENSMUSG00000018604	Tbx3	176	163	64	426	125	118	93	140	642	686	105	211	0.337473	0.10734	7.47604e-05	0.00400027	0.510582	0.289321
ENSMUSG00000018620	Mmp20	1	0	0	9	3	2	0	1	0	0	5	0	1	0.698009	1	1	1	0.794299
ENSMUSG00000018623	Mmp7	0	0	0	0	0	0	0	0	0	0	0	0	NA	1	NA	1	NA	1
ENSMUSG00000018634	Crhr1	46	94	20	912	51	85	41	58	275	0	0	25	9.8598e-08	0.0144469	1	0.99292	0.00134664	0.143065
ENSMUSG00000018648	Dusp14	1392	1482	2155	544	2863	1446	1953	1881	749	1121	1121	1532	0.307363	0.11489	0.00213346	0.00203888	1	0.345878
ENSMUSG00000018651	Tada2a	421	706	698	569	718	411	619	645	848	317	544	700	1	0.850242	1	0.859337	1	0.784949
ENSMUSG00000018654	Ikzf1	2	6	14	31	4	14	2	6	42	0	37	10	1	0.367218	1	0.185186	1	0.583187
ENSMUSG00000018656	Fam115e	0	19	6	10	1	11	3	0	9	0	2	16	1	0.455012	1	0.723002	1	0.755929
ENSMUSG00000018659	Pnpo	457	663	796	548	791	586	487	665	1013	707	505	649	1	0.991646	1	0.789526	1	0.81186
ENSMUSG00000018661	Cog1	2004	2558	3016	2290	3541	2197	2618	2513	2926	3392	2718	3017	1	0.664552	1	0.621127	1	0.446649
ENSMUSG00000018666	Cbx1	654	782	1143	504	1025	696	779	808	1263	661	627	908	1	0.823194	1	0.908772	1	0.922808
ENSMUSG00000018669	Cdk5rap3	537	699	921	651	1109	756	739	925	862	1290	539	912	1	0.251543	1	0.847248	1	0.508311
ENSMUSG00000018672	Copz2	15	14	41	4	35	16	16	78	21	0	20	23	1	0.216118	1	0.21191	1	0.842031
ENSMUSG00000018677	Slc25a39	4806	7917	7248	6783	9303	6671	6949	7536	8686	10455	6826	7822	1	0.411507	1	0.676976	1	0.332836
ENSMUSG00000018678	Sp2	412	554	766	515	603	397	377	336	674	538	514	437	0.787758	0.127177	1	0.414183	1	0.658813
ENSMUSG00000018697	Aatf	715	1006	1264	932	1364	888	835	919	1061	616	951	1047	1	0.930164	1	0.552088	1	0.579167
ENSMUSG00000018698	Lhx1	0	0	0	1	4	0	0	0	0	2	5	0	NA	0.820536	1	0.659254	1	0.374579
ENSMUSG00000018707	Dync1h1	21134	19826	30104	18102	28865	20087	22107	24253	19789	35119	12787	20222	1	0.820489	1	0.358818	1	0.545913
ENSMUSG00000018727	Cpsf4l	0	3	0	4	0	8	16	12	0	4	2	1	1	0.104243	1	0.0978112	1	1
ENSMUSG00000018733	Pex12	358	525	584	385	489	341	504	439	676	573	381	482	1	0.729583	1	0.646837	1	0.885619
ENSMUSG00000018736	Ndel1	8990	10157	10866	7301	16574	10274	11463	12092	11249	11809	9292	10471	0.542372	0.0370341	0.881331	0.0703536	1	0.755223
ENSMUSG00000018740	Slc25a35	35	61	42	19	53	47	64	30	27	117	52	145	1	0.652905	1	0.258584	1	0.160719
ENSMUSG00000018750	Zbtb4	1071	1423	1850	872	1579	987	969	1284	2131	1767	1238	1457	1	0.506312	0.739732	0.112774	1	0.463456
ENSMUSG00000018752	Tnfsf12Tnfsf13	0	0	1	0	2	3	4	2	7	8	3	13	1	0.0858224	1	0.240291	1	0.00939495
ENSMUSG00000018761	Mpdu1	1019	1396	1785	1335	1722	1349	1401	1599	1732	1066	1085	1579	1	0.635109	1	0.304646	1	0.628179
ENSMUSG00000018765	Fxr2	4600	5607	7046	4176	7045	4548	5667	4856	5688	7371	4475	6537	1	0.948236	1	0.773098	1	0.8311
ENSMUSG00000018770	Atp5g3	3337	3677	4722	3561	5475	3453	3862	3902	5696	2561	2766	3714	1	0.7285	1	0.199417	1	0.408119
ENSMUSG00000018774	Cd68	576	1115	1056	214	1400	910	1693	804	430	1557	1932	2558	0.0972264	0.0908437	0.788915	0.319619	0.0255181	0.0382569
ENSMUSG00000018776	Slc35g3	4	0	0	0	0	0	0	0	0	1	0	0	NA	0.442105	NA	1	NA	0.65624
[truncated: 41,631 more rows]
